# Supplementary material for: Combining methods for non-invasive fecal DNA enables whole genome and metagenomic analyses in wildlife biology
Source: Front Genet. 2023 Jan 12;13:1021004. doi: 10.3389/fgene.2022.1021004 (PMC9876978; doi:10.3389/fgene.2022.1021004)
Supplement: Supplementary file 1 [file DataSheet1.zip]

Archive with 4 entries (4 files):
- Supplementary File 1 Tables.XLSX
- Supplementary File 2 Collection Protocol.DOCX
- Supplementary File 3 Figures.DOCX
- Supplementary File 4 Kraken report.XLSX
