# Supplementary material for: Combining methods for non-invasive fecal DNA enables whole genome and metagenomic analyses in wildlife biology
Source: Front Genet. 2023 Jan 12;13:1021004. doi: 10.3389/fgene.2022.1021004 (PMC9876978; doi:10.3389/fgene.2022.1021004)
Supplement: Supplementary file 1 [file DataSheet1.zip › Supplementary File 4 Kraken report.XLSX]

## Sheet: SAA01
Percentage of reads covered by the clade rooted at this taxon	Number of reads covered by the clade rooted at this taxon	Number of reads assigned directly to this taxon	A rank code, indicating (U)nclassified, (D)omain, (K)ingdom, (P)hylum, (C)lass, (O)rder, (F)amily, (G)enus, or (S)pecies. All other ranks are simply '-'.	NCBI taxonomy ID	indented scientific name
68.65	29114870	29114870	U	0	unclassified
31.35	13297855	4564786	R	1	root			%	reads
20.46	8675726	3360880	R1	131567	cellular organisms		Total	100	42412725
8.44	3580154	751966	D	2759	Eukaryota		Unclassified	68.65	29114870
6.46	2741957	28929	D1	33154	Opisthokonta		Classified(Root)	31.35	13297855
6.39	2710128	223	K	33208	Metazoa		Eukaryota	8.44	3580154
6.39	2709903	4734	K1	6072	Eumetazoa		listed_Eukaryotes	5.8	2459675
6.38	2705112	257950	K2	33213	Bilateria		listed_all	81.31	34484793
5.17	2192446	1304	K3	33511	Deuterostomia
5.17	2190992	248	P	7711	Chordata		Unclassified	68.65	29114870
5.17	2190721	0	P1	89593	Craniata		Loxodonta	5.07	2152089
5.17	2190721	64	P2	7742	Vertebrata		Green plants	0.2	85145
5.17	2190645	479	P3	7776	Gnathostomata		Fungi	0.01	2884
5.16	2190122	0	P4	117570	Teleostomi		human	0	503
5.16	2190122	17665	P5	117571	Euteleostomi		Arthropoda	0.52	219054
5.1	2163842	22	P6	8287	Sarcopterygii		Other eukaryotes	2.64	1120479
5.1	2163819	1	P7	1338369	Dipnotetrapodomorpha		Bacteria	4.02	1706489
5.1	2163818	349	P8	32523	Tetrapoda		Viruses	0.13	55077
5.1	2163375	2041	P9	32524	Amniota		Archaea	0.07	28203
5.09	2160625	35	C	40674	Mammalia		Other	18.69
5.09	2160583	166	C1	32525	Theria
5.09	2160390	2283	C2	9347	Eutheria
5.08	2153837	643	C3	311790	Afrotheria
5.08	2153052	0	O	9779	Proboscidea
5.08	2153052	460	F	9780	Elephantidae
5.07	2152380	290	G	9784	Loxodonta
5.07	2152089	2152089	S	9785	Loxodonta africana
4.02	1706489	893706	D	2	Bacteria
1.1	465292	89840	D1	1783272	Terrabacteria group
0.64	272304	67005	P	1239	Firmicutes
0.6	254716	23295	K3	33317	Protostomia
0.54	230630	7510	K4	1206794	Ecdysozoa
0.52	219072	18	K5	88770	Panarthropoda
0.52	219054	6885	P	6656	Arthropoda
0.5	212073	14	P1	197563	Mandibulata
0.5	212059	17325	P2	197562	Pancrustacea
0.46	194269	174	P3	6960	Hexapoda
0.46	194094	2	C	50557	Insecta
0.46	194092	0	C1	85512	Dicondylia
0.46	194092	32	C2	7496	Pterygota
0.46	194060	39072	C3	33340	Neoptera
0.46	194103	122941	P	1224	Proteobacteria
0.42	179176	4374	C	186801	Clostridia
0.41	174429	81123	O	186802	Eubacteriales
0.36	153543	60397	C4	33392	Endopterygota
0.22	92896	1281	D1	1783270	FCB group
0.21	90472	15	C5	85604	Amphiesmenoptera
0.21	90457	2	O	7088	Lepidoptera
0.21	90455	0	O1	41191	Glossata
0.21	90455	1	O2	41196	Neolepidoptera
0.21	90454	13	O3	41197	Heteroneura
0.21	90441	26027	O4	37567	Ditrysia
0.21	91179	13435	P	201174	Actinobacteria
0.21	89562	1506	D2	68336	Bacteroidetes/Chlorobi group
0.21	87801	33760	P	976	Bacteroidetes
0.2	85145	628	K	33090	Viridiplantae
0.2	84332	10	P	35493	Streptophyta
0.2	84321	38	P1	131221	Streptophytina
0.2	84280	1355	P2	3193	Embryophyta
0.2	82864	41	P3	58023	Tracheophyta
0.2	82823	50	P4	78536	Euphyllophyta
0.2	82767	172	P5	58024	Spermatophyta
0.19	82578	532	C	3398	Magnoliopsida
0.19	82021	20248	C1	1437183	Mesangiospermae
0.15	63608	48463	O5	104431	Obtectomera
0.14	58553	0	C2	71240	eudicotyledons
0.14	58553	2	C3	91827	Gunneridae
0.14	58551	16544	C4	1437201	Pentapetalae
0.13	55077	4997	D	10239	Viruses
0.12	48808	0	D1	2731341	Duplodnaviria
0.12	48808	1	K	2731360	Heunggongvirae
0.12	48806	0	P	2731618	Uroviricota
0.12	48806	0	C	2731619	Caudoviricetes
0.12	48806	4660	O	28883	Caudovirales
0.11	46439	1153	C	200643	Bacteroidia
0.11	45147	22469	O	171549	Bacteroidales
0.1	41689	27832	C	1760	Actinomycetia
0.1	41542	10040	D1	48479	environmental samples
0.09	39182	6838	C5	71275	rosids
0.09	38018	17977	F	216572	Oscillospiraceae
0.09	37343	23288	F	186803	Lachnospiraceae
0.08	35730	5552	C	84998	Coriobacteriia
0.07	30622	22711	C6	91835	fabids
0.07	28203	3155	D	2157	Archaea
0.06	25471	0	O	1643822	Eggerthellales
0.06	25471	18105	F	1643826	Eggerthellaceae
0.06	24504	3611	C	28216	Betaproteobacteria
0.06	26961	26961	S	77133	uncultured bacterium
0.06	26607	60	F	10699	Siphoviridae
0.06	26524	3504	F1	196894	unclassified Siphoviridae
0.05	20764	6786	C	91061	Bacilli
0.05	20281	4193	O	80840	Burkholderiales
0.05	22407	11846	C	28211	Alphaproteobacteria
0.05	19122	11302	C	1236	Gammaproteobacteria
0.05	22738	22738	S	2170413	Siphoviridae sp.
0.04	16712	395	P	28890	Euryarchaeota
0.04	15278	16	F	10662	Myoviridae
0.04	15195	520	F1	196896	unclassified Myoviridae
0.03	13896	1985	F	119060	Burkholderiaceae
0.03	11194	52	G	48736	Ralstonia
0.03	10957	10952	S	305	Ralstonia solanacearum
0.03	12281	1116	F	171552	Prevotellaceae
0.03	12044	2777	D1	1783257	PVC group
0.03	12960	210	P1	2290931	Stenosarchaea group
0.03	12499	1040	C	224756	Methanomicrobia
0.03	11261	2004	O	2191	Methanomicrobiales
0.03	14525	14525	S	2202564	Myoviridae sp.
0.02	8615	67	P6	7898	Actinopterygii
0.02	8539	44	C	186623	Actinopteri
0.02	8465	22	C1	41665	Neopterygii
0.02	8437	43	C2	32443	Teleostei
0.02	8384	399	C3	1489341	Osteoglossocephalai
0.02	7942	2566	C4	186625	Clupeocephala
0.02	8626	4523	O6	37570	Noctuoidea
0.02	6634	1	O	72025	Fabales
0.02	6633	45	F	3803	Fabaceae
0.02	6494	0	F1	3814	Papilionoideae
0.02	6492	470	F2	2231393	50 kb inversion clade
0.02	7892	1312	F	31979	Clostridiaceae
0.02	9975	4511	O	1385	Bacillales
0.02	7328	639	P	544448	Tenericutes
0.02	6410	1624	C	31969	Mollicutes
0.02	7053	3286	O	356	Hyphomicrobiales
0.02	10575	6711	G	838	Prevotella
0.02	7251	0	F	88404	Methanocorpusculaceae
0.02	7251	0	G	2192	Methanocorpusculum
0.02	7250	1909	S	83984	Methanocorpusculum labreanum
0.02	7099	0	P	2283796	Candidatus Thermoplasmatota
0.02	7099	2239	C	183967	Thermoplasmata
0.01	4263	1352	C3	1437010	Boreoeutheria
0.01	4358	733	C5	1489388	Euteleosteomorpha
0.01	3401	0	C6	123365	Neoteleostei
0.01	3401	0	C7	123366	Eurypterygia
0.01	3401	0	C8	123367	Ctenosquamata
0.01	3401	112	C9	123368	Acanthomorphata
0.01	3260	168	C10	123369	Euacanthomorphacea
0.01	3047	1266	C11	1489872	Percomorphaceae
0.01	3034	1786	F	7100	Noctuidae
0.01	5363	2992	O6	37572	Papilionoidea
0.01	4044	122	P	6231	Nematoda
0.01	3919	763	C	119089	Chromadorea
0.01	2991	1259	O	6308	Strongylida
0.01	2884	75	K	4751	Fungi
0.01	2763	381	K1	451864	Dikarya
0.01	2205	21	P	4890	Ascomycota
0.01	2178	119	P1	716545	saccharomyceta
0.01	5797	231	F3	2231382	NPAAA clade
0.01	5416	7	F4	2233855	indigoferoid/millettioid clade
0.01	5403	329	F5	163735	Phaseoleae
0.01	4920	126	G	3913	Vigna
0.01	4368	4368	S	3917	Vigna unguiculata
0.01	2442	565	C5	71274	asterids
0.01	2912	17	C2	4447	Liliopsida
0.01	2884	114	C3	1437197	Petrosaviidae
0.01	2625	181	C4	4734	commelinids
0.01	2241	55	O	38820	Poales
0.01	2124	255	F	4479	Poaceae
0.01	6199	785	G	459786	Oscillibacter
0.01	4953	1224	G1	2629304	unclassified Oscillibacter
0.01	5824	2	G	216851	Faecalibacterium
0.01	5822	5655	S	853	Faecalibacterium prausnitzii
0.01	5051	2045	F1	186928	unclassified Lachnospiraceae
0.01	4200	2654	G	1485	Clostridium
0.01	4386	96	O1	538999	Eubacteriales incertae sedis
0.01	2826	799	F	543314	Eubacteriales Family XIII. Incertae Sedis
0.01	3975	1573	O1	39779	unclassified Eubacteriales
0.01	4003	1471	O	186826	Lactobacillales
0.01	2633	253	C	909932	Negativicutes
0.01	5086	1672	O	85006	Micrococcales
0.01	2193	557	F	85023	Microbacteriaceae
0.01	2464	611	O	85007	Corynebacteriales
0.01	4707	1228	O	84999	Coriobacteriales
0.01	2743	1395	F	1643824	Atopobiaceae
0.01	4024	12	O	2085	Mycoplasmatales
0.01	4012	1690	F	2092	Mycoplasmataceae
0.01	3186	96	D2	1798711	Cyanobacteria/Melainabacteria group
0.01	2867	1081	O	91347	Enterobacterales
0.01	5040	93	P1	68525	delta/epsilon subdivisions
0.01	4222	1192	C	28221	Deltaproteobacteria
0.01	4238	812	F	815	Bacteroidaceae
0.01	3044	2022	G	816	Bacteroides
0.01	4228	4	C	117743	Flavobacteriia
0.01	4220	1456	O	200644	Flavobacteriales
0.01	2287	0	C	768503	Cytophagia
0.01	2287	782	O	768507	Cytophagales
0.01	4098	1682	P	203682	Planctomycetes
0.01	3017	418	P	256845	Lentisphaerae
0.01	2348	0	C	1313211	Lentisphaeria
0.01	2348	0	O	278082	Victivallales
0.01	2343	0	O1	1674876	unclassified Victivallales
0.01	2343	2343	S	2094242	Victivallales bacterium CCUG 44730
0.01	3442	17	P	203691	Spirochaetes
0.01	3423	84	C	203692	Spirochaetia
0.01	3269	221	O	136	Spirochaetales
0.01	2683	0	F	2845253	Treponemataceae
0.01	2683	1099	G	157	Treponema
0.01	5341	5341	S1	410358	Methanocorpusculum labreanum Z
0.01	3284	44	P1	2283794	Methanomada group
0.01	3228	0	C	183925	Methanobacteria
0.01	3228	14	O	2158	Methanobacteriales
0.01	3214	160	F	2159	Methanobacteriaceae
0.01	2908	1259	G	2172	Methanobrevibacter
0.01	2577	4	C1	1234666	unclassified Thermoplasmata
0.01	2567	2567	S	1495144	methanogenic archaeon ISO4-H5
0	1	1	S	99490	Loxodonta cyclotis
0	192	0	G	9782	Elephas
0	192	3	S	9783	Elephas maximus
0	189	189	S1	1239296	Elephas maximus borneensis
0	20	7	G	37348	Mammuthus
0	13	13	S	37349	Mammuthus primigenius
0	117	0	O	9774	Sirenia
0	117	0	F	9775	Trichechidae
0	117	0	G	9776	Trichechus
0	117	0	S	9778	Trichechus manatus
0	117	117	S1	127582	Trichechus manatus latirostris
0	11	0	O	9815	Tubulidentata
0	11	0	F	9816	Orycteropodidae
0	11	0	G	9817	Orycteropus
0	11	1	S	9818	Orycteropus afer
0	10	10	S1	1230840	Orycteropus afer afer
0	6	0	F	9389	Chrysochloridae
0	6	0	F1	745257	Chrysochlorinae
0	6	0	G	185452	Chrysochloris
0	6	6	S	185453	Chrysochloris asiatica
0	6	0	O	28734	Macroscelidea
0	6	0	F	28735	Macroscelididae
0	6	0	G	28736	Elephantulus
0	6	6	S	28737	Elephantulus edwardii
0	2	0	F	9369	Tenrecidae
0	2	0	F1	176113	Tenrecinae
0	2	0	G	9370	Echinops
0	2	2	S	9371	Echinops telfairi
0	1601	218	C4	314146	Euarchontoglires
0	702	4	O	9443	Primates
0	683	0	O1	376913	Haplorrhini
0	681	10	O2	314293	Simiiformes
0	645	28	O3	9526	Catarrhini
0	595	3	O4	314295	Hominoidea
0	591	8	F	9604	Hominidae
0	577	58	F1	207598	Homininae
0	503	0	G	9605	Homo
0	503	503	S	9606	Homo sapiens
0	14	1	G	9596	Pan
0	12	12	S	9598	Pan troglodytes
0	1	1	S	9597	Pan paniscus
0	2	0	G	9592	Gorilla
0	2	2	S	9593	Gorilla gorilla
0	6	0	F1	607660	Ponginae
0	6	0	G	9599	Pongo
0	6	6	S	9601	Pongo abelii
0	1	0	F	9577	Hylobatidae
0	1	0	G	325165	Nomascus
0	1	1	S	61853	Nomascus leucogenys
0	22	0	O4	314294	Cercopithecoidea
0	22	1	F	9527	Cercopithecidae
0	14	1	F1	9528	Cercopithecinae
0	7	1	G	9539	Macaca
0	4	4	S	9544	Macaca mulatta
0	1	1	S	9541	Macaca fascicularis
0	1	1	S	9545	Macaca nemestrina
0	4	1	G	392815	Chlorocebus
0	2	2	S	60711	Chlorocebus sabaeus
0	1	1	S	9534	Chlorocebus aethiops
0	1	0	G	9554	Papio
0	1	1	S	9555	Papio anubis
0	1	0	G	9564	Theropithecus
0	1	1	S	9565	Theropithecus gelada
0	7	1	F1	9569	Colobinae
0	4	0	G	591932	Piliocolobus
0	4	4	S	591936	Piliocolobus tephrosceles
0	2	1	G	542827	Rhinopithecus
0	1	1	S	61621	Rhinopithecus bieti
0	26	0	O3	9479	Platyrrhini
0	20	0	F	9498	Cebidae
0	10	0	F1	9480	Callitrichinae
0	10	0	G	9481	Callithrix
0	10	0	G1	1965096	Callithrix
0	10	10	S	9483	Callithrix jacchus
0	6	1	F1	38070	Cebinae
0	4	0	G	9513	Cebus
0	4	4	S	2715852	Cebus imitator
0	1	0	G	1532884	Sapajus
0	1	1	S	9515	Sapajus apella
0	4	0	F1	378850	Saimiriinae
0	4	0	G	9520	Saimiri
0	4	0	S	27679	Saimiri boliviensis
0	4	4	S1	39432	Saimiri boliviensis boliviensis
0	6	0	F	376918	Aotidae
0	6	0	G	9504	Aotus
0	6	6	S	37293	Aotus nancymaae
0	2	0	O2	376912	Tarsiiformes
0	2	0	F	9475	Tarsiidae
0	2	0	G	1868481	Carlito
0	2	2	S	1868482	Carlito syrichta
0	15	0	O1	376911	Strepsirrhini
0	8	1	O2	376915	Lemuriformes
0	4	0	F	30615	Cheirogaleidae
0	4	0	G	13149	Microcebus
0	4	4	S	30608	Microcebus murinus
0	2	0	F	30599	Indriidae
0	2	0	G	30600	Propithecus
0	2	2	S	379532	Propithecus coquereli
0	1	0	F	9445	Lemuridae
0	1	0	G	13513	Eulemur
0	1	0	S	30602	Eulemur macaco
0	1	1	S1	30603	Eulemur macaco macaco
0	7	0	O2	376917	Lorisiformes
0	7	0	F	40297	Galagidae
0	7	0	G	30610	Otolemur
0	6	6	S	30611	Otolemur garnettii
0	1	1	S	9463	Otolemur crassicaudatus
0	677	6	C5	314147	Glires
0	663	53	O	9989	Rodentia
0	511	0	O1	1963758	Myomorpha
0	510	55	O2	337687	Muroidea
0	364	58	F	10066	Muridae
0	170	5	F1	39107	Murinae
0	149	0	G	10088	Mus
0	148	0	G1	862507	Mus
0	144	144	S	10090	Mus musculus
0	4	4	S	10089	Mus caroli
0	1	0	G1	862508	Coelomys
0	1	1	S	10093	Mus pahari
0	10	0	G	10114	Rattus
0	9	9	S	10116	Rattus norvegicus
0	1	1	S	10117	Rattus rattus
0	5	0	G	121588	Grammomys
0	5	5	S	491861	Grammomys surdaster
0	1	0	G	30639	Mastomys
0	1	1	S	35658	Mastomys coucha
0	133	0	F1	326408	Deomyinae
0	133	17	G	10067	Acomys
0	100	100	S	60746	Acomys russatus
0	7	7	S	83527	Acomys percivali
0	7	7	S	83762	Acomys kempi
0	2	2	S	60744	Acomys dimidiatus
0	3	0	F1	10045	Gerbillinae
0	3	0	G	10046	Meriones
0	3	3	S	10047	Meriones unguiculatus
0	90	2	F	337677	Cricetidae
0	63	1	F1	337963	Neotominae
0	60	0	G	38667	Onychomys
0	60	60	S	38674	Onychomys torridus
0	2	0	G	10040	Peromyscus
0	2	0	S	10042	Peromyscus maniculatus
0	2	2	S1	230844	Peromyscus maniculatus bairdii
0	19	1	F1	39087	Arvicolinae
0	16	0	G	10049	Arvicola
0	16	16	S	1047088	Arvicola amphibius
0	2	1	G	10053	Microtus
0	1	1	S	111838	Microtus oregoni
0	6	0	F1	10026	Cricetinae
0	3	0	G	10028	Cricetulus
0	3	3	S	10029	Cricetulus griseus
0	3	0	G	10035	Mesocricetus
0	3	3	S	10036	Mesocricetus auratus
0	1	0	F	337664	Spalacidae
0	1	0	F1	10061	Spalacinae
0	1	0	G	30636	Nannospalax
0	1	1	S	1026970	Nannospalax galili
0	1	0	O2	1963761	Dipodoidea
0	1	0	F	30648	Dipodidae
0	1	0	F1	35737	Dipodinae
0	1	0	G	48867	Jaculus
0	1	1	S	51337	Jaculus jaculus
0	80	0	O1	33553	Sciuromorpha
0	80	0	F	55153	Sciuridae
0	69	0	F1	9991	Sciurinae
0	69	0	F2	337752	Sciurini
0	69	10	G	10001	Sciurus
0	48	48	S	30640	Sciurus carolinensis
0	11	11	S	55149	Sciurus vulgaris
0	11	0	F1	337726	Xerinae
0	11	2	F2	337730	Marmotini
0	5	0	G	9992	Marmota
0	3	3	S	93162	Marmota flaviventris
0	2	0	S	9993	Marmota marmota
0	2	2	S1	9994	Marmota marmota marmota
0	4	0	G	1141640	Ictidomys
0	4	4	S	43179	Ictidomys tridecemlineatus
0	12	0	O1	33550	Hystricomorpha
0	5	0	F	10167	Bathyergidae
0	3	0	G	10180	Heterocephalus
0	3	3	S	10181	Heterocephalus glaber
0	2	0	G	423606	Fukomys
0	2	2	S	885580	Fukomys damarensis
0	4	0	F	10150	Chinchillidae
0	4	0	G	10151	Chinchilla
0	4	4	S	34839	Chinchilla lanigera
0	3	0	F	10139	Caviidae
0	3	0	G	10140	Cavia
0	3	3	S	10141	Cavia porcellus
0	7	0	O1	1963757	Castorimorpha
0	4	0	F	10015	Heteromyidae
0	4	0	F1	38662	Dipodomyinae
0	4	3	G	10016	Dipodomys
0	1	1	S	10020	Dipodomys ordii
0	3	0	F	29132	Castoridae
0	3	0	G	10184	Castor
0	3	3	S	51338	Castor canadensis
0	8	0	O	9975	Lagomorpha
0	4	0	F	9976	Ochotonidae
0	4	1	G	9977	Ochotona
0	2	2	S	130825	Ochotona curzoniae
0	1	1	S	9978	Ochotona princeps
0	4	0	F	9979	Leporidae
0	4	0	G	9984	Oryctolagus
0	4	4	S	9986	Oryctolagus cuniculus
0	4	0	O	9392	Scandentia
0	4	0	F	9393	Tupaiidae
0	4	0	G	9394	Tupaia
0	4	4	S	246437	Tupaia chinensis
0	1310	364	C4	314145	Laurasiatheria
0	409	36	O	33554	Carnivora
0	336	38	O1	379584	Caniformia
0	245	16	F	9608	Canidae
0	225	0	G	9611	Canis
0	225	209	S	9612	Canis lupus
0	16	16	S1	9615	Canis lupus familiaris
0	2	2	G	9625	Vulpes
0	2	0	G	34879	Nyctereutes
0	2	2	S	34880	Nyctereutes procyonoides
0	37	0	F	9655	Mustelidae
0	32	0	F1	169417	Lutrinae
0	32	0	G	9656	Lutra
0	32	32	S	9657	Lutra lutra
0	5	0	F1	169418	Mustelinae
0	4	0	G	452645	Neovison
0	4	4	S	452646	Neovison vison
0	1	0	G	9665	Mustela
0	1	0	S	9668	Mustela putorius
0	1	1	S1	9669	Mustela putorius furo
0	9	1	F	9709	Phocidae
0	6	0	G	9710	Halichoerus
0	6	6	S	9711	Halichoerus grypus
0	1	0	G	9712	Leptonychotes
0	1	1	S	9713	Leptonychotes weddellii
0	1	0	G	1907176	Neomonachus
0	1	1	S	29088	Neomonachus schauinslandi
0	7	0	F	9632	Ursidae
0	5	0	G	9645	Ailuropoda
0	5	5	S	9646	Ailuropoda melanoleuca
0	2	1	G	9639	Ursus
0	1	0	S	9644	Ursus arctos
0	1	1	S1	116960	Ursus arctos horribilis
0	37	0	O1	379583	Feliformia
0	33	1	F	9681	Felidae
0	28	1	F1	338152	Felinae
0	23	0	G	9682	Felis
0	23	23	S	9685	Felis catus
0	2	0	G	13124	Lynx
0	2	2	S	61383	Lynx canadensis
0	1	0	G	37028	Prionailurus
0	1	1	S	37029	Prionailurus bengalensis
0	1	0	G	146712	Puma
0	1	1	S	1608482	Puma yagouaroundi
0	3	0	F1	338151	Acinonychinae
0	3	0	G	32535	Acinonyx
0	3	3	S	32536	Acinonyx jubatus
0	1	0	F1	338153	Pantherinae
0	1	1	G	9688	Panthera
0	3	0	F	9697	Herpestidae
0	3	0	G	37031	Suricata
0	3	3	S	37032	Suricata suricatta
0	1	0	F	9676	Hyaenidae
0	1	0	G	95911	Hyaena
0	1	1	S	95912	Hyaena hyaena
0	385	34	O	91561	Artiodactyla
0	265	0	O1	9845	Ruminantia
0	265	56	O2	35500	Pecora
0	114	12	F	9895	Bovidae
0	55	1	F1	27592	Bovinae
0	50	0	G	9903	Bos
0	49	49	S	72004	Bos mutus
0	1	1	S	9913	Bos taurus
0	2	0	G	9900	Bison
0	2	0	S	9901	Bison bison
0	2	2	S1	43346	Bison bison bison
0	2	0	G	9918	Bubalus
0	2	2	S	89462	Bubalus bubalis
0	44	0	F1	9963	Caprinae
0	44	0	G	9935	Ovis
0	43	0	S	37174	Ovis canadensis
0	43	43	S1	112262	Ovis canadensis canadensis
0	1	1	S	9940	Ovis aries
0	3	0	F1	9959	Hippotraginae
0	3	0	G	9957	Oryx
0	3	3	S	59534	Oryx dammah
0	95	2	F	9850	Cervidae
0	85	0	F1	34878	Cervinae
0	85	3	G	9859	Cervus
0	81	81	S	9860	Cervus elaphus
0	1	1	S	1574408	Cervus canadensis
0	7	0	F1	9881	Odocoileinae
0	7	0	G	9871	Odocoileus
0	7	0	S	9874	Odocoileus virginianus
0	7	7	S1	9880	Odocoileus virginianus texanus
0	1	0	F1	34877	Muntiacinae
0	1	0	G	9885	Muntiacus
0	1	1	S	9887	Muntiacus vaginalis
0	54	0	O1	35497	Suina
0	54	0	F	9821	Suidae
0	54	0	G	9822	Sus
0	54	38	S	9823	Sus scrofa
0	16	16	S1	415978	Sus scrofa scrofa
0	22	0	O1	2653789	Whippomorpha
0	22	1	O2	9721	Cetacea
0	19	3	O3	9722	Odontoceti
0	7	4	F	9726	Delphinidae
0	3	0	G	9732	Orcinus
0	3	3	S	9733	Orcinus orca
0	5	0	F	9750	Physeteridae
0	5	0	G	9753	Physeter
0	5	5	S	9755	Physeter catodon
0	2	0	F	9740	Phocoenidae
0	1	0	G	9741	Phocoena
0	1	1	S	42100	Phocoena sinus
0	1	0	G	34891	Neophocaena
0	1	0	S	189058	Neophocaena asiaeorientalis
0	1	1	S1	1706337	Neophocaena asiaeorientalis asiaeorientalis
0	1	1	F	9747	Monodontidae
0	1	0	F	119500	Lipotidae
0	1	0	G	118796	Lipotes
0	1	1	S	118797	Lipotes vexillifer
0	2	0	O3	9761	Mysticeti
0	2	0	F	9765	Balaenopteridae
0	2	0	G	9766	Balaenoptera
0	1	0	S	9767	Balaenoptera acutorostrata
0	1	1	S1	310752	Balaenoptera acutorostrata scammoni
0	1	1	S	9771	Balaenoptera musculus
0	10	0	O1	9834	Tylopoda
0	10	0	F	9835	Camelidae
0	7	5	G	9836	Camelus
0	2	2	S	9838	Camelus dromedarius
0	3	0	G	30539	Vicugna
0	3	3	S	30538	Vicugna pacos
0	132	2	O	9397	Chiroptera
0	122	3	O1	30560	Microchiroptera
0	100	0	F	9431	Vespertilionidae
0	73	1	G	27671	Pipistrellus
0	72	72	S	59474	Pipistrellus pipistrellus
0	24	0	G	9434	Myotis
0	19	19	S	59463	Myotis lucifugus
0	3	3	S	51298	Myotis myotis
0	1	1	S	109478	Myotis brandtii
0	1	1	S	225400	Myotis davidii
0	1	0	F1	981671	Miniopterinae
0	1	0	G	9432	Miniopterus
0	1	1	S	291302	Miniopterus natalensis
0	1	0	G	633650	Eudiscopus
0	1	1	S	633651	Eudiscopus denticulus
0	1	0	G	29077	Eptesicus
0	1	1	S	29078	Eptesicus fuscus
0	9	0	F	58055	Rhinolophidae
0	9	0	F1	186995	Rhinolophinae
0	9	0	G	49442	Rhinolophus
0	9	9	S	59479	Rhinolophus ferrumequinum
0	6	0	F	9436	Molossidae
0	6	0	G	27621	Molossus
0	6	6	S	27622	Molossus molossus
0	3	0	F	9415	Phyllostomidae
0	3	1	F1	40234	Stenodermatinae
0	2	0	G	9416	Artibeus
0	2	2	S	9417	Artibeus jamaicensis
0	1	0	F	186994	Hipposideridae
0	1	0	G	58068	Hipposideros
0	1	1	S	186990	Hipposideros armiger
0	8	0	O1	30559	Megachiroptera
0	8	0	F	9398	Pteropodidae
0	8	1	F1	77225	Pteropodinae
0	5	5	G	9401	Pteropus
0	2	0	G	9406	Rousettus
0	2	2	S	9407	Rousettus aegyptiacus
0	8	0	O	9362	Eulipotyphla
0	3	0	F	9363	Erinaceidae
0	3	0	F1	30577	Erinaceinae
0	3	0	G	9364	Erinaceus
0	3	3	S	9365	Erinaceus europaeus
0	3	1	F	9373	Talpidae
0	2	0	G	143301	Condylura
0	2	2	S	143302	Condylura cristata
0	2	0	F	9376	Soricidae
0	2	0	F1	183663	Soricinae
0	2	0	G	9379	Sorex
0	2	2	S	42254	Sorex araneus
0	7	0	O	9787	Perissodactyla
0	5	0	F	9788	Equidae
0	5	2	G	9789	Equus
0	3	0	G1	35508	Asinus
0	3	3	S	9793	Equus asinus
0	2	0	F	9803	Rhinocerotidae
0	2	0	G	9806	Ceratotherium
0	2	0	S	9807	Ceratotherium simum
0	2	2	S1	73337	Ceratotherium simum simum
0	5	0	O	9971	Pholidota
0	5	0	F	9972	Manidae
0	5	1	G	9973	Manis
0	2	2	S	9974	Manis javanica
0	2	2	S	143292	Manis pentadactyla
0	7	1	C3	9348	Xenarthra
0	4	0	O	948951	Cingulata
0	4	0	F	9359	Dasypodidae
0	4	0	G	9360	Dasypus
0	4	4	S	9361	Dasypus novemcinctus
0	2	0	O	948950	Pilosa
0	2	0	O1	948953	Folivora
0	2	0	F	227508	Megalonychidae
0	2	0	G	9357	Choloepus
0	2	2	S	27675	Choloepus didactylus
0	27	3	C2	9263	Metatheria
0	9	0	O	38608	Dasyuromorphia
0	9	0	F	9277	Dasyuridae
0	9	0	G	9304	Sarcophilus
0	9	9	S	9305	Sarcophilus harrisii
0	7	3	O	38609	Diprotodontia
0	3	0	F	9335	Phalangeridae
0	3	0	G	9336	Trichosurus
0	3	3	S	9337	Trichosurus vulpecula
0	1	0	F	38624	Phascolarctidae
0	1	0	G	38625	Phascolarctos
0	1	1	S	38626	Phascolarctos cinereus
0	5	0	O	38605	Didelphimorphia
0	5	0	F	9265	Didelphidae
0	5	0	F1	126287	Didelphinae
0	5	0	G	13615	Monodelphis
0	5	5	S	13616	Monodelphis domestica
0	3	0	O	38607	Microbiotheria
0	3	0	F	30660	Microbiotheriidae
0	3	0	G	33561	Dromiciops
0	3	3	S	33562	Dromiciops gliroides
0	7	0	C1	9254	Prototheria
0	7	2	O	9255	Monotremata
0	4	0	F	9256	Ornithorhynchidae
0	4	0	G	9257	Ornithorhynchus
0	4	4	S	9258	Ornithorhynchus anatinus
0	1	0	F	9259	Tachyglossidae
0	1	0	G	9260	Tachyglossus
0	1	1	S	9261	Tachyglossus aculeatus
0	709	0	P10	8457	Sauropsida
0	709	28	P11	32561	Sauria
0	636	33	P12	1329799	Archelosauria
0	584	4	P13	8492	Archosauria
0	566	0	P14	436486	Dinosauria
0	566	0	P15	436489	Saurischia
0	566	0	P16	436491	Theropoda
0	566	0	P17	436492	Coelurosauria
0	566	50	C	8782	Aves
0	437	93	C1	8825	Neognathae
0	115	16	O	9126	Passeriformes
0	38	0	F	9183	Turdidae
0	37	0	G	36283	Erithacus
0	37	37	S	37610	Erithacus rubecula
0	1	0	G	9184	Catharus
0	1	1	S	91951	Catharus ustulatus
0	29	0	O1	2116661	Sylvioidea
0	27	0	F	36270	Sylviidae
0	27	0	F1	330750	Acrocephalinae
0	27	0	G	39620	Acrocephalus
0	27	0	S	48156	Acrocephalus scirpaceus
0	27	27	S1	126889	Acrocephalus scirpaceus scirpaceus
0	1	0	F	1673678	Leiothrichidae
0	1	0	G	98126	Garrulax
0	1	1	S	238855	Garrulax canorus
0	1	0	F	2116660	Locustellidae
0	1	0	G	68487	Locustella
0	1	1	S	260104	Locustella lanceolata
0	10	1	O1	175121	Passeroidea
0	2	0	F	9133	Fringillidae
0	2	0	F1	37599	Carduelinae
0	2	0	G	9134	Serinus
0	2	2	S	9135	Serinus canaria
0	2	1	F	9158	Passeridae
0	1	0	G	2823048	Onychostruthus
0	1	1	S	356909	Onychostruthus taczanowskii
0	2	0	F	36256	Motacillidae
0	2	0	G	45806	Motacilla
0	2	0	S	45807	Motacilla alba
0	2	2	S1	1094192	Motacilla alba alba
0	2	0	F	37611	Estrildidae
0	2	0	F1	40155	Estrildinae
0	1	0	G	40156	Lonchura
0	1	0	S	40157	Lonchura striata
0	1	1	S1	299123	Lonchura striata domestica
0	1	0	G	59728	Taeniopygia
0	1	1	S	59729	Taeniopygia guttata
0	1	0	F	135425	Nectariniidae
0	1	0	G	570433	Cinnyris
0	1	0	S	1333522	Cinnyris asiaticus
0	1	1	S1	1333526	Cinnyris asiaticus asiaticus
0	8	4	F	114313	Pipridae
0	2	0	G	88178	Pipra
0	2	2	S	649802	Pipra filicauda
0	1	0	G	415027	Corapipo
0	1	1	S	415028	Corapipo altera
0	1	0	G	321397	Lepidothrix
0	1	1	S	321398	Lepidothrix coronata
0	4	1	F	9153	Paridae
0	3	0	G	156562	Cyanistes
0	3	3	S	156563	Cyanistes caeruleus
0	4	0	F	400783	Thraupidae
0	4	0	G	87174	Camarhynchus
0	4	4	S	87175	Camarhynchus parvulus
0	2	0	O1	192204	Corvoidea
0	2	0	F	28725	Corvidae
0	2	0	G	30420	Corvus
0	1	1	S	68294	Corvus kubaryi
0	1	1	S	85066	Corvus brachyrhynchos
0	2	0	F	28728	Tyrannidae
0	1	0	G	28729	Empidonax
0	1	1	S	164674	Empidonax traillii
0	1	0	G	377286	Knipolegus
0	1	1	S	478605	Knipolegus cyanirostris
0	1	0	F	36291	Muscicapidae
0	1	0	G	36292	Ficedula
0	1	1	S	59894	Ficedula albicollis
0	1	1	F	81887	Thamnophilidae
0	96	9	C2	1549675	Galloanserae
0	51	1	O	8976	Galliformes
0	48	3	F	9005	Phasianidae
0	28	0	F1	466552	Meleagridinae
0	28	0	G	9102	Meleagris
0	28	28	S	9103	Meleagris gallopavo
0	12	0	F1	9072	Phasianinae
0	11	0	G	9030	Gallus
0	11	11	S	9031	Gallus gallus
0	1	0	G	9053	Phasianus
0	1	1	S	9054	Phasianus colchicus
0	5	0	F1	466544	Perdicinae
0	5	0	G	9090	Coturnix
0	5	5	S	93934	Coturnix japonica
0	2	0	F	8990	Numididae
0	2	0	G	8995	Numida
0	2	2	S	8996	Numida meleagris
0	36	0	O	8826	Anseriformes
0	36	1	F	8830	Anatidae
0	29	1	F1	2068716	Anatinae
0	25	0	G	8835	Anas
0	25	25	S	8839	Anas platyrhynchos
0	3	0	G	8883	Oxyura
0	3	3	S	8884	Oxyura jamaicensis
0	5	1	F1	2068722	Anserinae
0	2	0	G	8842	Anser
0	2	0	S	8845	Anser cygnoides
0	2	2	S1	381198	Anser cygnoides domesticus
0	2	0	G	8867	Cygnus
0	1	1	S	8868	Cygnus atratus
0	1	1	S	8869	Cygnus olor
0	1	0	F1	2068721	Aythyinae
0	1	0	G	30384	Aythya
0	1	1	S	219594	Aythya fuligula
0	48	0	O	2558200	Accipitriformes
0	48	0	F	56259	Accipitridae
0	48	0	F1	8955	Accipitrinae
0	48	0	G	8960	Aquila
0	48	0	S	8962	Aquila chrysaetos
0	48	48	S1	223781	Aquila chrysaetos chrysaetos
0	38	0	C2	2607030	Caprimulgimorphae
0	35	0	O	8902	Caprimulgiformes
0	35	0	F	48283	Caprimulgidae
0	35	0	F1	48286	Caprimulginae
0	35	0	G	48284	Caprimulgus
0	35	35	S	111811	Caprimulgus europaeus
0	3	0	O	8892	Apodiformes
0	2	0	F	9242	Trochilidae
0	2	0	G	9243	Calypte
0	2	2	S	9244	Calypte anna
0	1	0	F	8893	Apodidae
0	1	0	F1	2607033	Apodinae
0	1	0	G	8896	Chaetura
0	1	1	S	8897	Chaetura pelagica
0	26	0	O	8929	Columbiformes
0	26	0	F	8930	Columbidae
0	25	0	G	36242	Streptopelia
0	25	25	S	177155	Streptopelia turtur
0	1	0	G	8931	Columba
0	1	1	S	8932	Columba livia
0	4	0	O	30458	Strigiformes
0	4	0	F	30462	Tytonidae
0	4	0	G	56312	Tyto
0	4	4	S	56313	Tyto alba
0	4	0	O	8948	Falconiformes
0	4	0	F	8949	Falconidae
0	4	3	G	8952	Falco
0	1	1	S	8954	Falco peregrinus
0	4	0	O	9223	Psittaciformes
0	2	0	F	9224	Psittacidae
0	2	0	G	35547	Strigops
0	2	2	S	2489341	Strigops habroptila
0	2	0	F	1545690	Psittaculidae
0	2	0	G	13145	Melopsittacus
0	2	2	S	13146	Melopsittacus undulatus
0	3	0	O	9205	Pelecaniformes
0	2	0	F	8899	Ardeidae
0	2	0	G	56073	Egretta
0	2	2	S	188379	Egretta garzetta
0	1	0	F	30445	Phaethontidae
0	1	0	G	37044	Phaethon
0	1	1	S	97097	Phaethon lepturus
0	2	0	O	9108	Gruiformes
0	1	0	F	9109	Gruidae
0	1	0	G	30413	Balearica
0	1	0	S	925459	Balearica regulorum
0	1	1	S1	100784	Balearica regulorum gibbericeps
0	1	0	F	54372	Mesitornithidae
0	1	0	G	54373	Mesitornis
0	1	1	S	54374	Mesitornis unicolor
0	2	0	O	8906	Charadriiformes
0	2	0	F	8917	Scolopacidae
0	2	0	G	8918	Calidris
0	2	2	S	198806	Calidris pugnax
0	1	0	O	9214	Phoenicopteriformes
0	1	0	F	9215	Phoenicopteridae
0	1	0	G	9216	Phoenicopterus
0	1	1	S	117000	Phoenicopterus chilensis
0	1	0	O	9230	Sphenisciformes
0	1	1	F	9231	Spheniscidae
0	79	1	C1	8783	Palaeognathae
0	73	0	O	8819	Apterygiformes
0	73	0	F	8820	Apterygidae
0	73	5	G	8821	Apteryx
0	68	0	S	2696672	Apteryx mantelli
0	68	68	S1	202946	Apteryx mantelli mantelli
0	2	0	O	8784	Casuariiformes
0	2	0	F	8788	Dromaiidae
0	2	0	G	8789	Dromaius
0	2	2	S	8790	Dromaius novaehollandiae
0	2	0	O	8798	Struthioniformes
0	2	0	F	8799	Struthionidae
0	2	0	G	8800	Struthio
0	2	0	S	8801	Struthio camelus
0	2	2	S1	441894	Struthio camelus australis
0	1	0	O	8802	Tinamiformes
0	1	0	F	8803	Tinamidae
0	1	0	G	30467	Tinamus
0	1	1	S	94827	Tinamus guttatus
0	14	2	O	1294634	Crocodylia
0	6	0	F	1294636	Alligatoridae
0	6	0	F1	34915	Alligatorinae
0	6	3	G	8495	Alligator
0	2	2	S	38654	Alligator sinensis
0	1	1	S	8496	Alligator mississippiensis
0	6	3	O1	1298654	Longirostres
0	3	0	F	1294635	Gavialidae
0	3	0	F1	94833	Gavialinae
0	3	0	G	94834	Gavialis
0	3	3	S	94835	Gavialis gangeticus
0	19	0	P13	2841271	Testudinata
0	19	0	O	8459	Testudines
0	19	0	O1	8464	Cryptodira
0	18	2	O2	1579337	Durocryptodira
0	11	1	O3	8486	Testudinoidea
0	4	1	F	8487	Testudinidae
0	2	0	G	904181	Chelonoidis
0	2	0	G1	1137846	Chelonoidis nigra species complex
0	2	2	S	106734	Chelonoidis abingdonii
0	1	0	G	38771	Gopherus
0	1	1	S	1825980	Gopherus evgoodei
0	4	0	F	328320	Geoemydidae
0	4	0	F1	328321	Geoemydinae
0	4	0	G	74925	Mauremys
0	4	4	S	260615	Mauremys reevesii
0	2	0	F	8476	Emydidae
0	2	0	G	34902	Trachemys
0	2	0	S	34903	Trachemys scripta
0	2	2	S1	31138	Trachemys scripta elegans
0	5	0	O3	1579336	Americhelydia
0	5	1	O4	27791	Chelonioidea
0	3	0	F	8465	Cheloniidae
0	3	0	G	8468	Chelonia
0	3	3	S	8469	Chelonia mydas
0	1	0	F	27792	Dermochelyidae
0	1	0	G	27793	Dermochelys
0	1	1	S	27794	Dermochelys coriacea
0	1	0	O2	1579275	Trionychia
0	1	0	F	34907	Trionychidae
0	1	0	G	204969	Pelodiscus
0	1	1	S	13735	Pelodiscus sinensis
0	45	0	C	8504	Lepidosauria
0	45	0	O	8509	Squamata
0	45	0	O1	1329961	Bifurcata
0	44	0	O2	1329950	Unidentata
0	43	0	O3	1329912	Episquamata
0	34	1	O4	1329911	Toxicofera
0	18	1	O5	8570	Serpentes
0	12	1	O6	34989	Colubroidea
0	6	0	F	8689	Viperidae
0	6	1	F1	8710	Crotalinae
0	3	0	G	8728	Crotalus
0	3	3	S	88082	Crotalus tigris
0	2	0	G	103943	Protobothrops
0	2	2	S	103944	Protobothrops mucrosquamatus
0	4	0	F	8578	Colubridae
0	3	0	F1	169863	Colubrinae
0	3	0	G	201800	Pantherophis
0	3	3	S	94885	Pantherophis guttatus
0	1	0	F1	169862	Natricinae
0	1	0	G	34999	Thamnophis
0	1	1	S	35005	Thamnophis elegans
0	1	0	F	8602	Elapidae
0	1	0	F1	42167	Acanthophiinae
0	1	0	G	8661	Notechis
0	1	1	S	8663	Notechis scutatus
0	5	0	O6	34979	Henophidia
0	5	0	F	34984	Pythonidae
0	5	0	G	37579	Python
0	5	5	S	176946	Python bivittatus
0	15	0	O5	8511	Iguania
0	8	0	F	2024747	Dactyloidae
0	8	2	G	28376	Anolis
0	5	5	S	28377	Anolis carolinensis
0	1	1	S	1748263	Anolis forresti
0	4	0	O6	83232	Acrodonta
0	3	0	F	81953	Agamidae
0	3	0	F1	145349	Amphibolurinae
0	3	0	G	52201	Pogona
0	3	3	S	103695	Pogona vitticeps
0	1	1	F	40248	Chamaeleonidae
0	3	0	F	2024743	Phrynosomatidae
0	3	0	F1	42425	Phrynosomatinae
0	2	0	G	8518	Sceloporus
0	2	2	S	8520	Sceloporus undulatus
0	1	0	G	43608	Phrynosoma
0	1	1	S	159094	Phrynosoma mcallii
0	9	0	O4	1329976	Laterata
0	9	0	O5	1329975	Lacertibaenia
0	9	0	F	8522	Lacertidae
0	9	4	F1	162266	Lacertinae
0	3	0	G	42163	Podarcis
0	3	3	S	64176	Podarcis muralis
0	1	0	G	141678	Zootoca
0	1	1	S	8524	Zootoca vivipara
0	1	0	G	8523	Lacerta
0	1	1	S	80427	Lacerta agilis
0	1	0	O3	35033	Scinciformata
0	1	0	F	66056	Scincidae
0	1	0	F1	1273159	Sphenomorphinae
0	1	0	G	155318	Scincella
0	1	1	S	1884398	Scincella huanrenensis
0	1	0	O2	8560	Gekkota
0	1	0	F	8561	Gekkonidae
0	1	0	F1	385256	Gekkoninae
0	1	0	G	8565	Gekko
0	1	1	S	146911	Gekko japonicus
0	94	2	C	8292	Amphibia
0	65	4	O	8445	Gymnophiona
0	31	0	F	30380	Rhinatrematidae
0	31	0	G	194407	Rhinatrema
0	31	31	S	194408	Rhinatrema bivittatum
0	26	0	F	264006	Dermophiidae
0	26	0	G	260994	Geotrypetes
0	26	26	S	260995	Geotrypetes seraphini
0	4	0	F	1277737	Siphonopidae
0	4	0	G	264009	Microcaecilia
0	4	4	S	1415580	Microcaecilia unicolor
0	27	0	C1	41666	Batrachia
0	25	1	O	8342	Anura
0	12	0	O1	8416	Neobatrachia
0	6	0	O2	30352	Ranoidea
0	3	0	F	8397	Ranidae
0	3	0	G	8399	Rana
0	3	0	G1	121175	Rana
0	3	3	S	8407	Rana temporaria
0	3	0	F	27577	Rhacophoridae
0	3	0	F1	160964	Rhacophorinae
0	3	0	G	27578	Rhacophorus
0	3	3	S	129031	Rhacophorus malabaricus
0	4	0	O2	8417	Hyloidea
0	4	0	F	8382	Bufonidae
0	4	0	G	8383	Bufo
0	4	4	S	8384	Bufo bufo
0	2	0	O2	8426	Microhyloidea
0	2	0	F	8427	Microhylidae
0	1	0	F1	165823	Dyscophinae
0	1	0	G	356264	Calluella
0	1	1	S	1035772	Calluella yunnanensis
0	1	0	F1	166052	Microhylinae
0	1	0	G	113379	Kaloula
0	1	1	S	1035779	Kaloula mediolineata
0	12	0	O1	30319	Pipoidea
0	12	0	F	8352	Pipidae
0	12	0	F1	8360	Xenopodinae
0	12	0	G	8353	Xenopus
0	10	0	G1	8363	Silurana
0	10	10	S	8364	Xenopus tropicalis
0	2	0	G1	262014	Xenopus
0	2	2	S	8355	Xenopus laevis
0	2	0	O	8293	Caudata
0	2	0	O1	30367	Salamandroidea
0	2	0	F	8332	Plethodontidae
0	1	0	F1	269181	Plethodontinae
0	1	1	G	43045	Desmognathus
0	1	0	F1	698026	Hemidactyliinae
0	1	0	G	43043	Eurycea
0	1	1	S	332575	Eurycea cirrigera
0	1	0	P7	118072	Coelacanthimorpha
0	1	0	O	7894	Coelacanthiformes
0	1	0	F	7895	Coelacanthidae
0	1	0	G	7896	Latimeria
0	1	1	S	7897	Latimeria chalumnae
0	860	101	C12	1489922	Eupercaria
0	513	43	O	8111	Perciformes
0	213	0	O1	1489943	Serranoidei
0	213	0	F	30871	Serranidae
0	213	0	F1	274794	Epinephelinae
0	213	3	F2	1505891	Epinephelini
0	160	4	G	94231	Epinephelus
0	156	156	S	293821	Epinephelus fuscoguttatus
0	50	0	G	134629	Plectropomus
0	50	50	S	160734	Plectropomus leopardus
0	137	5	O1	8205	Notothenioidei
0	93	0	F	36203	Bovichtidae
0	93	0	G	56715	Cottoperca
0	93	93	S	56716	Cottoperca gobio
0	33	0	F	30806	Channichthyidae
0	33	0	G	52238	Pseudochaenichthys
0	33	33	S	52239	Pseudochaenichthys georgianus
0	6	0	F	8206	Nototheniidae
0	5	0	G	35729	Trematomus
0	5	5	S	40690	Trematomus bernacchii
0	1	0	G	8207	Notothenia
0	1	1	S	8208	Notothenia coriiceps
0	99	2	O1	8100	Cottioidei
0	39	0	O2	1490021	Cottales
0	37	0	F	8092	Cottidae
0	37	0	G	61642	Taurulus
0	37	37	S	61643	Taurulus bubalis
0	2	0	F	8101	Cyclopteridae
0	2	0	F1	181456	Cyclopterinae
0	2	0	G	8102	Cyclopterus
0	2	2	S	8103	Cyclopterus lumpus
0	36	0	O2	1490020	Gasterosteales
0	36	1	F	69291	Gasterosteidae
0	34	0	G	134919	Pungitius
0	34	34	S	134920	Pungitius pungitius
0	1	0	G	69292	Gasterosteus
0	1	0	S	69293	Gasterosteus aculeatus
0	1	1	S1	481459	Gasterosteus aculeatus aculeatus
0	22	4	O2	8192	Zoarcales
0	17	0	F	56724	Pholidae
0	17	0	F1	181468	Pholinae
0	17	0	G	56725	Pholis
0	17	17	S	56726	Pholis gunnellus
0	1	0	F	8202	Anarhichadidae
0	1	0	G	433404	Anarrhichthys
0	1	1	S	433405	Anarrhichthys ocellatus
0	16	0	O1	8112	Percoidei
0	16	5	F	8165	Percidae
0	5	0	F1	641307	Percinae
0	5	0	G	8166	Perca
0	3	3	S	8167	Perca flavescens
0	2	2	S	8168	Perca fluviatilis
0	4	0	F1	698016	Etheostomatinae
0	3	0	G	54318	Etheostoma
0	2	0	G1	909700	Ozarka
0	2	2	S	417921	Etheostoma cragini
0	1	0	G1	909696	Oligocephalus
0	1	1	S	54343	Etheostoma spectabile
0	1	0	G	54316	Percina
0	1	0	G1	1070159	Alvordius
0	1	1	S	163823	Percina peltata
0	2	0	F1	641308	Luciopercinae
0	2	0	G	283033	Sander
0	2	2	S	283035	Sander lucioperca
0	5	0	O1	8107	Scorpaenoidei
0	5	0	F	274692	Sebastidae
0	5	0	F1	274705	Sebastinae
0	5	0	G	34820	Sebastes
0	5	5	S	72105	Sebastes umbrosus
0	71	0	O	1489931	Spariformes
0	71	6	F	8169	Sparidae
0	43	0	G	8174	Sparus
0	43	43	S	8175	Sparus aurata
0	22	0	G	8176	Acanthopagrus
0	22	22	S	8177	Acanthopagrus latus
0	63	0	O	31022	Tetraodontiformes
0	63	0	O1	31028	Tetraodontoidei
0	63	0	O2	32517	Tetradontoidea
0	63	0	F	31031	Tetraodontidae
0	63	0	G	31032	Takifugu
0	63	63	S	31033	Takifugu rubripes
0	59	0	C13	1489923	Eupercaria incertae sedis
0	51	7	F	30870	Sciaenidae
0	28	0	G	215357	Larimichthys
0	28	28	S	215358	Larimichthys crocea
0	16	0	G	215359	Nibea
0	16	16	S	240163	Nibea albiflora
0	7	0	F	42148	Moronidae
0	5	0	G	34815	Morone
0	5	5	S	34816	Morone saxatilis
0	2	0	G	13488	Dicentrarchus
0	2	2	S	13489	Dicentrarchus labrax
0	1	0	F	30874	Sillaginidae
0	1	0	G	43257	Sillago
0	1	1	S	435225	Sillago sihama
0	35	0	O	1489939	Pempheriformes
0	35	0	F	1204718	Lateolabracidae
0	35	0	G	8163	Lateolabrax
0	35	35	S	315492	Lateolabrax maculatus
0	7	0	O	1489928	Labriformes
0	7	0	F	8247	Labridae
0	4	0	G	30799	Labrus
0	4	4	S	56723	Labrus bergylta
0	2	0	G	98381	Notolabrus
0	2	2	S	1203425	Notolabrus celidotus
0	1	0	G	202584	Cheilinus
0	1	1	S	241271	Cheilinus undulatus
0	7	0	O	1489940	Centrarchiformes
0	7	0	O1	1545897	Centrarchoidei
0	5	0	F	8180	Centrarchidae
0	5	0	G	27705	Micropterus
0	5	5	S	27706	Micropterus salmoides
0	2	0	F	119486	Sinipercidae
0	2	0	G	119487	Siniperca
0	2	2	S	119488	Siniperca chuatsi
0	4	0	O	1545895	Chaetodontiformes
0	4	0	F	30828	Chaetodontidae
0	4	0	G	109904	Chelmon
0	4	4	S	109905	Chelmon rostratus
0	435	42	C12	1489908	Ovalentaria
0	238	20	C13	1489913	Atherinomorphae
0	91	2	O	28738	Cyprinodontiformes
0	79	0	O1	8087	Cyprinodontoidei
0	67	0	F	8079	Poeciliidae
0	67	6	F1	586240	Poeciliinae
0	51	5	G	8080	Poecilia
0	46	46	S	8081	Poecilia reticulata
0	6	1	G	8082	Xiphophorus
0	4	4	S	8084	Xiphophorus hellerii
0	1	1	S	8083	Xiphophorus maculatus
0	4	0	G	33527	Gambusia
0	4	4	S	33528	Gambusia affinis
0	7	0	F	8076	Cyprinodontidae
0	7	0	F1	136836	Cyprinodontinae
0	7	0	F2	136838	Cyprinodontini
0	7	3	G	28741	Cyprinodon
0	3	3	S	28743	Cyprinodon variegatus
0	1	1	S	77115	Cyprinodon tularosa
0	5	0	F	28756	Fundulidae
0	4	0	G	8077	Fundulus
0	4	4	S	8078	Fundulus heteroclitus
0	1	0	G	232976	Lucania
0	1	1	S	232977	Lucania goodei
0	10	0	O1	45443	Aplocheiloidei
0	7	0	F	28771	Rivulidae
0	5	0	G	326431	Kryptolebias
0	5	5	S	37003	Kryptolebias marmoratus
0	1	0	G	52669	Austrofundulus
0	1	1	S	52670	Austrofundulus limnaeus
0	1	0	G	942014	Nematolebias
0	1	1	S	451745	Nematolebias whitei
0	3	0	F	405002	Nothobranchiidae
0	3	0	G	28779	Nothobranchius
0	3	3	S	105023	Nothobranchius furzeri
0	88	0	O	76071	Beloniformes
0	88	0	O1	28781	Adrianichthyoidei
0	88	0	F	47757	Adrianichthyidae
0	88	0	F1	8088	Oryziinae
0	88	0	G	8089	Oryzias
0	86	86	S	8090	Oryzias latipes
0	1	1	S	30732	Oryzias melastigma
0	1	1	S	123685	Oryzias minutillus
0	39	0	O	8075	Atheriniformes
0	38	0	F	270656	Phallostethidae
0	38	0	G	300305	Neostethus
0	38	38	S	300306	Neostethus bicornis
0	1	0	F	30700	Melanotaeniidae
0	1	0	G	32459	Melanotaenia
0	1	1	S	1250792	Melanotaenia boesemani
0	116	0	C13	1489920	Blenniimorphae
0	116	2	O	1489921	Blenniiformes
0	80	0	O1	123349	Gobiesocoidei
0	80	0	F	63826	Gobiesocidae
0	80	0	F1	557415	Gobiesocinae
0	80	0	G	210581	Gouania
0	80	80	S	441366	Gouania willdenowi
0	34	0	O1	56717	Blennioidei
0	34	0	F	56718	Blenniidae
0	34	0	F1	703913	Salariinae
0	34	0	G	94311	Salarias
0	34	34	S	181472	Salarias fasciatus
0	33	0	C13	1489909	Ovalentaria incertae sedis
0	21	0	F	205120	Ambassidae
0	21	0	G	210631	Parambassis
0	21	21	S	210632	Parambassis ranga
0	12	4	F	30863	Pomacentridae
0	6	0	G	80965	Acanthochromis
0	6	6	S	80966	Acanthochromis polyacanthus
0	1	0	G	80969	Amphiprion
0	1	1	S	80972	Amphiprion ocellaris
0	1	0	G	80992	Stegastes
0	1	1	S	144197	Stegastes partitus
0	6	0	C13	1489910	Cichlomorphae
0	6	0	O	1489911	Cichliformes
0	6	0	F	8113	Cichlidae
0	5	0	F1	319095	African cichlids
0	5	1	F2	318546	Pseudocrenilabrinae
0	3	1	F3	319058	Haplochromini
0	1	0	G	8152	Astatotilapia
0	1	1	S	8154	Astatotilapia calliptera
0	1	0	G	195936	Pundamilia
0	1	1	S	303518	Pundamilia nyererei
0	1	0	F3	1315725	Oreochromini
0	1	0	G	8139	Oreochromis
0	1	1	S	8128	Oreochromis niloticus
0	1	0	F1	319056	New World cichlids
0	1	0	F2	318559	Cichlasomatinae
0	1	0	F3	318529	Heroini
0	1	0	G	61816	Archocentrus
0	1	1	S	63155	Archocentrus centrarchus
0	151	4	C12	1489904	Carangaria
0	90	0	O	8252	Pleuronectiformes
0	90	2	O1	30942	Pleuronectoidei
0	46	0	F	52902	Scophthalmidae
0	46	0	G	52903	Scophthalmus
0	46	46	S	52904	Scophthalmus maximus
0	22	0	F	30947	Cynoglossidae
0	22	0	F1	603456	Cynoglossinae
0	22	0	G	106173	Cynoglossus
0	22	22	S	244447	Cynoglossus semilaevis
0	11	0	F	8256	Pleuronectidae
0	11	1	G	8266	Hippoglossus
0	10	10	S	195615	Hippoglossus stenolepis
0	6	0	F	171414	Paralichthyidae
0	6	0	G	8254	Paralichthys
0	6	6	S	8255	Paralichthys olivaceus
0	3	0	F	30948	Soleidae
0	2	0	G	28828	Solea
0	2	2	S	28829	Solea senegalensis
0	1	0	G	195595	Aseraggodes
0	1	1	S	195596	Aseraggodes kobensis
0	51	3	O	1489907	Carangiformes
0	26	0	F	8157	Carangidae
0	25	0	G	36211	Trachurus
0	25	25	S	36212	Trachurus trachurus
0	1	0	G	8160	Seriola
0	1	0	S	302047	Seriola lalandi
0	1	1	S1	1841481	Seriola lalandi dorsalis
0	22	0	F	173245	Echeneidae
0	22	0	G	173246	Echeneis
0	22	22	S	173247	Echeneis naucrates
0	4	0	C13	1489905	Carangaria incertae sedis
0	4	0	F	30876	Toxotidae
0	4	0	G	270536	Toxotes
0	4	4	S	941984	Toxotes jaculatrix
0	2	0	O	1489906	Istiophoriformes
0	2	0	F	8243	Xiphiidae
0	2	0	G	8244	Xiphias
0	2	2	S	8245	Xiphias gladius
0	145	0	C12	1489892	Anabantaria
0	79	0	O	1489900	Anabantiformes
0	79	3	O1	50370	Anabantoidei
0	49	0	F	64142	Anabantidae
0	49	0	G	64143	Anabas
0	49	49	S	64144	Anabas testudineus
0	27	0	F	270602	Osphronemidae
0	27	0	F1	158449	Macropodinae
0	27	0	G	158455	Betta
0	27	27	S	158456	Betta splendens
0	66	0	O	43697	Synbranchiformes
0	63	0	O1	129920	Mastacembeloidei
0	63	0	F	94233	Mastacembelidae
0	63	0	G	94234	Mastacembelus
0	63	63	S	205130	Mastacembelus armatus
0	3	0	O1	129918	Synbranchoidei
0	3	0	F	43698	Synbranchidae
0	3	0	G	43699	Monopterus
0	3	3	S	43700	Monopterus albus
0	83	0	C12	1489875	Gobiaria
0	76	0	O	1489876	Kurtiformes
0	76	0	O1	1489877	Apogonoidei
0	76	0	F	83881	Apogonidae
0	76	0	F1	475176	Apogoninae
0	76	0	G	375763	Sphaeramia
0	76	76	S	375764	Sphaeramia orbicularis
0	7	0	O	1489878	Gobiiformes
0	7	0	O1	8219	Gobioidei
0	7	0	F	8220	Gobiidae
0	6	1	F1	497678	Oxudercinae
0	3	0	G	150287	Boleophthalmus
0	3	3	S	150288	Boleophthalmus pectinirostris
0	2	0	G	86204	Periophthalmus
0	2	2	S	409849	Periophthalmus magnuspinnatus
0	1	0	F1	150307	Ptereleotrinae
0	1	0	G	150308	Nemateleotris
0	1	1	S	586835	Nemateleotris decora
0	60	0	C12	1489885	Pelagiaria
0	60	0	O	1489894	Scombriformes
0	60	0	F	8224	Scombridae
0	60	0	F1	186745	Scombrinae
0	60	0	F2	186749	Thunnini
0	60	40	G	8234	Thunnus
0	13	13	S	8240	Thunnus maccoyii
0	7	7	S	8236	Thunnus albacares
0	27	0	C12	1489874	Batrachoidaria
0	27	0	O	8064	Batrachoidiformes
0	27	0	F	8065	Batrachoididae
0	27	0	F1	390319	Thalassophyrininae
0	27	0	G	289381	Thalassophryne
0	27	27	S	390379	Thalassophryne amazonica
0	20	0	C12	1489883	Syngnathiaria
0	20	0	O	129912	Syngnathiformes
0	20	0	O1	1489884	Syngnathoidei
0	20	0	F	72045	Syngnathidae
0	19	0	F1	129914	Syngnathinae
0	19	0	G	103719	Syngnathus
0	19	19	S	161584	Syngnathus acus
0	1	0	F1	129917	Hippocampinae
0	1	0	G	72046	Hippocampus
0	1	1	S	109280	Hippocampus comes
0	45	0	C11	181483	Holocentrimorphaceae
0	45	0	O	1490028	Holocentriformes
0	45	0	F	47697	Holocentridae
0	45	0	F1	47698	Myripristinae
0	45	0	G	47699	Myripristis
0	45	45	S	586833	Myripristis murdjan
0	29	0	C10	1489838	Paracanthopterygii
0	29	0	C11	1489841	Zeiogadaria
0	29	0	C12	1489843	Gadariae
0	29	0	O	8043	Gadiformes
0	29	0	O1	1489845	Gadoidei
0	29	0	F	8045	Gadidae
0	29	0	G	8048	Gadus
0	29	29	S	8049	Gadus morhua
0	224	1	C6	41705	Protacanthopterygii
0	221	0	O	8006	Salmoniformes
0	221	41	F	8015	Salmonidae
0	112	12	F1	504568	Salmoninae
0	83	3	G	8028	Salmo
0	79	79	S	8032	Salmo trutta
0	1	1	S	8030	Salmo salar
0	12	3	G	8016	Oncorhynchus
0	3	3	S	8018	Oncorhynchus keta
0	3	3	S	74940	Oncorhynchus tshawytscha
0	2	2	S	8023	Oncorhynchus nerka
0	1	1	S	8022	Oncorhynchus mykiss
0	5	0	G	8033	Salvelinus
0	3	3	S	8036	Salvelinus alpinus
0	2	2	S	8040	Salvelinus namaycush
0	68	0	F1	504567	Coregoninae
0	68	2	G	27772	Coregonus
0	66	0	G1	2649731	unclassified Coregonus
0	66	66	S	861768	Coregonus sp. 'balchen'
0	2	0	O	8007	Esociformes
0	2	0	F	8008	Esocidae
0	2	0	G	8009	Esox
0	2	2	S	8010	Esox lucius
0	1018	29	C5	186634	Otomorpha
0	959	25	C6	32519	Ostariophysi
0	899	24	C7	186626	Otophysi
0	836	0	C8	186627	Cypriniphysae
0	836	0	O	7952	Cypriniformes
0	836	137	O1	30727	Cyprinoidei
0	454	0	F	2743709	Danionidae
0	454	0	F1	2743711	Danioninae
0	454	112	G	7954	Danio
0	192	192	S	7955	Danio rerio
0	76	76	S	242068	Danio kyathit
0	74	74	S	1142201	Danio aesculapii
0	244	3	F	7953	Cyprinidae
0	241	6	F1	2743694	Cyprininae
0	224	0	G	7961	Cyprinus
0	224	224	S	7962	Cyprinus carpio
0	8	3	G	75365	Sinocyclocheilus
0	4	4	S	75366	Sinocyclocheilus grahami
0	1	1	S	1608454	Sinocyclocheilus anshuiensis
0	3	0	G	7956	Carassius
0	3	3	S	7957	Carassius auratus
0	1	0	F	2743745	Xenocyprididae
0	1	0	F1	2743747	Xenocypridinae
0	1	0	G	7963	Hypophthalmichthys
0	1	1	S	7965	Hypophthalmichthys nobilis
0	39	0	C8	186628	Characiphysae
0	27	0	O	7995	Siluriformes
0	27	1	O1	1489793	Siluroidei
0	13	0	F	31013	Bagridae
0	13	0	G	641818	Tachysurus
0	13	13	S	1234273	Tachysurus fulvidraco
0	7	0	F	7999	Pangasiidae
0	7	0	G	30992	Pangasianodon
0	7	7	S	310915	Pangasianodon hypophthalmus
0	6	0	F	7996	Ictaluridae
0	6	0	G	7997	Ictalurus
0	6	6	S	7998	Ictalurus punctatus
0	6	0	O	7991	Characiformes
0	6	0	O1	1489739	Characoidei
0	4	0	F	7992	Characidae
0	4	0	F1	42595	Stethaprioninae
0	4	0	G	7993	Astyanax
0	4	4	S	7994	Astyanax mexicanus
0	2	0	F	42495	Serrasalmidae
0	1	0	G	42513	Pygocentrus
0	1	1	S	42514	Pygocentrus nattereri
0	1	0	G	42525	Colossoma
0	1	1	S	42526	Colossoma macropomum
0	6	0	O	8002	Gymnotiformes
0	6	0	O1	1489620	Gymnotoidei
0	6	0	F	30771	Gymnotidae
0	6	0	G	8004	Electrophorus
0	6	6	S	8005	Electrophorus electricus
0	35	0	C7	186633	Anotophysi
0	35	0	O	29140	Gonorynchiformes
0	35	0	O1	186632	Chanoidei
0	35	0	F	29142	Chanidae
0	35	0	G	29143	Chanos
0	35	35	S	29144	Chanos chanos
0	30	0	C6	282425	Clupei
0	30	0	O	32446	Clupeiformes
0	27	0	O1	1489459	Denticipitoidei
0	27	0	F	299319	Denticipitidae
0	27	0	G	299320	Denticeps
0	27	27	S	299321	Denticeps clupeoides
0	3	0	O1	1489460	Clupeoidei
0	3	0	F	55118	Clupeidae
0	3	0	F1	55119	Alosinae
0	3	0	G	34772	Alosa
0	3	3	S	34773	Alosa sapidissima
0	43	0	C4	1489343	Osteoglossocephala
0	43	0	C5	31089	Osteoglossomorpha
0	43	0	O	41712	Osteoglossiformes
0	38	0	F	27723	Osteoglossidae
0	38	0	G	27726	Scleropages
0	38	38	S	113540	Scleropages formosus
0	5	0	F	31092	Mormyridae
0	5	0	G	91732	Paramormyrops
0	5	5	S	1676925	Paramormyrops kingsleyae
0	10	0	C3	1489340	Elopocephalai
0	10	0	C4	186624	Elopocephala
0	10	1	C5	32521	Elopomorpha
0	7	0	O	7925	Elopiformes
0	7	0	F	7930	Megalopidae
0	7	0	G	7931	Megalops
0	7	7	S	118141	Megalops cyprinoides
0	2	0	O	7933	Anguilliformes
0	2	0	F	7934	Anguillidae
0	2	0	G	7935	Anguilla
0	2	2	S	7936	Anguilla anguilla
0	6	0	C2	1489100	Holostei
0	6	0	O	7914	Semionotiformes
0	6	0	F	7915	Lepisosteidae
0	6	0	G	7916	Lepisosteus
0	6	6	S	7918	Lepisosteus oculatus
0	30	0	C1	32440	Chondrostei
0	30	0	O	7899	Acipenseriformes
0	30	0	O1	186622	Acipenseroidei
0	30	0	F	7900	Acipenseridae
0	30	0	F1	124129	Acipenserinae
0	30	0	F2	124130	Acipenserini
0	30	0	G	7901	Acipenser
0	30	30	S	7906	Acipenser ruthenus
0	9	0	C	1338366	Cladistia
0	9	0	O	8288	Polypteriformes
0	9	1	F	8289	Polypteridae
0	7	0	G	27686	Erpetoichthys
0	7	7	S	27687	Erpetoichthys calabaricus
0	1	0	G	8290	Polypterus
0	1	1	S	55291	Polypterus senegalus
0	44	0	C	7777	Chondrichthyes
0	40	2	C1	7778	Elasmobranchii
0	28	0	C2	119203	Selachii
0	28	0	C3	119197	Galeomorphii
0	28	0	C4	119195	Galeoidea
0	15	0	O	30483	Carcharhiniformes
0	15	0	F	7826	Scyliorhinidae
0	15	0	G	7829	Scyliorhinus
0	15	15	S	7830	Scyliorhinus canicula
0	7	0	O	30496	Lamniformes
0	7	0	F	7850	Alopiidae
0	7	0	F1	7844	Lamninae
0	7	0	G	13396	Carcharodon
0	7	7	S	13397	Carcharodon carcharias
0	6	2	O	30503	Orectolobiformes
0	4	0	F	40580	Hemiscylliidae
0	4	0	G	34767	Chiloscyllium
0	4	4	S	36176	Chiloscyllium plagiosum
0	10	0	C2	117893	Batoidea
0	10	0	O	7858	Rajiformes
0	10	0	F	30475	Rajidae
0	10	0	G	117853	Amblyraja
0	10	10	S	386614	Amblyraja radiata
0	4	0	C1	7863	Holocephali
0	4	0	O	7864	Chimaeriformes
0	4	0	F	7865	Callorhinchidae
0	4	0	G	7866	Callorhinchus
0	4	4	S	7868	Callorhinchus milii
0	12	0	P3	1476529	Cyclostomata
0	12	0	C	117569	Hyperoartia
0	12	0	O	7745	Petromyzontiformes
0	12	0	F	7746	Petromyzontidae
0	12	0	G	7756	Petromyzon
0	12	12	S	7757	Petromyzon marinus
0	13	3	P1	7712	Tunicata
0	9	0	C	7713	Ascidiacea
0	6	0	O	7716	Phlebobranchia
0	5	0	F	7717	Cionidae
0	5	0	G	7718	Ciona
0	4	4	S	7719	Ciona intestinalis
0	1	1	S	51511	Ciona savignyi
0	1	0	F	30274	Ascidiidae
0	1	0	G	56696	Phallusia
0	1	1	S	59560	Phallusia mammillata
0	3	0	O	7720	Stolidobranchia
0	3	0	F	7721	Styelidae
0	3	0	G	7724	Styela
0	3	3	S	7725	Styela clava
0	1	0	C	30302	Appendicularia
0	1	0	O	2507557	Copelata
0	1	0	F	41302	Oikopleuridae
0	1	0	G	34763	Oikopleura
0	1	1	S	34765	Oikopleura dioica
0	10	0	P1	7735	Cephalochordata
0	10	0	C	2682552	Leptocardii
0	10	0	O	2682553	Amphioxiformes
0	10	0	F	7736	Branchiostomidae
0	10	0	G	7737	Branchiostoma
0	7	7	S	7739	Branchiostoma floridae
0	3	3	S	7741	Branchiostoma belcheri
0	141	0	P	7586	Echinodermata
0	135	0	P1	133551	Eleutherozoa
0	108	0	P2	7587	Asterozoa
0	108	2	C	7588	Asteroidea
0	95	0	C1	41242	Forcipulatacea
0	95	0	O	7599	Forcipulatida
0	95	0	F	7600	Asteriidae
0	53	0	G	7601	Asterias
0	53	53	S	7604	Asterias rubens
0	42	0	G	7608	Marthasterias
0	42	42	S	7609	Marthasterias glacialis
0	11	0	C1	41243	Valvatacea
0	11	0	O	41166	Valvatida
0	7	0	F	7592	Asterinidae
0	7	0	G	35076	Patiria
0	7	7	S	46514	Patiria miniata
0	4	0	F	133432	Acanthasteridae
0	4	0	G	133433	Acanthaster
0	4	4	S	133434	Acanthaster planci
0	27	0	P2	7624	Echinozoa
0	27	0	C	7625	Echinoidea
0	27	0	C1	7638	Euechinoidea
0	27	0	C2	7674	Echinacea
0	16	0	O	31184	Temnopleuroida
0	16	0	F	31185	Toxopneustidae
0	16	0	G	7652	Lytechinus
0	16	16	S	7654	Lytechinus variegatus
0	11	0	O	2785018	Camarodonta
0	11	0	O1	7675	Echinidea
0	11	0	F	31181	Strongylocentrotidae
0	11	0	G	7664	Strongylocentrotus
0	11	11	S	7668	Strongylocentrotus purpuratus
0	6	0	P1	133550	Pelmatozoa
0	6	0	C	35069	Crinoidea
0	6	0	C1	35070	Articulata
0	6	0	O	7581	Comatulida
0	6	0	F	106121	Comatulidae
0	6	0	F1	1529449	Comatulinae
0	6	0	G	1529434	Anneissia
0	6	6	S	1529436	Anneissia japonica
0	9	0	P	10219	Hemichordata
0	9	0	C	10220	Enteropneusta
0	9	0	F	10221	Harrimaniidae
0	9	0	G	10222	Saccoglossus
0	9	9	S	10224	Saccoglossus kowalevskii
0	345	70	F1	572922	Xyleninae
0	66	0	G	988105	Dryobotodes
0	66	66	S	988106	Dryobotodes eremita
0	58	6	G	689302	Agrochola
0	28	28	S	987866	Agrochola circellaris
0	24	24	S	987872	Agrochola macilenta
0	51	0	G	2492374	Omphaloscelis
0	51	51	S	2492375	Omphaloscelis lunosa
0	35	0	G	997550	Mesoligia
0	35	35	S	997551	Mesoligia furuncula
0	33	0	G	988070	Atethmia
0	33	33	S	988071	Atethmia centrago
0	32	0	G	1101105	Griposia
0	32	32	S	1101106	Griposia aprilina
0	292	24	F1	95179	Noctuinae
0	211	23	F2	2555566	Noctuini
0	83	6	G	214276	Noctua
0	30	30	S	753202	Noctua fimbriata
0	24	24	S	987995	Noctua janthe
0	23	23	S	214277	Noctua pronuba
0	66	5	G	320016	Xestia
0	34	34	S	987431	Xestia c-nigrum
0	27	27	S	988049	Xestia xanthographa
0	39	0	G	214282	Ochropleura
0	39	39	S	320037	Ochropleura plecta
0	57	2	F2	2555556	Apameini
0	35	0	G	214170	Hydraecia
0	35	35	S	214171	Hydraecia micacea
0	20	0	G	95189	Apamea
0	20	20	S	875885	Apamea monoglypha
0	237	29	F1	95244	Hadeninae
0	108	6	G	103830	Mythimna
0	60	60	S	997540	Mythimna ferrago
0	42	42	S	987985	Mythimna impura
0	42	0	G	55056	Mamestra
0	42	42	S	55057	Mamestra brassicae
0	30	0	G	320089	Phlogophora
0	30	30	S	875884	Phlogophora meticulosa
0	28	0	G	988123	Hecatera
0	28	28	S	988125	Hecatera dysodea
0	139	6	F1	95186	Plusiinae
0	80	4	G	254361	Autographa
0	40	40	S	987893	Autographa pulchrina
0	36	36	S	254363	Autographa gamma
0	46	0	G	254364	Abrostola
0	46	46	S	938171	Abrostola tripartita
0	7	0	G	7110	Trichoplusia
0	7	7	S	7111	Trichoplusia ni
0	101	0	F1	95182	Amphipyrinae
0	90	8	G	56365	Amphipyra
0	42	42	S	689058	Amphipyra tragopoginis
0	40	40	S	987877	Amphipyra berbera
0	11	0	G	7106	Spodoptera
0	8	8	S	69820	Spodoptera litura
0	3	3	S	7108	Spodoptera frugiperda
0	67	0	F1	95175	Acronictinae
0	36	0	G	938225	Craniophora
0	36	36	S	938226	Craniophora ligustri
0	31	0	G	56362	Acronicta
0	31	31	S	987859	Acronicta aceris
0	65	6	F1	116124	Ipimorphinae
0	33	0	G	116125	Cosmia
0	33	33	S	116126	Cosmia trapezina
0	26	0	G	116129	Eupsilia
0	26	26	S	116130	Eupsilia transversa
0	2	0	F1	95178	Heliothinae
0	2	0	G	7112	Helicoverpa
0	2	2	S	7113	Helicoverpa zea
0	820	301	F	695564	Erebidae
0	230	17	F1	30225	Arctiinae
0	110	5	F2	1945703	Spilosomini
0	57	0	G	695183	Spilarctia
0	57	57	S	875881	Spilarctia lutea
0	48	0	G	214365	Spilosoma
0	48	48	S	875880	Spilosoma lubricipeda
0	103	0	F2	132199	Lithosiini
0	103	9	G	464722	Eilema
0	52	52	S	987424	Eilema sororculum
0	42	42	S	987419	Eilema depressum
0	171	22	F1	27548	Lymantriinae
0	71	0	G	13122	Lymantria
0	71	71	S	78897	Lymantria monacha
0	45	0	G	33413	Orgyia
0	45	45	S	335469	Orgyia antiqua
0	33	0	G	319798	Euproctis
0	33	33	S	987935	Euproctis similis
0	84	4	F1	95217	Hypeninae
0	47	0	G	95218	Hypena
0	47	47	S	753189	Hypena proboscidalis
0	33	0	G	411962	Schrankia
0	33	33	S	411963	Schrankia costaestrigalis
0	34	0	F1	1583079	Erebinae
0	34	0	G	938237	Laspeyria
0	34	34	S	938238	Laspeyria flexula
0	249	41	F	37571	Notodontidae
0	64	0	F1	319773	Phalerinae
0	64	0	G	13633	Phalera
0	64	64	S	753216	Phalera bucephala
0	60	3	F1	319765	Notodontinae
0	29	4	G	214308	Pheosia
0	14	14	S	988019	Pheosia tremula
0	11	11	S	988018	Pheosia gnoma
0	28	0	G	214280	Notodonta
0	28	28	S	753204	Notodonta dromedarius
0	37	0	F1	319766	Stauropinae
0	37	0	G	56587	Furcula
0	37	37	S	987943	Furcula furcula
0	25	0	F1	319762	Pygaerinae
0	25	0	G	214089	Clostera
0	25	25	S	987902	Clostera curtula
0	22	0	F1	319770	Ptilodontinae
0	22	0	G	987448	Ptilodon
0	22	22	S	987449	Ptilodon capucinus
0	1467	611	F	33415	Nymphalidae
0	589	120	F1	40040	Nymphalinae
0	355	64	F2	171576	Nymphalini
0	174	49	G	76218	Nymphalis
0	91	18	G1	111880	Aglais
0	37	37	S	111881	Nymphalis urticae
0	36	36	S	171585	Nymphalis io
0	34	0	G1	442324	Nymphalis
0	34	34	S	171594	Nymphalis polychloros
0	117	13	G	42274	Vanessa
0	59	59	S	42275	Vanessa atalanta
0	45	45	S	171605	Vanessa cardui
0	114	0	F2	171578	Melitaeini
0	114	17	F3	171580	Melitaeina
0	50	0	G	596672	Mellicta
0	50	50	S	113330	Mellicta athalia
0	47	0	G	104514	Melitaea
0	47	47	S	113334	Melitaea cinxia
0	121	11	F1	42282	Satyrinae
0	79	9	F2	127320	Satyrini
0	37	0	F3	150883	Maniolina
0	37	0	G	111919	Maniola
0	23	0	G1	111950	jurtina species complex
0	23	23	S	191418	Maniola jurtina
0	14	0	G1	111885	Aphantopus
0	14	14	S	2795564	Maniola hyperantus
0	30	0	F3	366209	Parargina
0	30	0	G	111932	Pararge
0	30	30	S	116150	Pararge aegeria
0	3	0	F3	167180	Mycalesina
0	3	0	G	110367	Bicyclus
0	3	3	S	110368	Bicyclus anynana
0	31	0	F2	1664845	Erebiini
0	31	0	G	111897	Erebia
0	31	31	S	111903	Erebia ligea
0	106	0	F1	40037	Heliconiinae
0	104	17	F2	127312	Argynnini
0	48	0	G	525812	Fabriciana
0	48	48	S	405009	Fabriciana adippe
0	39	0	G	127313	Boloria
0	39	39	S	191398	Boloria selene
0	2	0	F2	127322	Heliconiini
0	2	0	G	33416	Heliconius
0	1	1	S	33419	Heliconius numata
0	1	1	S	34740	Heliconius melpomene
0	39	0	F1	100750	Limenitidinae
0	39	0	F2	215788	Limenitidini
0	39	0	G	124410	Limenitis
0	39	39	S	270466	Limenitis camilla
0	1	0	F1	127218	Danainae
0	1	0	F2	30248	Danaini
0	1	0	F3	344705	Danaina
0	1	0	G	13036	Danaus
0	1	0	G1	151542	Danaus
0	1	0	S	13037	Danaus plexippus
0	1	1	S1	278856	Danaus plexippus plexippus
0	495	36	F	27544	Lycaenidae
0	418	79	F1	42297	Polyommatinae
0	144	0	G	242266	Plebejus
0	144	144	S	242267	Plebejus argus
0	58	0	G	91737	Aricia
0	58	58	S	91739	Aricia agestis
0	42	0	G	203780	Glaucopsyche
0	42	42	S	203781	Glaucopsyche alexis
0	39	0	G	42298	Celastrina
0	39	39	S	203782	Celastrina argiolus
0	32	16	G	138069	Lysandra
0	8	8	S	138070	Lysandra bellargus
0	8	8	S	268709	Lysandra coridon
0	24	0	G	1821620	Cyaniris
0	24	24	S	988025	Cyaniris semiargus
0	41	0	F1	124406	Lycaeninae
0	41	0	G	265359	Lycaena
0	41	41	S	282391	Lycaena phlaeas
0	372	66	F	7114	Pieridae
0	207	0	F1	42449	Pierinae
0	207	30	F2	152601	Pierini
0	117	15	G	7115	Pieris
0	45	45	S	78633	Pieris napi
0	31	31	S	7116	Pieris brassicae
0	26	26	S	64459	Pieris rapae
0	38	0	G	72244	Anthocharis
0	38	38	S	227532	Anthocharis cardamines
0	22	0	G	129396	Aporia
0	22	22	S	129397	Aporia crataegi
0	59	0	F1	151208	Dismorphiinae
0	59	0	G	189907	Leptidea
0	59	59	S	189913	Leptidea sinapis
0	40	0	F1	42450	Coliadinae
0	39	0	G	42295	Colias
0	39	39	S	72248	Colias croceus
0	1	0	G	33411	Zerene
0	1	1	S	33412	Zerene cesonia
0	37	0	F	7143	Papilionidae
0	37	0	F1	42289	Papilioninae
0	37	0	F2	189315	Papilionini
0	37	1	G	7145	Papilio
0	31	31	S	76193	Papilio machaon
0	3	3	S	66420	Papilio xuthus
0	2	2	S	76194	Papilio polytes
0	451	0	O6	82592	Geometroidea
0	451	34	F	82593	Geometridae
0	332	67	F1	82596	Ennominae
0	54	1	G	214128	Ennomos
0	28	28	S	875883	Ennomos quercinarius
0	25	25	S	722662	Ennomos fuscantarius
0	37	0	G	82597	Campaea
0	37	37	S	934813	Campaea margaritaria
0	33	0	G	104473	Erannis
0	33	33	S	104474	Erannis defoliaria
0	30	0	G	704699	Crocallis
0	30	30	S	934829	Crocallis elinguaria
0	30	0	G	190355	Peribatodes
0	30	30	S	190356	Peribatodes rhomboidaria
0	29	0	G	104475	Agriopis
0	29	29	S	104476	Agriopis aurantiaria
0	27	0	G	82594	Biston
0	27	27	S	82595	Biston betularia
0	25	0	G	722672	Hylaea
0	25	25	S	722673	Hylaea fasciaria
0	46	0	F1	104442	Sterrhinae
0	46	0	G	104446	Idaea
0	46	46	S	104447	Idaea aversata
0	39	0	F1	104450	Larentiinae
0	39	0	G	104458	Hydriomena
0	39	39	S	104460	Hydriomena furcata
0	241	0	O6	40092	Hesperioidea
0	241	18	F	40093	Hesperiidae
0	118	0	F1	40096	Hesperiinae
0	117	15	F2	2839394	Hesperiini
0	37	0	G	218734	Hesperia
0	37	37	S	291688	Hesperia comma
0	33	0	G	218743	Ochlodes
0	33	33	S	876063	Ochlodes sylvanus
0	32	0	G	218770	Thymelicus
0	32	32	S	272628	Thymelicus sylvestris
0	1	0	F2	2839390	Baorini
0	1	1	G	2057936	Zinaida
0	105	3	F1	40100	Pyrginae
0	74	0	G	40102	Pyrgus
0	74	74	S	218760	Pyrgus malvae
0	28	0	G	76212	Erynnis
0	28	28	S	520884	Erynnis tages
0	179	8	O6	37573	Pyraloidea
0	141	5	F	268499	Crambidae
0	66	0	F1	299362	Nymphulinae
0	66	0	G	687116	Parapoynx
0	66	66	S	1594321	Parapoynx stratiotata
0	65	0	F1	40081	Crambinae
0	65	0	G	572825	Chrysoteuchia
0	65	65	S	1594250	Chrysoteuchia culmella
0	4	0	F1	40080	Pyraustinae
0	4	0	G	29056	Ostrinia
0	3	3	S	29057	Ostrinia nubilalis
0	1	1	S	93504	Ostrinia furnacalis
0	1	0	F1	299367	Glaphyriinae
0	1	0	G	1178252	Dicymolomia
0	1	1	S	1178253	Dicymolomia metalliferalis
0	30	0	F	7135	Pyralidae
0	25	0	F1	299347	Pyralinae
0	25	0	G	1101094	Endotricha
0	25	25	S	1101095	Endotricha flammealis
0	4	0	F1	40083	Phycitinae
0	4	0	G	680682	Amyelois
0	4	4	S	680683	Amyelois transitella
0	1	0	F1	40082	Galleriinae
0	1	0	G	7136	Galleria
0	1	1	S	7137	Galleria mellonella
0	166	3	O6	37569	Bombycoidea
0	158	14	F	7128	Sphingidae
0	82	3	F1	82617	Macroglossinae
0	50	0	F2	523174	Dilophonotini
0	50	0	G	82622	Hemaris
0	50	50	S	987953	Hemaris fuciformis
0	29	0	F2	523176	Macroglossini
0	29	0	G	283833	Deilephila
0	29	29	S	644661	Deilephila porcellus
0	58	0	F1	469321	Smerinthinae
0	58	3	F2	523180	Smerinthini
0	28	0	G	522835	Laothoe
0	28	28	S	522836	Laothoe populi
0	27	0	G	522847	Mimas
0	27	27	S	522848	Mimas tiliae
0	4	0	F1	82616	Sphinginae
0	4	0	F2	523164	Sphingini
0	4	0	G	7129	Manduca
0	4	4	S	7130	Manduca sexta
0	5	0	F	7089	Bombycidae
0	5	0	F1	475327	Bombycinae
0	5	2	G	7090	Bombyx
0	3	3	S	7091	Bombyx mori
0	92	0	O6	104423	Drepanoidea
0	92	0	F	104425	Drepanidae
0	92	1	F1	219490	Thyatirinae
0	49	0	G	219491	Habrosyne
0	49	49	S	721137	Habrosyne pyritoides
0	42	0	G	721162	Thyatira
0	42	42	S	721163	Thyatira batis
0	27	0	O6	104493	Pterophoroidea
0	27	0	F	186111	Pterophoridae
0	27	0	F1	186112	Pterophorinae
0	27	0	G	467773	Emmelina
0	27	27	S	467774	Emmelina monodactyla
0	548	136	O5	104430	Apoditrysia
0	195	0	O6	37568	Tortricoidea
0	195	0	F	7139	Tortricidae
0	195	19	F1	81687	Olethreutinae
0	73	3	F2	581389	Olethreutini
0	40	0	G	572704	Apotomis
0	40	40	S	1100916	Apotomis turbidana
0	30	0	G	572852	Hedya
0	30	30	S	1869985	Hedya salicella
0	53	3	F2	581387	Grapholitini
0	26	0	G	581588	Pammene
0	26	26	S	1101027	Pammene fasciana
0	24	0	G	82599	Cydia
0	24	24	S	1100963	Cydia splendana
0	50	0	F2	581385	Eucosmini
0	50	0	G	581513	Notocelia
0	50	50	S	1594315	Notocelia uddmanniana
0	89	0	O6	104432	Cossoidea
0	89	0	F	186108	Cossidae
0	89	0	F1	1556158	Zeuzerinae
0	89	0	G	655084	Zeuzera
0	89	89	S	1101072	Zeuzera pyrina
0	82	0	O6	104434	Sesioidea
0	82	0	F	106496	Sesiidae
0	82	8	F1	106499	Sesiinae
0	39	0	F2	301641	Synanthedonini
0	39	0	G	300855	Bembecia
0	39	39	S	301037	Bembecia ichneumoniformis
0	35	0	F2	301638	Sesiini
0	35	0	G	287191	Sesia
0	35	35	S	748215	Sesia apiformis
0	25	0	O6	104437	Copromorphoidea
0	25	0	F	252293	Carposinidae
0	25	0	G	252294	Carposina
0	25	25	S	252295	Carposina sasakii
0	21	0	O6	104435	Zygaenoidea
0	21	0	F	115354	Zygaenidae
0	21	0	F1	287187	Zygaeninae
0	21	0	G	287110	Zygaena
0	21	21	S	287375	Zygaena filipendulae
0	117	12	O5	37581	Gelechioidea
0	72	0	F	173649	Blastobasidae
0	72	8	G	655692	Blastobasis
0	34	34	S	1869501	Blastobasis adustella
0	30	30	S	2561016	Blastobasis lacticolella
0	31	0	F	753492	Peleopodidae
0	31	0	G	116120	Carcina
0	31	31	S	116121	Carcina quercana
0	2	0	F	173647	Cosmopterigidae
0	2	0	F1	248746	Cosmopteriginae
0	2	0	G	545366	Hyposmocoma
0	2	2	S	1477025	Hyposmocoma kahamanoa
0	90	0	O5	41011	Tineoidea
0	90	0	F	41012	Tineidae
0	90	0	F1	236781	Tineinae
0	90	4	G	41013	Tinea
0	44	44	S	1594354	Tinea trinotella
0	42	42	S	1101063	Tinea semifulvella
0	51	0	O5	37582	Yponomeutoidea
0	48	0	F	687156	Ypsolophidae
0	48	0	G	687147	Ypsolopha
0	48	48	S	1870435	Ypsolopha scabrella
0	3	0	F	51653	Plutellidae
0	3	0	G	51654	Plutella
0	3	3	S	51655	Plutella xylostella
0	1408	46	O	7399	Hymenoptera
0	1280	57	O1	7400	Apocrita
0	1168	193	O2	7434	Aculeata
0	731	113	O3	34735	Apoidea
0	193	0	F	7458	Apidae
0	169	39	F1	70987	Apinae
0	118	0	F2	83311	Bombini
0	118	55	G	28641	Bombus
0	18	0	G1	144708	Bombus
0	18	18	S	30195	Bombus terrestris
0	15	4	G1	28653	Psithyrus
0	6	6	S	30201	Bombus sylvestris
0	5	5	S	207624	Bombus campestris
0	11	0	G1	144704	Megabombus
0	11	11	S	85660	Bombus hortorum
0	10	0	G1	144700	Thoracobombus
0	10	10	S	65598	Bombus pascuorum
0	9	0	G1	144703	Pyrobombus
0	6	6	S	30191	Bombus hypnorum
0	2	2	S	132113	Bombus impatiens
0	1	1	S	207650	Bombus vosnesenskii
0	10	0	F2	83321	Apini
0	10	4	G	7459	Apis
0	3	3	S	7460	Apis mellifera
0	2	2	S	183418	Apis laboriosa
0	1	1	S	7463	Apis florea
0	1	0	F2	83319	Meliponini
0	1	0	G	166413	Frieseomelitta
0	1	1	S	561572	Frieseomelitta varia
0	1	0	F2	83323	Anthophorini
0	1	0	G	117248	Habropoda
0	1	1	S	597456	Habropoda laboriosa
0	23	0	F1	78169	Nomadinae
0	23	0	F2	95294	Nomadini
0	23	0	G	95295	Nomada
0	23	23	S	601510	Nomada fabriciana
0	1	0	F1	78170	Xylocopinae
0	1	0	F2	78171	Ceratinini
0	1	0	G	78173	Ceratina
0	1	0	G1	236025	Zadontomerus
0	1	1	S	156304	Ceratina calcarata
0	187	1	F	77572	Halictidae
0	176	6	F1	77573	Halictinae
0	90	0	F2	479730	Sphecodini
0	90	0	G	88591	Sphecodes
0	90	90	S	1190790	Sphecodes monilicornis
0	76	3	F2	88544	Halictini
0	54	0	G	88467	Lasioglossum
0	32	0	G1	88472	Lasioglossum
0	32	32	S	88531	Lasioglossum lativentre
0	22	0	G1	88475	Dialictus
0	22	22	S	88514	Lasioglossum morio
0	19	0	G	88466	Seladonia
0	19	19	S	115100	Seladonia tumulorum
0	4	0	F2	88545	Augochlorini
0	4	0	G	115080	Megalopta
0	4	4	S	115081	Megalopta genalis
[truncated: 13,780 more rows]

## Sheet: SAA03
Percentage of reads covered by the clade rooted at this taxon	Number of reads covered by the clade rooted at this taxon	Number of reads assigned directly to this taxon	A rank code, indicating (U)nclassified, (D)omain, (K)ingdom, (P)hylum, (C)lass, (O)rder, (F)amily, (G)enus, or (S)pecies. All other ranks are simply '-'.	NCBI taxonomy ID	indented scientific name
65.72	23936082	23936082	U	0	unclassified			%
34.28	12482948	2193807	R	1	root		Total	100
28.16	10256991	1785296	R1	131567	cellular organisms		Unclassified	65.72
19.82	7218856	1207149	D	2759	Eukaryota		Classified(Root)	34.28
16.13	5873761	48121	D1	33154	Opisthokonta		Eukaryota	19.82
15.99	5823018	598	K	33208	Metazoa		listed_Eukaryotes	13.92
15.99	5822416	9845	K1	6072	Eumetazoa		listed_all	89.06
15.96	5812465	689410	K2	33213	Bilateria
11.01	4011447	2655	K3	33511	Deuterostomia		Unclassified	65.72
11.01	4008510	538	P	7711	Chordata		Loxodonta	10.79
11.01	4007935	0	P1	89593	Craniata		Green plants	0.36
11.01	4007935	96	P2	7742	Vertebrata		Fungi	0.01
11	4007837	881	P3	7776	Gnathostomata		human	0
11	4006908	0	P4	117570	Teleostomi		Arthropoda	2.76
11	4006908	39934	P5	117571	Euteleostomi		Other eukaryotes	5.9
10.85	3950493	33	P6	8287	Sarcopterygii		Bacteria	3.36
10.85	3950457	2	P7	1338369	Dipnotetrapodomorpha		Viruses	0.08
10.85	3950455	766	P8	32523	Tetrapoda		Archaea	0.08
10.84	3949591	3997	P9	32524	Amniota		Other	10.94
10.83	3944738	92	C	40674	Mammalia
10.83	3944642	183	C1	32525	Theria
10.83	3944434	4019	C2	9347	Eutheria
10.8	3933294	925	C3	311790	Afrotheria
10.8	3932107	0	O	9779	Proboscidea
10.8	3932107	607	F	9780	Elephantidae
10.79	3931059	313	G	9784	Loxodonta
10.79	3930746	3930746	S	9785	Loxodonta africana
0	423	0	G	9782	Elephas
0	423	7	S	9783	Elephas maximus
0	416	416	S1	1239296	Elephas maximus borneensis
0	17	7	G	37348	Mammuthus
0	10	10	S	37349	Mammuthus primigenius
0	1	1	S	9781	Elephantidae gen. sp.
0	223	0	O	9774	Sirenia
0	223	0	F	9775	Trichechidae
0	223	0	G	9776	Trichechus
0	223	0	S	9778	Trichechus manatus
0	223	223	S1	127582	Trichechus manatus latirostris
0	14	0	O	9815	Tubulidentata
0	14	0	F	9816	Orycteropodidae
0	14	0	G	9817	Orycteropus
0	14	0	S	9818	Orycteropus afer
0	14	14	S1	1230840	Orycteropus afer afer
0	13	0	F	9389	Chrysochloridae
0	13	0	F1	745257	Chrysochlorinae
0	13	0	G	185452	Chrysochloris
0	13	13	S	185453	Chrysochloris asiatica
0	9	0	O	28734	Macroscelidea
0	9	0	F	28735	Macroscelididae
0	9	0	G	28736	Elephantulus
0	9	9	S	28737	Elephantulus edwardii
0	3	0	F	9369	Tenrecidae
0	3	0	F1	176113	Tenrecinae
0	3	0	G	9370	Echinops
0	3	3	S	9371	Echinops telfairi
0.02	7106	2694	C3	1437010	Boreoeutheria
0.01	2264	749	C4	314145	Laurasiatheria
0	722	58	O	33554	Carnivora
0	608	34	O1	379584	Caniformia
0	503	26	F	9608	Canidae
0	466	0	G	9611	Canis
0	466	443	S	9612	Canis lupus
0	23	23	S1	9615	Canis lupus familiaris
0	11	1	G	9625	Vulpes
0	9	9	S	9627	Vulpes vulpes
0	1	1	S	494514	Vulpes lagopus
0	55	2	F	9655	Mustelidae
0	51	0	F1	169417	Lutrinae
0	50	0	G	9656	Lutra
0	50	50	S	9657	Lutra lutra
0	1	0	G	71112	Lontra
0	1	1	S	76717	Lontra canadensis
0	2	1	F1	169418	Mustelinae
0	1	0	G	9665	Mustela
0	1	0	S	9668	Mustela putorius
0	1	1	S1	9669	Mustela putorius furo
0	10	0	F	9709	Phocidae
0	4	0	G	9710	Halichoerus
0	4	4	S	9711	Halichoerus grypus
0	4	0	G	9714	Mirounga
0	4	4	S	9715	Mirounga leonina
0	1	0	G	9712	Leptonychotes
0	1	1	S	9713	Leptonychotes weddellii
0	1	0	G	9717	Phoca
0	1	1	S	9720	Phoca vitulina
0	3	1	F	9632	Ursidae
0	2	0	G	9639	Ursus
0	1	0	S	9644	Ursus arctos
0	1	1	S1	116960	Ursus arctos horribilis
0	1	1	S	29073	Ursus maritimus
0	3	1	F	9702	Otariidae
0	1	0	G	34883	Callorhinus
0	1	1	S	34884	Callorhinus ursinus
0	1	0	G	34885	Eumetopias
0	1	1	S	34886	Eumetopias jubatus
0	56	3	O1	379583	Feliformia
0	50	0	F	9681	Felidae
0	47	0	F1	338152	Felinae
0	46	0	G	9682	Felis
0	46	46	S	9685	Felis catus
0	1	0	G	13124	Lynx
0	1	1	S	61383	Lynx canadensis
0	2	0	F1	338151	Acinonychinae
0	2	0	G	32535	Acinonyx
0	2	2	S	32536	Acinonyx jubatus
0	1	0	F1	338153	Pantherinae
0	1	0	G	9688	Panthera
0	1	1	S	9691	Panthera pardus
0	3	0	F	9676	Hyaenidae
0	3	0	G	95911	Hyaena
0	3	3	S	95912	Hyaena hyaena
0	573	59	O	91561	Artiodactyla
0	387	0	O1	9845	Ruminantia
0	387	100	O2	35500	Pecora
0	155	15	F	9895	Bovidae
0	71	0	F1	27592	Bovinae
0	67	1	G	9903	Bos
0	65	65	S	72004	Bos mutus
0	1	1	S	9913	Bos taurus
0	4	0	G	9918	Bubalus
0	4	4	S	89462	Bubalus bubalis
0	67	1	F1	9963	Caprinae
0	65	0	G	9935	Ovis
0	64	0	S	37174	Ovis canadensis
0	64	64	S1	112262	Ovis canadensis canadensis
0	1	1	S	9940	Ovis aries
0	1	0	G	9922	Capra
0	1	1	S	9925	Capra hircus
0	2	0	F1	9959	Hippotraginae
0	2	0	G	9957	Oryx
0	2	2	S	59534	Oryx dammah
0	132	2	F	9850	Cervidae
0	129	0	F1	34878	Cervinae
0	129	2	G	9859	Cervus
0	122	122	S	9860	Cervus elaphus
0	5	5	S	1574408	Cervus canadensis
0	1	0	F1	9881	Odocoileinae
0	1	0	G	43333	Mazama
0	1	1	S	43334	Mazama americana
0	94	0	O1	35497	Suina
0	94	0	F	9821	Suidae
0	94	0	G	9822	Sus
0	94	50	S	9823	Sus scrofa
0	44	44	S1	415978	Sus scrofa scrofa
0	21	0	O1	2653789	Whippomorpha
0	21	5	O2	9721	Cetacea
0	15	1	O3	9722	Odontoceti
0	7	3	F	9726	Delphinidae
0	2	0	G	27609	Lagenorhynchus
0	2	2	S	90247	Lagenorhynchus obliquidens
0	1	0	G	9729	Globicephala
0	1	1	S	9731	Globicephala melas
0	1	0	G	82173	Pseudorca
0	1	1	S	82174	Pseudorca crassidens
0	3	1	F	9740	Phocoenidae
0	1	0	G	9741	Phocoena
0	1	1	S	42100	Phocoena sinus
0	1	0	G	34891	Neophocaena
0	1	0	S	189058	Neophocaena asiaeorientalis
0	1	1	S1	1706337	Neophocaena asiaeorientalis asiaeorientalis
0	3	0	F	9750	Physeteridae
0	3	0	G	9753	Physeter
0	3	3	S	9755	Physeter catodon
0	1	0	F	9747	Monodontidae
0	1	0	G	9748	Delphinapterus
0	1	1	S	9749	Delphinapterus leucas
0	1	0	O3	9761	Mysticeti
0	1	0	F	9765	Balaenopteridae
0	1	0	G	9766	Balaenoptera
0	1	0	S	9767	Balaenoptera acutorostrata
0	1	1	S1	310752	Balaenoptera acutorostrata scammoni
0	12	0	O1	9834	Tylopoda
0	12	5	F	9835	Camelidae
0	4	2	G	9836	Camelus
0	1	1	S	9838	Camelus dromedarius
0	1	1	S	419612	Camelus ferus
0	3	0	G	30539	Vicugna
0	3	3	S	30538	Vicugna pacos
0	181	6	O	9397	Chiroptera
0	165	5	O1	30560	Microchiroptera
0	135	2	F	9431	Vespertilionidae
0	88	0	G	27671	Pipistrellus
0	87	87	S	59474	Pipistrellus pipistrellus
0	1	1	S	59472	Pipistrellus kuhlii
0	40	1	G	9434	Myotis
0	34	34	S	59463	Myotis lucifugus
0	4	4	S	109478	Myotis brandtii
0	1	1	S	51298	Myotis myotis
0	3	0	G	29077	Eptesicus
0	3	3	S	29078	Eptesicus fuscus
0	2	0	F1	981671	Miniopterinae
0	2	0	G	9432	Miniopterus
0	2	2	S	291302	Miniopterus natalensis
0	11	0	F	9415	Phyllostomidae
0	5	0	F1	40234	Stenodermatinae
0	5	0	G	27659	Sturnira
0	5	5	S	192404	Sturnira hondurensis
0	5	0	F1	40238	Phyllostominae
0	4	0	G	9422	Phyllostomus
0	4	4	S	89673	Phyllostomus discolor
0	1	0	G	9418	Macrotus
0	1	1	S	124750	Macrotus waterhousii
0	1	0	F1	40237	Desmodontinae
0	1	0	G	9429	Desmodus
0	1	1	S	9430	Desmodus rotundus
0	5	0	F	9436	Molossidae
0	5	0	G	27621	Molossus
0	5	5	S	27622	Molossus molossus
0	5	0	F	58055	Rhinolophidae
0	5	0	F1	186995	Rhinolophinae
0	5	0	G	49442	Rhinolophus
0	5	5	S	59479	Rhinolophus ferrumequinum
0	2	0	F	217614	Craseonycteridae
0	2	0	G	208971	Craseonycteris
0	2	2	S	208972	Craseonycteris thonglongyai
0	2	0	F	186994	Hipposideridae
0	2	0	G	58068	Hipposideros
0	2	2	S	186990	Hipposideros armiger
0	10	0	O1	30559	Megachiroptera
0	10	0	F	9398	Pteropodidae
0	10	2	F1	77225	Pteropodinae
0	6	0	G	9401	Pteropus
0	3	3	S	9402	Pteropus alecto
0	2	2	S	143291	Pteropus giganteus
0	1	1	S	132908	Pteropus vampyrus
0	2	0	G	9406	Rousettus
0	2	2	S	9407	Rousettus aegyptiacus
0	18	0	O	9787	Perissodactyla
0	17	0	F	9788	Equidae
0	17	9	G	9789	Equus
0	6	0	G1	35510	Equus
0	6	6	S	9796	Equus caballus
0	2	0	G1	35508	Asinus
0	2	2	S	9793	Equus asinus
0	1	0	F	9803	Rhinocerotidae
0	1	0	G	9806	Ceratotherium
0	1	0	S	9807	Ceratotherium simum
0	1	1	S1	73337	Ceratotherium simum simum
0	17	0	O	9362	Eulipotyphla
0	13	4	F	9373	Talpidae
0	6	0	G	9374	Talpa
0	6	6	S	50954	Talpa occidentalis
0	3	0	G	143301	Condylura
0	3	3	S	143302	Condylura cristata
0	3	0	F	9376	Soricidae
0	2	0	F1	183662	Crocidurinae
0	2	0	G	36801	Crocidura
0	2	2	S	685766	Crocidura panayensis
0	1	0	F1	183663	Soricinae
0	1	0	G	9379	Sorex
0	1	1	S	42254	Sorex araneus
0	1	0	F	9363	Erinaceidae
0	1	0	F1	30577	Erinaceinae
0	1	0	G	9364	Erinaceus
0	1	1	S	9365	Erinaceus europaeus
0	4	0	O	9971	Pholidota
0	4	0	F	9972	Manidae
0	4	2	G	9973	Manis
0	1	1	S	9974	Manis javanica
0	1	1	S	143292	Manis pentadactyla
0.01	2148	492	C4	314146	Euarchontoglires
0	1108	7	C5	314147	Glires
0	1094	127	O	9989	Rodentia
0	862	0	O1	1963758	Myomorpha
0	857	117	O2	337687	Muroidea
0	602	79	F	10066	Muridae
0	288	9	F1	39107	Murinae
0	266	0	G	10088	Mus
0	266	3	G1	862507	Mus
0	262	262	S	10090	Mus musculus
0	1	1	S	10089	Mus caroli
0	11	0	G	10114	Rattus
0	11	11	S	10116	Rattus norvegicus
0	2	0	G	61153	Arvicanthis
0	2	2	S	61156	Arvicanthis niloticus
0	234	0	F1	326408	Deomyinae
0	234	40	G	10067	Acomys
0	177	177	S	60746	Acomys russatus
0	7	7	S	60744	Acomys dimidiatus
0	6	6	S	83762	Acomys kempi
0	4	4	S	83527	Acomys percivali
0	1	0	F1	10045	Gerbillinae
0	1	0	G	10046	Meriones
0	1	1	S	10047	Meriones unguiculatus
0	133	3	F	337677	Cricetidae
0	72	1	F1	337963	Neotominae
0	70	0	G	38667	Onychomys
0	70	70	S	38674	Onychomys torridus
0	1	0	G	10040	Peromyscus
0	1	0	S	10042	Peromyscus maniculatus
0	1	1	S1	230844	Peromyscus maniculatus bairdii
0	51	1	F1	39087	Arvicolinae
0	45	0	G	10049	Arvicola
0	45	45	S	1047088	Arvicola amphibius
0	5	0	G	10053	Microtus
0	3	3	S	111838	Microtus oregoni
0	2	2	S	79684	Microtus ochrogaster
0	7	0	F1	10026	Cricetinae
0	5	0	G	10028	Cricetulus
0	5	5	S	10029	Cricetulus griseus
0	2	0	G	10035	Mesocricetus
0	2	2	S	10036	Mesocricetus auratus
0	5	0	F	337664	Spalacidae
0	5	0	F1	10061	Spalacinae
0	5	0	G	30636	Nannospalax
0	5	5	S	1026970	Nannospalax galili
0	5	0	O2	1963761	Dipodoidea
0	5	0	F	30648	Dipodidae
0	5	0	F1	35737	Dipodinae
0	5	0	G	48867	Jaculus
0	5	5	S	51337	Jaculus jaculus
0	72	0	O1	33553	Sciuromorpha
0	72	0	F	55153	Sciuridae
0	59	0	F1	9991	Sciurinae
0	58	0	F2	337752	Sciurini
0	58	19	G	10001	Sciurus
0	22	22	S	30640	Sciurus carolinensis
0	17	17	S	55149	Sciurus vulgaris
0	1	0	F2	337748	Pteromyini
0	1	0	G	55155	Petaurista
0	1	1	S	254709	Petaurista hainana
0	13	0	F1	337726	Xerinae
0	13	4	F2	337730	Marmotini
0	7	0	G	1141640	Ictidomys
0	7	7	S	43179	Ictidomys tridecemlineatus
0	2	1	G	9992	Marmota
0	1	0	S	9993	Marmota marmota
0	1	1	S1	9994	Marmota marmota marmota
0	18	4	O1	33550	Hystricomorpha
0	7	0	F	10167	Bathyergidae
0	5	0	G	423606	Fukomys
0	5	5	S	885580	Fukomys damarensis
0	2	0	G	10180	Heterocephalus
0	2	2	S	10181	Heterocephalus glaber
0	3	0	F	10139	Caviidae
0	3	0	G	10140	Cavia
0	3	3	S	10141	Cavia porcellus
0	2	0	F	10150	Chinchillidae
0	2	0	G	10151	Chinchilla
0	2	2	S	34839	Chinchilla lanigera
0	2	0	F	10158	Octodontidae
0	2	0	G	10159	Octodon
0	2	2	S	10160	Octodon degus
0	15	1	O1	1963757	Castorimorpha
0	13	0	F	29132	Castoridae
0	13	0	G	10184	Castor
0	13	13	S	51338	Castor canadensis
0	1	0	F	10015	Heteromyidae
0	1	0	F1	38662	Dipodomyinae
0	1	1	G	10016	Dipodomys
0	7	0	O	9975	Lagomorpha
0	5	0	F	9976	Ochotonidae
0	5	1	G	9977	Ochotona
0	3	3	S	130825	Ochotona curzoniae
0	1	1	S	9978	Ochotona princeps
0	2	0	F	9979	Leporidae
0	1	0	G	9984	Oryctolagus
0	1	1	S	9986	Oryctolagus cuniculus
0	1	0	G	9987	Sylvilagus
0	1	1	S	483865	Sylvilagus brasiliensis
0	538	12	O	9443	Primates
0	516	4	O1	376913	Haplorrhini
0	510	25	O2	314293	Simiiformes
0	471	35	O3	9526	Catarrhini
0	402	3	O4	314295	Hominoidea
0	397	9	F	9604	Hominidae
0	383	47	F1	207598	Homininae
0	320	0	G	9605	Homo
0	320	320	S	9606	Homo sapiens
0	13	0	G	9596	Pan
0	13	13	S	9598	Pan troglodytes
0	3	0	G	9592	Gorilla
0	3	1	S	9593	Gorilla gorilla
0	2	2	S1	9595	Gorilla gorilla gorilla
0	5	0	F1	607660	Ponginae
0	5	0	G	9599	Pongo
0	5	5	S	9601	Pongo abelii
0	2	0	F	9577	Hylobatidae
0	2	0	G	325165	Nomascus
0	2	2	S	61853	Nomascus leucogenys
0	34	0	O4	314294	Cercopithecoidea
0	34	0	F	9527	Cercopithecidae
0	23	0	F1	9528	Cercopithecinae
0	13	3	G	9539	Macaca
0	10	10	S	9544	Macaca mulatta
0	5	0	G	9554	Papio
0	5	5	S	9555	Papio anubis
0	3	0	G	392815	Chlorocebus
0	2	2	S	9534	Chlorocebus aethiops
0	1	1	S	60711	Chlorocebus sabaeus
0	2	0	G	9564	Theropithecus
0	2	2	S	9565	Theropithecus gelada
0	11	0	F1	9569	Colobinae
0	9	0	G	591932	Piliocolobus
0	9	9	S	591936	Piliocolobus tephrosceles
0	1	0	G	54136	Trachypithecus
0	1	1	S	54180	Trachypithecus francoisi
0	1	1	G	542827	Rhinopithecus
0	14	4	O3	9479	Platyrrhini
0	8	0	F	9498	Cebidae
0	4	0	F1	9480	Callitrichinae
0	4	0	G	9481	Callithrix
0	4	0	G1	1965096	Callithrix
0	4	4	S	9483	Callithrix jacchus
0	2	2	F1	38070	Cebinae
0	2	0	F1	378850	Saimiriinae
0	2	0	G	9520	Saimiri
0	2	0	S	27679	Saimiri boliviensis
0	2	2	S1	39432	Saimiri boliviensis boliviensis
0	2	0	F	376918	Aotidae
0	2	0	G	9504	Aotus
0	2	2	S	37293	Aotus nancymaae
0	2	0	O2	376912	Tarsiiformes
0	2	0	F	9475	Tarsiidae
0	2	0	G	1868481	Carlito
0	2	2	S	1868482	Carlito syrichta
0	10	0	O1	376911	Strepsirrhini
0	7	0	O2	376915	Lemuriformes
0	7	0	F	30615	Cheirogaleidae
0	7	0	G	13149	Microcebus
0	7	7	S	30608	Microcebus murinus
0	3	0	O2	376917	Lorisiformes
0	3	0	F	40297	Galagidae
0	3	0	G	30610	Otolemur
0	3	3	S	30611	Otolemur garnettii
0	7	0	O	30656	Dermoptera
0	7	0	F	30657	Cynocephalidae
0	7	0	G	482536	Galeopterus
0	7	7	S	482537	Galeopterus variegatus
0	3	0	O	9392	Scandentia
0	3	0	F	9393	Tupaiidae
0	3	0	G	9394	Tupaia
0	3	3	S	246437	Tupaia chinensis
0	15	2	C3	9348	Xenarthra
0	7	0	O	948950	Pilosa
0	7	0	O1	948953	Folivora
0	7	0	F	227508	Megalonychidae
0	7	0	G	9357	Choloepus
0	6	6	S	27675	Choloepus didactylus
0	1	1	S	9358	Choloepus hoffmanni
0	6	0	O	948951	Cingulata
0	6	0	F	9359	Dasypodidae
0	6	0	G	9360	Dasypus
0	6	6	S	9361	Dasypus novemcinctus
0	25	4	C2	9263	Metatheria
0	9	1	O	38609	Diprotodontia
0	3	0	F	38624	Phascolarctidae
0	3	0	G	38625	Phascolarctos
0	3	3	S	38626	Phascolarctos cinereus
0	2	0	F	9307	Macropodidae
0	2	0	G	1960649	Notamacropus
0	2	2	S	9315	Notamacropus eugenii
0	2	0	F	9335	Phalangeridae
0	2	0	G	9336	Trichosurus
0	2	2	S	9337	Trichosurus vulpecula
0	1	0	F	9338	Vombatidae
0	1	0	G	29138	Vombatus
0	1	1	S	29139	Vombatus ursinus
0	5	0	O	38605	Didelphimorphia
0	5	0	F	9265	Didelphidae
0	5	0	F1	126287	Didelphinae
0	5	0	G	13615	Monodelphis
0	5	5	S	13616	Monodelphis domestica
0	4	0	O	38608	Dasyuromorphia
0	4	0	F	9277	Dasyuridae
0	4	0	G	9304	Sarcophilus
0	4	4	S	9305	Sarcophilus harrisii
0	3	0	O	38607	Microbiotheria
0	3	0	F	30660	Microbiotheriidae
0	3	0	G	33561	Dromiciops
0	3	3	S	33562	Dromiciops gliroides
0	4	0	C1	9254	Prototheria
0	4	0	O	9255	Monotremata
0	4	0	F	9256	Ornithorhynchidae
0	4	0	G	9257	Ornithorhynchus
0	4	4	S	9258	Ornithorhynchus anatinus
0	856	0	P10	8457	Sauropsida
0	856	43	P11	32561	Sauria
0	758	44	P12	1329799	Archelosauria
0	702	4	P13	8492	Archosauria
0	690	0	P14	436486	Dinosauria
0	690	0	P15	436489	Saurischia
0	690	0	P16	436491	Theropoda
0	690	0	P17	436492	Coelurosauria
0	690	74	C	8782	Aves
0	539	107	C1	8825	Neognathae
0	150	14	O	9126	Passeriformes
0	62	0	F	9183	Turdidae
0	61	0	G	36283	Erithacus
0	61	61	S	37610	Erithacus rubecula
0	1	0	G	9184	Catharus
0	1	1	S	91951	Catharus ustulatus
0	49	0	O1	2116661	Sylvioidea
0	47	0	F	36270	Sylviidae
0	47	0	F1	330750	Acrocephalinae
0	47	0	G	39620	Acrocephalus
0	47	0	S	48156	Acrocephalus scirpaceus
0	47	47	S1	126889	Acrocephalus scirpaceus scirpaceus
0	2	0	F	43148	Hirundinidae
0	2	0	G	43149	Hirundo
0	2	2	S	43150	Hirundo rustica
0	12	1	O1	175121	Passeroidea
0	4	2	F	9158	Passeridae
0	1	0	G	9159	Passer
0	1	1	S	9160	Passer montanus
0	1	0	G	2823048	Onychostruthus
0	1	1	S	356909	Onychostruthus taczanowskii
0	4	0	F	37611	Estrildidae
0	4	0	F1	40155	Estrildinae
0	4	0	G	59728	Taeniopygia
0	4	4	S	59729	Taeniopygia guttata
0	1	0	F	9133	Fringillidae
0	1	0	F1	37599	Carduelinae
0	1	0	G	9134	Serinus
0	1	1	S	9135	Serinus canaria
0	1	0	F	36256	Motacillidae
0	1	0	G	45806	Motacilla
0	1	0	S	45807	Motacilla alba
0	1	1	S1	1094192	Motacilla alba alba
0	1	0	F	164646	Icteridae
0	1	0	G	84832	Molothrus
0	1	1	S	84834	Molothrus ater
0	5	0	O1	192204	Corvoidea
0	5	0	F	28725	Corvidae
0	5	4	G	30420	Corvus
0	1	1	S	85066	Corvus brachyrhynchos
0	4	0	F	9153	Paridae
0	3	0	G	156562	Cyanistes
0	3	3	S	156563	Cyanistes caeruleus
0	1	0	G	9154	Parus
0	1	1	S	9157	Parus major
0	1	0	F	114313	Pipridae
0	1	0	G	415027	Corapipo
0	1	1	S	415028	Corapipo altera
0	1	0	F	9170	Sturnidae
0	1	0	G	9171	Sturnus
0	1	1	S	9172	Sturnus vulgaris
0	1	1	F	400783	Thraupidae
0	1	0	F	1729112	Passerellidae
0	1	0	G	44387	Zonotrichia
0	1	1	S	44394	Zonotrichia albicollis
0	96	3	C2	1549675	Galloanserae
0	62	2	O	8976	Galliformes
0	59	1	F	9005	Phasianidae
0	48	0	F1	466552	Meleagridinae
0	48	0	G	9102	Meleagris
0	48	48	S	9103	Meleagris gallopavo
0	6	0	F1	9072	Phasianinae
0	4	0	G	9030	Gallus
0	3	3	S	9031	Gallus gallus
0	1	1	S	9033	Gallus sonneratii
0	2	0	G	9053	Phasianus
0	2	2	S	9054	Phasianus colchicus
0	3	0	F1	466544	Perdicinae
0	3	0	G	9090	Coturnix
0	3	3	S	93934	Coturnix japonica
0	1	0	F1	466585	Tetraoninae
0	1	0	G	30409	Lagopus
0	1	1	S	30410	Lagopus leucura
0	1	0	F	8990	Numididae
0	1	0	G	8995	Numida
0	1	1	S	8996	Numida meleagris
0	31	0	O	8826	Anseriformes
0	31	0	F	8830	Anatidae
0	27	0	F1	2068716	Anatinae
0	24	1	G	8835	Anas
0	23	23	S	8839	Anas platyrhynchos
0	3	0	G	8883	Oxyura
0	3	3	S	8884	Oxyura jamaicensis
0	3	2	F1	2068722	Anserinae
0	1	0	G	8867	Cygnus
0	1	1	S	8869	Cygnus olor
0	1	0	F1	2068721	Aythyinae
0	1	0	G	30384	Aythya
0	1	1	S	219594	Aythya fuligula
0	79	0	O	2558200	Accipitriformes
0	79	0	F	56259	Accipitridae
0	79	4	F1	8955	Accipitrinae
0	75	0	G	8960	Aquila
0	75	0	S	8962	Aquila chrysaetos
0	75	75	S1	223781	Aquila chrysaetos chrysaetos
0	46	0	C2	2607030	Caprimulgimorphae
0	42	0	O	8902	Caprimulgiformes
0	42	0	F	48283	Caprimulgidae
0	42	0	F1	48286	Caprimulginae
0	42	0	G	48284	Caprimulgus
0	42	42	S	111811	Caprimulgus europaeus
0	4	0	O	8892	Apodiformes
0	3	0	F	9242	Trochilidae
0	2	0	G	9243	Calypte
0	2	2	S	9244	Calypte anna
0	1	0	G	29059	Selasphorus
0	1	1	S	472913	Selasphorus flammula
0	1	0	F	8893	Apodidae
0	1	0	F1	2607033	Apodinae
0	1	0	G	8896	Chaetura
0	1	1	S	8897	Chaetura pelagica
0	46	0	O	8929	Columbiformes
0	46	0	F	8930	Columbidae
0	44	0	G	36242	Streptopelia
0	44	44	S	177155	Streptopelia turtur
0	2	0	G	8931	Columba
0	2	2	S	8932	Columba livia
0	4	0	O	9223	Psittaciformes
0	3	0	F	9224	Psittacidae
0	3	0	G	35547	Strigops
0	3	3	S	2489341	Strigops habroptila
0	1	0	F	1545690	Psittaculidae
0	1	0	G	13145	Melopsittacus
0	1	1	S	13146	Melopsittacus undulatus
0	4	0	O	30458	Strigiformes
0	2	0	F	30459	Strigidae
0	2	0	G	126785	Athene
0	2	2	S	194338	Athene cunicularia
0	2	0	F	30462	Tytonidae
0	2	0	G	56312	Tyto
0	2	1	S	56313	Tyto alba
0	1	1	S1	507980	Tyto alba alba
0	2	0	O	8948	Falconiformes
0	2	0	F	8949	Falconidae
0	2	2	G	8952	Falco
0	2	0	O	9108	Gruiformes
0	1	0	F	54372	Mesitornithidae
0	1	0	G	54373	Mesitornis
0	1	1	S	54374	Mesitornis unicolor
0	1	0	F	54375	Otididae
0	1	0	G	172679	Chlamydotis
0	1	1	S	187382	Chlamydotis macqueenii
0	1	0	O	9205	Pelecaniformes
0	1	0	F	33574	Threskiornithidae
0	1	0	G	128389	Nipponia
0	1	1	S	128390	Nipponia nippon
0	1	0	O	9230	Sphenisciformes
0	1	0	F	9231	Spheniscidae
0	1	0	G	9232	Aptenodytes
0	1	1	S	9233	Aptenodytes forsteri
0	1	0	O	30449	Procellariiformes
0	1	0	F	30451	Procellariidae
0	1	0	G	30454	Fulmarus
0	1	1	S	30455	Fulmarus glacialis
0	77	0	C1	8783	Palaeognathae
0	70	0	O	8819	Apterygiformes
0	70	0	F	8820	Apterygidae
0	70	1	G	8821	Apteryx
0	69	0	S	2696672	Apteryx mantelli
0	69	69	S1	202946	Apteryx mantelli mantelli
0	4	0	O	8798	Struthioniformes
0	4	0	F	8799	Struthionidae
0	4	0	G	8800	Struthio
0	4	0	S	8801	Struthio camelus
0	4	4	S1	441894	Struthio camelus australis
0	3	0	O	8802	Tinamiformes
0	3	0	F	8803	Tinamidae
0	3	0	G	8806	Nothoprocta
0	3	3	S	30464	Nothoprocta perdicaria
0	8	2	O	1294634	Crocodylia
0	3	0	F	1294636	Alligatoridae
0	3	0	F1	34915	Alligatorinae
0	3	0	G	8495	Alligator
0	2	2	S	38654	Alligator sinensis
0	1	1	S	8496	Alligator mississippiensis
0	3	0	O1	1298654	Longirostres
0	3	0	F	1294635	Gavialidae
0	3	0	F1	94833	Gavialinae
0	3	0	G	94834	Gavialis
0	3	3	S	94835	Gavialis gangeticus
0	12	0	P13	2841271	Testudinata
0	12	0	O	8459	Testudines
0	12	0	O1	8464	Cryptodira
0	10	1	O2	1579337	Durocryptodira
0	7	1	O3	8486	Testudinoidea
0	3	1	F	8476	Emydidae
0	1	0	G	8477	Chrysemys
0	1	0	S	8479	Chrysemys picta
0	1	1	S1	8478	Chrysemys picta bellii
0	1	0	G	34902	Trachemys
0	1	0	S	34903	Trachemys scripta
0	1	1	S1	31138	Trachemys scripta elegans
0	3	0	F	8487	Testudinidae
0	2	0	G	904181	Chelonoidis
0	2	0	G1	1137846	Chelonoidis nigra species complex
0	2	2	S	106734	Chelonoidis abingdonii
0	1	0	G	38771	Gopherus
0	1	1	S	1825980	Gopherus evgoodei
0	2	0	O3	1579336	Americhelydia
0	2	1	O4	27791	Chelonioidea
0	1	0	F	27792	Dermochelyidae
0	1	0	G	27793	Dermochelys
0	1	1	S	27794	Dermochelys coriacea
0	2	0	O2	1579275	Trionychia
0	2	0	F	34907	Trionychidae
0	2	0	G	204969	Pelodiscus
0	2	2	S	13735	Pelodiscus sinensis
0	55	0	C	8504	Lepidosauria
0	55	0	O	8509	Squamata
0	55	1	O1	1329961	Bifurcata
0	52	0	O2	1329950	Unidentata
0	52	0	O3	1329912	Episquamata
0	46	0	O4	1329911	Toxicofera
0	32	5	O5	8570	Serpentes
0	24	3	O6	34989	Colubroidea
0	11	0	F	8689	Viperidae
0	11	2	F1	8710	Crotalinae
0	9	0	G	8728	Crotalus
0	9	9	S	88082	Crotalus tigris
0	6	0	F	8602	Elapidae
0	6	2	F1	42167	Acanthophiinae
0	2	0	G	8661	Notechis
0	2	2	S	8663	Notechis scutatus
0	2	0	G	8672	Pseudonaja
0	2	2	S	8673	Pseudonaja textilis
0	4	0	F	8578	Colubridae
0	2	0	F1	169862	Natricinae
0	2	0	G	34999	Thamnophis
0	1	1	S	35019	Thamnophis sirtalis
0	1	1	S	35005	Thamnophis elegans
0	2	0	F1	169863	Colubrinae
0	2	0	G	201800	Pantherophis
0	2	2	S	94885	Pantherophis guttatus
0	3	0	O6	34979	Henophidia
0	3	0	F	34984	Pythonidae
0	3	0	G	37579	Python
0	3	3	S	176946	Python bivittatus
0	14	0	O5	8511	Iguania
0	6	0	O6	83232	Acrodonta
0	6	0	F	81953	Agamidae
0	6	0	F1	145349	Amphibolurinae
0	6	0	G	52201	Pogona
0	6	6	S	103695	Pogona vitticeps
0	4	0	F	2024743	Phrynosomatidae
0	4	0	F1	42425	Phrynosomatinae
0	4	0	G	8518	Sceloporus
0	3	3	S	8520	Sceloporus undulatus
0	1	1	S	43624	Sceloporus formosus
0	3	0	F	2024747	Dactyloidae
0	3	0	G	28376	Anolis
0	3	3	S	28377	Anolis carolinensis
0	1	0	F	8515	Iguanidae
0	1	0	F1	81952	Iguaninae
0	1	0	G	51209	Ctenosaura
0	1	1	S	515443	Ctenosaura oedirhina
0	6	0	O4	1329976	Laterata
0	6	0	O5	1329975	Lacertibaenia
0	6	0	F	8522	Lacertidae
0	6	2	F1	162266	Lacertinae
0	2	0	G	42163	Podarcis
0	2	2	S	64176	Podarcis muralis
0	2	0	G	141678	Zootoca
0	2	2	S	8524	Zootoca vivipara
0	2	0	O2	8560	Gekkota
0	2	0	F	8561	Gekkonidae
0	2	0	F1	385256	Gekkoninae
0	2	0	G	8565	Gekko
0	2	2	S	146911	Gekko japonicus
0	98	1	C	8292	Amphibia
0	61	1	O	8445	Gymnophiona
0	37	0	F	30380	Rhinatrematidae
0	37	0	G	194407	Rhinatrema
0	37	37	S	194408	Rhinatrema bivittatum
0	21	0	F	264006	Dermophiidae
0	21	0	G	260994	Geotrypetes
0	21	21	S	260995	Geotrypetes seraphini
0	2	0	F	1277737	Siphonopidae
0	2	0	G	264009	Microcaecilia
0	2	2	S	1415580	Microcaecilia unicolor
0	36	0	C1	41666	Batrachia
0	32	3	O	8342	Anura
0	20	0	O1	8416	Neobatrachia
0	15	0	O2	30352	Ranoidea
0	13	0	F	8397	Ranidae
0	13	0	G	8399	Rana
0	13	0	G1	121175	Rana
0	13	13	S	8407	Rana temporaria
0	1	0	F	27577	Rhacophoridae
0	1	0	F1	160964	Rhacophorinae
0	1	0	G	27578	Rhacophorus
0	1	1	S	129031	Rhacophorus malabaricus
0	1	0	F	685122	Dicroglossidae
0	1	0	F1	1191378	Dicroglossinae
0	1	0	G	120497	Nanorana
0	1	1	S	125878	Nanorana parkeri
0	5	0	O2	8417	Hyloidea
0	4	0	F	8382	Bufonidae
0	1	0	G	8383	Bufo
0	1	1	S	8384	Bufo bufo
0	1	0	G	651667	Rhinella
0	1	1	S	1751283	Rhinella cf. acrolopha 'sensu Grant & Bolivar 2014'
0	1	0	G	119766	Capensibufo
0	1	1	S	119767	Capensibufo rosei
0	1	0	G	164293	Pelophryne
0	1	1	S	655833	Pelophryne signata
0	1	0	F	613034	Eleutherodactylidae
0	1	0	F1	317359	Eleutherodactylinae
0	1	0	G	8380	Eleutherodactylus
0	1	0	G1	228648	Euhyas
0	1	1	S	448475	Eleutherodactylus orientalis
0	9	0	O1	30319	Pipoidea
0	9	0	F	8352	Pipidae
0	9	0	F1	8360	Xenopodinae
0	9	2	G	8353	Xenopus
0	4	0	G1	8363	Silurana
0	4	4	S	8364	Xenopus tropicalis
0	3	0	G1	262014	Xenopus
0	3	3	S	8355	Xenopus laevis
0	4	0	O	8293	Caudata
0	4	0	O1	30367	Salamandroidea
0	3	0	F	8314	Salamandridae
0	3	0	F1	1331674	Pleurodelinae
0	2	0	G	8329	Cynops
0	2	2	S	8330	Cynops pyrrhogaster
0	1	1	G	164968	Paramesotriton
0	1	0	F	8294	Ambystomatidae
0	1	1	G	8295	Ambystoma
0	3	0	P7	118072	Coelacanthimorpha
0	3	0	O	7894	Coelacanthiformes
0	3	0	F	7895	Coelacanthidae
0	3	0	G	7896	Latimeria
0	3	3	S	7897	Latimeria chalumnae
0.05	16481	117	P6	7898	Actinopterygii
0.04	16355	135	C	186623	Actinopteri
0.04	16185	37	C1	41665	Neopterygii
0.04	16146	83	C2	32443	Teleostei
0.04	16058	792	C3	1489341	Osteoglossocephalai
0.04	15189	6140	C4	186625	Clupeocephala
0.02	7052	1527	C5	1489388	Euteleosteomorpha
0.01	5241	0	C6	123365	Neoteleostei
0.01	5241	0	C7	123366	Eurypterygia
0.01	5241	0	C8	123367	Ctenosquamata
0.01	5241	186	C9	123368	Acanthomorphata
0.01	4996	319	C10	123369	Euacanthomorphacea
0.01	4619	2292	C11	1489872	Percomorphaceae
0	1024	186	C12	1489922	Eupercaria
0	541	40	O	8111	Perciformes
0	208	0	O1	1489943	Serranoidei
0	208	0	F	30871	Serranidae
0	208	0	F1	274794	Epinephelinae
0	208	4	F2	1505891	Epinephelini
0	105	0	G	134629	Plectropomus
0	105	105	S	160734	Plectropomus leopardus
0	99	3	G	94231	Epinephelus
0	96	96	S	293821	Epinephelus fuscoguttatus
0	142	7	O1	8205	Notothenioidei
0	71	0	F	36203	Bovichtidae
0	71	0	G	56715	Cottoperca
0	71	71	S	56716	Cottoperca gobio
0	48	0	F	30806	Channichthyidae
0	48	0	G	52238	Pseudochaenichthys
0	48	48	S	52239	Pseudochaenichthys georgianus
0	15	1	F	8206	Nototheniidae
0	13	0	G	35729	Trematomus
0	13	13	S	40690	Trematomus bernacchii
0	1	0	G	8207	Notothenia
0	1	1	S	8208	Notothenia coriiceps
0	1	0	F	8214	Bathydraconidae
0	1	0	G	8217	Gymnodraco
0	1	1	S	8218	Gymnodraco acuticeps
0	129	4	O1	8100	Cottioidei
0	60	0	O2	1490021	Cottales
0	54	0	F	8092	Cottidae
0	54	0	G	61642	Taurulus
0	54	54	S	61643	Taurulus bubalis
0	6	0	F	8101	Cyclopteridae
0	6	0	F1	181456	Cyclopterinae
0	6	0	G	8102	Cyclopterus
0	6	6	S	8103	Cyclopterus lumpus
0	33	2	O2	8192	Zoarcales
0	28	0	F	56724	Pholidae
0	28	0	F1	181468	Pholinae
0	28	0	G	56725	Pholis
0	28	28	S	56726	Pholis gunnellus
0	3	0	F	8202	Anarhichadidae
0	3	0	G	433404	Anarrhichthys
0	3	3	S	433405	Anarrhichthys ocellatus
0	32	0	O2	1490020	Gasterosteales
0	32	1	F	69291	Gasterosteidae
0	25	0	G	134919	Pungitius
0	25	25	S	134920	Pungitius pungitius
0	6	0	G	69292	Gasterosteus
0	6	3	S	69293	Gasterosteus aculeatus
0	3	3	S1	481459	Gasterosteus aculeatus aculeatus
0	13	0	O1	8112	Percoidei
0	13	2	F	8165	Percidae
0	7	0	F1	698016	Etheostomatinae
0	7	0	G	54318	Etheostoma
0	4	0	G1	909700	Ozarka
0	4	4	S	417921	Etheostoma cragini
0	3	0	G1	909696	Oligocephalus
0	3	3	S	54343	Etheostoma spectabile
0	3	0	F1	641308	Luciopercinae
0	3	0	G	283033	Sander
0	3	3	S	283035	Sander lucioperca
0	1	0	F1	641307	Percinae
0	1	0	G	8166	Perca
0	1	1	S	8168	Perca fluviatilis
0	9	0	O1	8107	Scorpaenoidei
0	9	0	F	274692	Sebastidae
0	9	0	F1	274705	Sebastinae
0	9	0	G	34820	Sebastes
0	8	8	S	72105	Sebastes umbrosus
0	1	1	S	160818	Sebastes inermis
0	93	0	C13	1489923	Eupercaria incertae sedis
0	87	4	F	30870	Sciaenidae
0	51	0	G	215357	Larimichthys
0	51	51	S	215358	Larimichthys crocea
0	32	0	G	215359	Nibea
0	32	32	S	240163	Nibea albiflora
0	6	0	F	42148	Moronidae
0	6	0	G	34815	Morone
0	6	6	S	34816	Morone saxatilis
0	79	0	O	1489931	Spariformes
0	79	2	F	8169	Sparidae
0	40	0	G	8176	Acanthopagrus
0	40	40	S	8177	Acanthopagrus latus
0	37	0	G	8174	Sparus
0	37	37	S	8175	Sparus aurata
0	52	0	O	1489939	Pempheriformes
0	52	0	F	1204718	Lateolabracidae
0	52	0	G	8163	Lateolabrax
0	52	52	S	315492	Lateolabrax maculatus
0	37	0	O	31022	Tetraodontiformes
0	37	0	O1	31028	Tetraodontoidei
0	37	0	O2	32517	Tetradontoidea
0	37	0	F	31031	Tetraodontidae
0	36	0	G	31032	Takifugu
0	36	36	S	31033	Takifugu rubripes
0	1	0	G	47144	Tetraodon
0	1	1	S	99883	Tetraodon nigroviridis
0	24	0	O	1489928	Labriformes
0	24	0	F	8247	Labridae
0	14	0	G	98381	Notolabrus
0	14	14	S	1203425	Notolabrus celidotus
0	5	0	G	30799	Labrus
0	5	5	S	56723	Labrus bergylta
0	5	0	G	202584	Cheilinus
0	5	5	S	241271	Cheilinus undulatus
0	8	0	O	1489940	Centrarchiformes
0	8	0	O1	1545897	Centrarchoidei
0	5	0	F	119486	Sinipercidae
0	5	0	G	119487	Siniperca
0	5	5	S	119488	Siniperca chuatsi
0	3	0	F	8180	Centrarchidae
0	3	0	G	27705	Micropterus
0	3	3	S	27706	Micropterus salmoides
0	4	0	O	1545895	Chaetodontiformes
0	4	0	F	30828	Chaetodontidae
0	4	0	G	109904	Chelmon
0	4	4	S	109905	Chelmon rostratus
0	770	76	C12	1489908	Ovalentaria
0	450	25	C13	1489913	Atherinomorphae
0	238	0	O	28738	Cyprinodontiformes
0	211	1	O1	8087	Cyprinodontoidei
0	200	0	F	8079	Poeciliidae
0	200	4	F1	586240	Poeciliinae
0	163	3	G	8080	Poecilia
0	159	159	S	8081	Poecilia reticulata
0	1	1	S	48701	Poecilia mexicana
0	23	0	G	33527	Gambusia
0	23	23	S	33528	Gambusia affinis
0	10	4	G	8082	Xiphophorus
0	3	3	S	32473	Xiphophorus couchianus
0	3	3	S	8083	Xiphophorus maculatus
0	8	0	F	28756	Fundulidae
0	5	0	G	232976	Lucania
0	5	5	S	232977	Lucania goodei
0	3	0	G	8077	Fundulus
0	3	3	S	8078	Fundulus heteroclitus
0	2	0	F	8076	Cyprinodontidae
0	2	0	F1	136836	Cyprinodontinae
0	2	0	F2	136838	Cyprinodontini
0	2	1	G	28741	Cyprinodon
0	1	1	S	28743	Cyprinodon variegatus
0	27	0	O1	45443	Aplocheiloidei
0	14	0	F	405002	Nothobranchiidae
0	14	0	G	28779	Nothobranchius
0	14	14	S	105023	Nothobranchius furzeri
0	13	0	F	28771	Rivulidae
0	11	0	G	52669	Austrofundulus
0	11	11	S	52670	Austrofundulus limnaeus
0	2	0	G	942014	Nematolebias
0	2	2	S	451745	Nematolebias whitei
0	126	0	O	76071	Beloniformes
0	126	0	O1	28781	Adrianichthyoidei
0	126	0	F	47757	Adrianichthyidae
0	126	0	F1	8088	Oryziinae
0	126	0	G	8089	Oryzias
0	121	121	S	8090	Oryzias latipes
0	5	5	S	30732	Oryzias melastigma
0	61	0	O	8075	Atheriniformes
0	59	0	F	270656	Phallostethidae
0	59	0	G	300305	Neostethus
0	59	59	S	300306	Neostethus bicornis
0	2	0	F	30700	Melanotaeniidae
0	2	0	G	32459	Melanotaenia
0	2	2	S	1250792	Melanotaenia boesemani
0	185	0	C13	1489920	Blenniimorphae
0	185	4	O	1489921	Blenniiformes
0	140	0	O1	123349	Gobiesocoidei
0	140	0	F	63826	Gobiesocidae
0	140	0	F1	557415	Gobiesocinae
0	140	0	G	210581	Gouania
0	140	140	S	441366	Gouania willdenowi
0	41	0	O1	56717	Blennioidei
0	41	0	F	56718	Blenniidae
0	41	0	F1	703913	Salariinae
0	41	0	G	94311	Salarias
0	41	41	S	181472	Salarias fasciatus
0	42	0	C13	1489909	Ovalentaria incertae sedis
0	32	0	F	205120	Ambassidae
0	32	0	G	210631	Parambassis
0	32	32	S	210632	Parambassis ranga
0	10	1	F	30863	Pomacentridae
0	4	0	G	80969	Amphiprion
0	4	4	S	80972	Amphiprion ocellaris
0	3	0	G	80965	Acanthochromis
0	3	3	S	80966	Acanthochromis polyacanthus
0	2	0	G	80992	Stegastes
0	2	2	S	144197	Stegastes partitus
0	17	0	C13	1489910	Cichlomorphae
0	17	0	O	1489911	Cichliformes
0	17	0	F	8113	Cichlidae
0	17	0	F1	319095	African cichlids
0	17	3	F2	318546	Pseudocrenilabrinae
0	4	0	F3	1315725	Oreochromini
0	4	1	G	8139	Oreochromis
0	2	2	S	47969	Oreochromis aureus
0	1	1	S	8128	Oreochromis niloticus
0	4	0	F3	319069	Lamprologini
0	4	1	G	32506	Neolamprologus
0	3	3	S	32507	Neolamprologus brichardi
0	3	0	F3	319057	Tropheini
0	3	0	G	8155	Simochromis
0	3	3	S	43689	Simochromis diagramma
0	2	0	F3	319058	Haplochromini
0	1	0	G	8121	Haplochromis
0	1	1	S	8153	Haplochromis burtoni
0	1	0	G	28824	Rhamphochromis
0	1	1	S	304217	Rhamphochromis longiceps
0	1	0	F3	319076	Hemichromini
0	1	0	G	50797	Hemichromis
0	1	1	S	64541	Hemichromis fasciatus
0	189	10	C12	1489904	Carangaria
0	96	4	O	1489907	Carangiformes
0	67	1	F	8157	Carangidae
0	54	0	G	36211	Trachurus
0	54	54	S	36212	Trachurus trachurus
0	10	1	G	8160	Seriola
0	8	0	S	302047	Seriola lalandi
0	8	8	S1	1841481	Seriola lalandi dorsalis
0	1	1	S	41447	Seriola dumerili
0	1	0	G	173340	Scomberoides
0	1	1	S	1218182	Scomberoides tala
0	1	0	G	173330	Trachinotus
0	1	1	S	435999	Trachinotus blochii
0	24	0	F	173245	Echeneidae
0	24	0	G	173246	Echeneis
0	24	24	S	173247	Echeneis naucrates
0	1	0	F	30867	Rachycentridae
0	1	0	G	141263	Rachycentron
0	1	1	S	141264	Rachycentron canadum
0	76	0	O	8252	Pleuronectiformes
0	76	4	O1	30942	Pleuronectoidei
0	49	0	F	52902	Scophthalmidae
0	49	0	G	52903	Scophthalmus
0	49	49	S	52904	Scophthalmus maximus
0	13	0	F	30947	Cynoglossidae
0	13	0	F1	603456	Cynoglossinae
0	13	0	G	106173	Cynoglossus
0	13	13	S	244447	Cynoglossus semilaevis
0	8	0	F	8256	Pleuronectidae
0	8	1	G	8266	Hippoglossus
0	7	7	S	195615	Hippoglossus stenolepis
0	2	0	F	171414	Paralichthyidae
0	2	0	G	8254	Paralichthys
0	2	2	S	8255	Paralichthys olivaceus
0	5	0	C13	1489905	Carangaria incertae sedis
0	3	0	F	30876	Toxotidae
0	3	0	G	270536	Toxotes
0	3	3	S	941984	Toxotes jaculatrix
0	2	0	F	8184	Centropomidae
0	2	0	G	8186	Lates
0	2	2	S	8187	Lates calcarifer
0	2	0	O	1489906	Istiophoriformes
0	2	0	F	8243	Xiphiidae
0	2	0	G	8244	Xiphias
0	2	2	S	8245	Xiphias gladius
0	110	0	C12	1489892	Anabantaria
0	80	0	O	1489900	Anabantiformes
0	80	0	O1	50370	Anabantoidei
0	43	0	F	270602	Osphronemidae
0	43	0	F1	158449	Macropodinae
0	43	0	G	158455	Betta
0	43	43	S	158456	Betta splendens
0	37	0	F	64142	Anabantidae
0	37	0	G	64143	Anabas
0	37	37	S	64144	Anabas testudineus
0	30	0	O	43697	Synbranchiformes
0	26	0	O1	129920	Mastacembeloidei
0	26	0	F	94233	Mastacembelidae
0	26	0	G	94234	Mastacembelus
0	26	26	S	205130	Mastacembelus armatus
0	4	0	O1	129918	Synbranchoidei
0	4	0	F	43698	Synbranchidae
0	4	0	G	43699	Monopterus
0	4	4	S	43700	Monopterus albus
0	100	0	C12	1489875	Gobiaria
0	93	0	O	1489876	Kurtiformes
0	93	0	O1	1489877	Apogonoidei
0	93	0	F	83881	Apogonidae
0	93	0	F1	475176	Apogoninae
0	93	0	G	375763	Sphaeramia
0	93	93	S	375764	Sphaeramia orbicularis
0	7	0	O	1489878	Gobiiformes
0	6	0	O1	8219	Gobioidei
0	6	0	F	8220	Gobiidae
0	4	0	F1	497678	Oxudercinae
0	2	0	G	86204	Periophthalmus
0	2	2	S	409849	Periophthalmus magnuspinnatus
0	2	0	G	150287	Boleophthalmus
0	2	2	S	150288	Boleophthalmus pectinirostris
0	2	0	F1	497220	Gobionellinae
0	2	2	G	8221	Gillichthys
0	1	0	O1	1489880	Eleotroidei
0	1	0	F	86197	Eleotridae
0	1	0	F1	497705	Eleotrinae
0	1	0	G	1311511	Erotelis
0	1	1	S	1365547	Erotelis cf. armiger NMBE 1066560
0	77	0	C12	1489885	Pelagiaria
0	77	0	O	1489894	Scombriformes
0	77	0	F	8224	Scombridae
0	77	0	F1	186745	Scombrinae
0	77	0	F2	186749	Thunnini
0	77	39	G	8234	Thunnus
0	22	22	S	8236	Thunnus albacares
0	16	16	S	8240	Thunnus maccoyii
0	34	0	C12	1489874	Batrachoidaria
0	34	0	O	8064	Batrachoidiformes
0	34	0	F	8065	Batrachoididae
0	34	0	F1	390319	Thalassophyrininae
0	34	0	G	289381	Thalassophryne
0	34	34	S	390379	Thalassophryne amazonica
0	23	0	C12	1489883	Syngnathiaria
0	23	0	O	129912	Syngnathiformes
0	23	0	O1	1489884	Syngnathoidei
0	23	0	F	72045	Syngnathidae
0	22	0	F1	129914	Syngnathinae
0	22	0	G	103719	Syngnathus
0	22	22	S	161584	Syngnathus acus
0	1	0	F1	129917	Hippocampinae
0	1	0	G	72046	Hippocampus
0	1	1	S	109280	Hippocampus comes
0	58	0	C11	181483	Holocentrimorphaceae
0	58	0	O	1490028	Holocentriformes
0	58	0	F	47697	Holocentridae
0	58	0	F1	47698	Myripristinae
0	58	0	G	47699	Myripristis
0	58	58	S	586833	Myripristis murdjan
0	59	0	C10	1489838	Paracanthopterygii
0	59	0	C11	1489841	Zeiogadaria
0	59	0	C12	1489843	Gadariae
0	59	0	O	8043	Gadiformes
0	59	0	O1	1489845	Gadoidei
0	59	0	F	8045	Gadidae
0	59	0	G	8048	Gadus
0	59	59	S	8049	Gadus morhua
0	284	2	C6	41705	Protacanthopterygii
0	281	0	O	8006	Salmoniformes
0	281	67	F	8015	Salmonidae
0	128	7	F1	504568	Salmoninae
0	107	1	G	8028	Salmo
0	103	103	S	8032	Salmo trutta
0	3	3	S	8030	Salmo salar
0	14	4	G	8016	Oncorhynchus
0	3	3	S	8019	Oncorhynchus kisutch
0	3	3	S	8023	Oncorhynchus nerka
0	2	2	S	74940	Oncorhynchus tshawytscha
0	1	1	S	8018	Oncorhynchus keta
0	1	1	S	8022	Oncorhynchus mykiss
0	86	0	F1	504567	Coregoninae
0	86	2	G	27772	Coregonus
0	82	0	G1	2649731	unclassified Coregonus
0	82	82	S	861768	Coregonus sp. 'balchen'
0	2	2	S	59861	Coregonus clupeaformis
0	1	0	O	8007	Esociformes
0	1	0	F	8008	Esocidae
0	1	0	G	8009	Esox
0	1	1	S	8010	Esox lucius
0.01	1997	91	C5	186634	Otomorpha
0.01	1863	54	C6	32519	Ostariophysi
0	1775	48	C7	186626	Otophysi
0	1684	0	C8	186627	Cypriniphysae
0	1684	0	O	7952	Cypriniformes
0	1684	340	O1	30727	Cyprinoidei
0	970	0	F	2743709	Danionidae
0	970	0	F1	2743711	Danioninae
0	970	292	G	7954	Danio
0	432	432	S	7955	Danio rerio
0	123	123	S	242068	Danio kyathit
0	123	123	S	1142201	Danio aesculapii
0	370	4	F	7953	Cyprinidae
0	360	12	F1	2743694	Cyprininae
0	336	0	G	7961	Cyprinus
0	336	336	S	7962	Cyprinus carpio
0	9	0	G	7956	Carassius
0	9	9	S	7957	Carassius auratus
0	3	1	G	75365	Sinocyclocheilus
0	2	2	S	75366	Sinocyclocheilus grahami
0	6	0	F1	2743705	Smiliogastrinae
0	6	0	G	1606679	Puntigrus
0	6	6	S	1606681	Puntigrus tetrazona
0	3	0	F	2743726	Leuciscidae
0	3	0	F1	2743731	Pogonichthyinae
0	3	0	G	51137	Pimephales
0	3	3	S	90988	Pimephales promelas
0	1	0	F	2743745	Xenocyprididae
0	1	0	F1	2743747	Xenocypridinae
0	1	0	G	7963	Hypophthalmichthys
0	1	1	S	7965	Hypophthalmichthys nobilis
0	43	0	C8	186628	Characiphysae
0	19	0	O	7991	Characiformes
0	19	1	O1	1489739	Characoidei
0	12	1	F	42495	Serrasalmidae
0	7	0	G	42513	Pygocentrus
0	7	7	S	42514	Pygocentrus nattereri
0	4	0	G	42525	Colossoma
0	4	4	S	42526	Colossoma macropomum
0	6	0	F	7992	Characidae
0	6	0	F1	42595	Stethaprioninae
0	6	0	G	7993	Astyanax
0	6	6	S	7994	Astyanax mexicanus
0	18	0	O	7995	Siluriformes
0	17	1	O1	1489793	Siluroidei
0	6	0	F	7996	Ictaluridae
0	6	0	G	7997	Ictalurus
0	6	6	S	7998	Ictalurus punctatus
0	5	0	F	31013	Bagridae
0	5	0	G	641818	Tachysurus
0	5	5	S	1234273	Tachysurus fulvidraco
0	3	0	F	7999	Pangasiidae
0	3	0	G	30992	Pangasianodon
0	3	3	S	310915	Pangasianodon hypophthalmus
0	2	0	F	31009	Clariidae
0	2	0	G	13012	Clarias
0	1	1	S	13013	Clarias gariepinus
0	1	1	S	59899	Clarias batrachus
0	1	0	O1	1489791	Loricarioidei
0	1	0	F	31002	Loricariidae
0	1	0	F1	503143	Loricariinae
0	1	0	G	1278229	Fonchiiloricaria
0	1	1	S	912662	Fonchiiloricaria nanodon
0	6	0	O	8002	Gymnotiformes
0	6	0	O1	1489620	Gymnotoidei
0	6	0	F	30771	Gymnotidae
0	6	0	G	8004	Electrophorus
0	6	6	S	8005	Electrophorus electricus
0	34	0	C7	186633	Anotophysi
0	34	0	O	29140	Gonorynchiformes
0	34	0	O1	186632	Chanoidei
0	34	0	F	29142	Chanidae
0	34	0	G	29143	Chanos
0	34	34	S	29144	Chanos chanos
0	43	0	C6	282425	Clupei
0	43	0	O	32446	Clupeiformes
0	34	0	O1	1489459	Denticipitoidei
0	34	0	F	299319	Denticipitidae
0	34	0	G	299320	Denticeps
0	34	34	S	299321	Denticeps clupeoides
0	9	0	O1	1489460	Clupeoidei
0	9	0	F	55118	Clupeidae
0	5	0	F1	7948	Clupeinae
0	5	0	G	7949	Clupea
0	5	5	S	7950	Clupea harengus
0	4	0	F1	55119	Alosinae
0	4	0	G	34772	Alosa
0	4	4	S	34773	Alosa sapidissima
0	77	0	C4	1489343	Osteoglossocephala
0	77	0	C5	31089	Osteoglossomorpha
0	77	0	O	41712	Osteoglossiformes
0	75	0	F	27723	Osteoglossidae
0	75	0	G	27726	Scleropages
0	75	75	S	113540	Scleropages formosus
0	2	0	F	31092	Mormyridae
0	2	0	G	91732	Paramormyrops
0	2	2	S	1676925	Paramormyrops kingsleyae
0	5	0	C3	1489340	Elopocephalai
0	5	0	C4	186624	Elopocephala
0	5	0	C5	32521	Elopomorpha
0	3	0	O	7933	Anguilliformes
0	3	0	F	7934	Anguillidae
0	3	0	G	7935	Anguilla
0	3	3	S	7936	Anguilla anguilla
0	2	0	O	7925	Elopiformes
0	2	0	F	7930	Megalopidae
0	2	0	G	7931	Megalops
0	2	2	S	118141	Megalops cyprinoides
0	2	0	C2	1489100	Holostei
0	2	0	O	7914	Semionotiformes
0	2	0	F	7915	Lepisosteidae
0	2	0	G	7916	Lepisosteus
0	2	2	S	7918	Lepisosteus oculatus
0	35	0	C1	32440	Chondrostei
0	35	0	O	7899	Acipenseriformes
0	35	1	O1	186622	Acipenseroidei
0	31	0	F	7900	Acipenseridae
0	31	0	F1	124129	Acipenserinae
0	31	0	F2	124130	Acipenserini
0	31	0	G	7901	Acipenser
0	31	31	S	7906	Acipenser ruthenus
0	3	0	F	7911	Polyodontidae
0	3	0	F1	186619	Polyodontinae
0	3	0	F2	186621	Polyodontini
0	3	0	G	7912	Polyodon
0	3	3	S	7913	Polyodon spathula
0	9	0	C	1338366	Cladistia
0	9	0	O	8288	Polypteriformes
0	9	0	F	8289	Polypteridae
0	5	0	G	8290	Polypterus
0	5	5	S	55291	Polypterus senegalus
0	4	0	G	27686	Erpetoichthys
0	4	4	S	27687	Erpetoichthys calabaricus
0	48	0	C	7777	Chondrichthyes
0	46	6	C1	7778	Elasmobranchii
0	27	0	C2	119203	Selachii
0	27	0	C3	119197	Galeomorphii
0	27	0	C4	119195	Galeoidea
0	20	0	O	30483	Carcharhiniformes
0	20	0	F	7826	Scyliorhinidae
0	20	0	G	7829	Scyliorhinus
0	20	20	S	7830	Scyliorhinus canicula
0	4	0	O	30503	Orectolobiformes
0	4	0	F	40580	Hemiscylliidae
0	4	0	G	34767	Chiloscyllium
0	4	4	S	36176	Chiloscyllium plagiosum
0	3	0	O	30496	Lamniformes
0	3	0	F	7850	Alopiidae
0	3	0	F1	7844	Lamninae
0	3	0	G	13396	Carcharodon
0	3	3	S	13397	Carcharodon carcharias
0	13	0	C2	117893	Batoidea
0	13	0	O	7858	Rajiformes
0	13	0	F	30475	Rajidae
0	13	0	G	117853	Amblyraja
0	13	13	S	386614	Amblyraja radiata
0	2	0	C1	7863	Holocephali
0	2	0	O	7864	Chimaeriformes
0	2	0	F	7865	Callorhinchidae
0	2	0	G	7866	Callorhinchus
0	2	2	S	7868	Callorhinchus milii
0	2	0	P3	1476529	Cyclostomata
0	1	0	C	117565	Myxini
0	1	0	O	7761	Myxiniformes
0	1	0	F	7762	Myxinidae
0	1	0	F1	30309	Eptatretinae
0	1	0	G	7763	Eptatretus
0	1	1	S	7764	Eptatretus burgeri
0	1	0	C	117569	Hyperoartia
0	1	0	O	7745	Petromyzontiformes
0	1	0	F	7746	Petromyzontidae
0	1	0	G	7756	Petromyzon
0	1	1	S	7757	Petromyzon marinus
0	27	0	P1	7712	Tunicata
0	22	0	C	7713	Ascidiacea
0	16	0	O	7716	Phlebobranchia
0	13	0	F	7717	Cionidae
0	13	0	G	7718	Ciona
0	13	13	S	7719	Ciona intestinalis
0	3	0	F	30274	Ascidiidae
0	3	0	G	56696	Phallusia
0	3	3	S	59560	Phallusia mammillata
0	6	0	O	7720	Stolidobranchia
0	6	0	F	7721	Styelidae
0	6	0	G	7724	Styela
0	6	6	S	7725	Styela clava
0	5	0	C	30302	Appendicularia
0	5	0	O	2507557	Copelata
0	5	0	F	41302	Oikopleuridae
0	5	0	G	34763	Oikopleura
0	5	5	S	34765	Oikopleura dioica
0	10	0	P1	7735	Cephalochordata
0	10	0	C	2682552	Leptocardii
0	10	0	O	2682553	Amphioxiformes
0	10	0	F	7736	Branchiostomidae
0	10	0	G	7737	Branchiostoma
0	6	6	S	7741	Branchiostoma belcheri
0	4	4	S	7739	Branchiostoma floridae
0	280	0	P	7586	Echinodermata
0	272	1	P1	133551	Eleutherozoa
0	264	0	P2	7587	Asterozoa
0	264	0	C	7588	Asteroidea
0	257	0	C1	41242	Forcipulatacea
0	257	0	O	7599	Forcipulatida
0	257	3	F	7600	Asteriidae
0	230	0	G	7601	Asterias
0	230	230	S	7604	Asterias rubens
0	24	0	G	7608	Marthasterias
0	24	24	S	7609	Marthasterias glacialis
0	7	0	C1	41243	Valvatacea
0	7	0	O	41166	Valvatida
0	4	0	F	7592	Asterinidae
0	4	0	G	35076	Patiria
0	4	4	S	46514	Patiria miniata
0	3	0	F	133432	Acanthasteridae
0	3	0	G	133433	Acanthaster
0	3	3	S	133434	Acanthaster planci
0	7	0	P2	7624	Echinozoa
0	7	0	C	7625	Echinoidea
0	7	0	C1	7638	Euechinoidea
0	7	0	C2	7674	Echinacea
0	4	0	O	2785018	Camarodonta
0	4	0	O1	7675	Echinidea
0	4	0	F	31181	Strongylocentrotidae
0	4	0	G	7664	Strongylocentrotus
0	4	4	S	7668	Strongylocentrotus purpuratus
0	3	0	O	31184	Temnopleuroida
0	3	0	F	31185	Toxopneustidae
0	3	0	G	7652	Lytechinus
0	3	3	S	7654	Lytechinus variegatus
0	8	0	P1	133550	Pelmatozoa
0	8	0	C	35069	Crinoidea
0	8	0	C1	35070	Articulata
0	8	0	O	7581	Comatulida
0	8	0	F	106121	Comatulidae
0	8	0	F1	1529449	Comatulinae
0	8	0	G	1529434	Anneissia
0	8	8	S	1529436	Anneissia japonica
0	2	0	P	10219	Hemichordata
0	2	0	C	10220	Enteropneusta
0	2	0	F	10221	Harrimaniidae
0	2	0	G	10222	Saccoglossus
0	2	2	S	10224	Saccoglossus kowalevskii
3.05	1111608	76356	K3	33317	Protostomia
2.84	1033755	27548	K4	1206794	Ecdysozoa
2.76	1004680	46	K5	88770	Panarthropoda
2.76	1004633	28464	P	6656	Arthropoda
2.68	975916	61	P1	197563	Mandibulata
2.68	975853	65174	P2	197562	Pancrustacea
2.5	909816	658	P3	6960	Hexapoda
2.5	909151	13	C	50557	Insecta
2.5	909138	2	C1	85512	Dicondylia
2.5	909136	152	C2	7496	Pterygota
2.5	908981	176573	C3	33340	Neoptera
2	727497	270968	C4	33392	Endopterygota
1.24	451322	75	C5	85604	Amphiesmenoptera
1.24	451246	10	O	7088	Lepidoptera
1.24	451236	0	O1	41191	Glossata
1.24	451236	6	O2	41196	Neolepidoptera
1.24	451230	9	O3	41197	Heteroneura
1.24	451221	129354	O4	37567	Ditrysia
0.88	319843	258166	O5	104431	Obtectomera
0.1	35030	22296	O6	37570	Noctuoidea
0.03	9868	7152	F	7100	Noctuidae
0	755	252	F1	572922	Xyleninae
0	144	12	G	689302	Agrochola
0	70	70	S	987872	Agrochola macilenta
0	62	62	S	987866	Agrochola circellaris
0	89	0	G	2492374	Omphaloscelis
0	89	89	S	2492375	Omphaloscelis lunosa
0	74	0	G	1101105	Griposia
0	74	74	S	1101106	Griposia aprilina
0	73	0	G	997550	Mesoligia
0	73	73	S	997551	Mesoligia furuncula
0	67	0	G	988070	Atethmia
0	67	67	S	988071	Atethmia centrago
0	56	0	G	988105	Dryobotodes
0	56	56	S	988106	Dryobotodes eremita
0	627	115	F1	95244	Hadeninae
0	299	29	G	103830	Mythimna
0	164	164	S	987985	Mythimna impura
0	106	106	S	997540	Mythimna ferrago
0	98	0	G	988123	Hecatera
0	98	98	S	988125	Hecatera dysodea
0	65	0	G	320089	Phlogophora
0	65	65	S	875884	Phlogophora meticulosa
0	50	0	G	55056	Mamestra
0	50	50	S	55057	Mamestra brassicae
0	627	73	F1	95179	Noctuinae
0	449	93	F2	2555566	Noctuini
0	172	21	G	214276	Noctua
0	74	74	S	987995	Noctua janthe
0	39	39	S	753202	Noctua fimbriata
0	38	38	S	214277	Noctua pronuba
0	131	2	G	320016	Xestia
0	76	76	S	988049	Xestia xanthographa
0	53	53	S	987431	Xestia c-nigrum
0	53	0	G	214282	Ochropleura
0	53	53	S	320037	Ochropleura plecta
0	105	4	F2	2555556	Apameini
0	63	0	G	95189	Apamea
0	63	63	S	875885	Apamea monoglypha
0	38	0	G	214170	Hydraecia
0	38	38	S	214171	Hydraecia micacea
0	274	17	F1	95186	Plusiinae
0	179	17	G	254361	Autographa
0	94	94	S	254363	Autographa gamma
0	68	68	S	987893	Autographa pulchrina
0	71	0	G	254364	Abrostola
0	71	71	S	938171	Abrostola tripartita
0	7	0	G	7110	Trichoplusia
0	7	7	S	7111	Trichoplusia ni
0	150	1	F1	95182	Amphipyrinae
0	145	13	G	56365	Amphipyra
0	78	78	S	689058	Amphipyra tragopoginis
0	54	54	S	987877	Amphipyra berbera
0	4	0	G	7106	Spodoptera
0	3	3	S	69820	Spodoptera litura
0	1	1	S	7108	Spodoptera frugiperda
0	135	11	F1	116124	Ipimorphinae
0	76	0	G	116125	Cosmia
0	76	76	S	116126	Cosmia trapezina
0	48	0	G	116129	Eupsilia
0	48	48	S	116130	Eupsilia transversa
0	134	8	F1	95175	Acronictinae
0	68	0	G	938225	Craniophora
0	68	68	S	938226	Craniophora ligustri
0	58	0	G	56362	Acronicta
0	58	58	S	987859	Acronicta aceris
0	14	0	F1	95178	Heliothinae
0	14	0	G	7112	Helicoverpa
0	10	10	S	7113	Helicoverpa zea
0	4	4	S	29058	Helicoverpa armigera
0.01	2379	1153	F	695564	Erebidae
0	472	77	F1	30225	Arctiinae
0	224	20	F2	1945703	Spilosomini
0	106	0	G	695183	Spilarctia
0	106	106	S	875881	Spilarctia lutea
0	98	0	G	214365	Spilosoma
0	98	98	S	875880	Spilosoma lubricipeda
0	171	0	F2	132199	Lithosiini
0	171	16	G	464722	Eilema
0	87	87	S	987424	Eilema sororculum
0	68	68	S	987419	Eilema depressum
0	422	112	F1	27548	Lymantriinae
0	162	0	G	13122	Lymantria
0	162	162	S	78897	Lymantria monacha
0	79	0	G	319798	Euproctis
0	79	79	S	987935	Euproctis similis
0	69	0	G	33413	Orgyia
0	69	69	S	335469	Orgyia antiqua
0	225	11	F1	95217	Hypeninae
0	113	0	G	95218	Hypena
0	113	113	S	753189	Hypena proboscidalis
0	101	0	G	411962	Schrankia
0	101	101	S	411963	Schrankia costaestrigalis
0	107	0	F1	1583079	Erebinae
0	107	0	G	938237	Laspeyria
0	107	107	S	938238	Laspeyria flexula
0	487	142	F	37571	Notodontidae
0	103	11	F1	319765	Notodontinae
0	52	2	G	214308	Pheosia
0	27	27	S	988018	Pheosia gnoma
0	23	23	S	988019	Pheosia tremula
0	40	0	G	214280	Notodonta
0	40	40	S	753204	Notodonta dromedarius
0	86	0	F1	319773	Phalerinae
0	86	0	G	13633	Phalera
0	86	86	S	753216	Phalera bucephala
0	68	0	F1	319766	Stauropinae
0	68	0	G	56587	Furcula
0	68	68	S	987943	Furcula furcula
0	48	0	F1	319762	Pygaerinae
0	48	0	G	214089	Clostera
0	48	48	S	987902	Clostera curtula
0	40	0	F1	319770	Ptilodontinae
0	40	0	G	987448	Ptilodon
0	40	40	S	987449	Ptilodon capucinus
0.07	23994	15767	O6	37572	Papilionoidea
0.02	6005	3130	F	33415	Nymphalidae
0.01	2029	576	F1	40040	Nymphalinae
0	1139	313	F2	171576	Nymphalini
0	497	99	G	76218	Nymphalis
0	278	61	G1	111880	Aglais
0	121	121	S	171585	Nymphalis io
0	96	96	S	111881	Nymphalis urticae
0	120	0	G1	442324	Nymphalis
0	120	120	S	171594	Nymphalis polychloros
0	329	48	G	42274	Vanessa
0	146	146	S	42275	Vanessa atalanta
0	135	135	S	171605	Vanessa cardui
0	314	0	F2	171578	Melitaeini
0	314	47	F3	171580	Melitaeina
0	135	0	G	104514	Melitaea
0	135	135	S	113334	Melitaea cinxia
0	132	0	G	596672	Mellicta
0	132	132	S	113330	Mellicta athalia
0	377	20	F1	42282	Satyrinae
0	279	22	F2	127320	Satyrini
0	132	0	F3	150883	Maniolina
0	132	7	G	111919	Maniola
0	78	0	G1	111950	jurtina species complex
0	78	78	S	191418	Maniola jurtina
0	47	0	G1	111885	Aphantopus
0	47	47	S	2795564	Maniola hyperantus
0	117	0	F3	366209	Parargina
0	117	0	G	111932	Pararge
0	117	117	S	116150	Pararge aegeria
0	8	0	F3	167180	Mycalesina
0	8	0	G	110367	Bicyclus
0	8	8	S	110368	Bicyclus anynana
0	78	0	F2	1664845	Erebiini
0	78	0	G	111897	Erebia
0	78	78	S	111903	Erebia ligea
0	341	1	F1	40037	Heliconiinae
0	338	59	F2	127312	Argynnini
0	145	0	G	525812	Fabriciana
0	145	145	S	405009	Fabriciana adippe
0	134	0	G	127313	Boloria
0	134	134	S	191398	Boloria selene
0	2	0	F2	127322	Heliconiini
0	2	0	G	33416	Heliconius
0	1	1	S	33419	Heliconius numata
0	1	1	S	34740	Heliconius melpomene
0	122	0	F1	100750	Limenitidinae
0	122	0	F2	215788	Limenitidini
0	122	0	G	124410	Limenitis
0	122	122	S	270466	Limenitis camilla
0	6	0	F1	127218	Danainae
0	6	0	F2	30248	Danaini
0	6	0	F3	344705	Danaina
0	6	0	G	13036	Danaus
0	6	0	G1	151542	Danaus
0	6	0	S	13037	Danaus plexippus
0	6	6	S1	278856	Danaus plexippus plexippus
0	1183	337	F	7114	Pieridae
0	596	0	F1	42449	Pierinae
0	596	155	F2	152601	Pierini
0	329	85	G	7115	Pieris
0	110	110	S	78633	Pieris napi
0	74	74	S	7116	Pieris brassicae
0	60	60	S	64459	Pieris rapae
0	58	0	G	129396	Aporia
0	58	58	S	129397	Aporia crataegi
0	54	0	G	72244	Anthocharis
0	54	54	S	227532	Anthocharis cardamines
0	137	0	F1	151208	Dismorphiinae
0	137	0	G	189907	Leptidea
0	136	136	S	189913	Leptidea sinapis
0	1	1	S	189911	Leptidea morsei
0	113	1	F1	42450	Coliadinae
0	108	0	G	42295	Colias
0	108	108	S	72248	Colias croceus
0	4	0	G	33411	Zerene
0	4	4	S	33412	Zerene cesonia
0	974	119	F	27544	Lycaenidae
0	765	262	F1	42297	Polyommatinae
0	136	0	G	242266	Plebejus
0	136	136	S	242267	Plebejus argus
0	91	0	G	203780	Glaucopsyche
0	91	91	S	203781	Glaucopsyche alexis
0	86	34	G	138069	Lysandra
0	30	30	S	138070	Lysandra bellargus
0	22	22	S	268709	Lysandra coridon
0	75	0	G	42298	Celastrina
0	75	75	S	203782	Celastrina argiolus
0	60	0	G	91737	Aricia
0	60	60	S	91739	Aricia agestis
0	55	0	G	1821620	Cyaniris
0	55	55	S	988025	Cyaniris semiargus
0	90	0	F1	124406	Lycaeninae
0	90	0	G	265359	Lycaena
0	90	90	S	282391	Lycaena phlaeas
0	65	0	F	7143	Papilionidae
0	65	0	F1	42289	Papilioninae
0	65	0	F2	189315	Papilionini
0	65	1	G	7145	Papilio
0	58	58	S	76193	Papilio machaon
0	5	5	S	66420	Papilio xuthus
0	1	1	S	76194	Papilio polytes
0	1009	0	O6	82592	Geometroidea
0	1009	163	F	82593	Geometridae
0	675	208	F1	82596	Ennominae
0	100	5	G	214128	Ennomos
0	49	49	S	722662	Ennomos fuscantarius
0	46	46	S	875883	Ennomos quercinarius
0	80	0	G	190355	Peribatodes
0	80	80	S	190356	Peribatodes rhomboidaria
0	64	0	G	104473	Erannis
0	64	64	S	104474	Erannis defoliaria
0	54	0	G	104475	Agriopis
0	54	54	S	104476	Agriopis aurantiaria
0	48	0	G	82594	Biston
0	48	48	S	82595	Biston betularia
0	42	0	G	704699	Crocallis
0	42	42	S	934829	Crocallis elinguaria
0	40	0	G	82597	Campaea
0	40	40	S	934813	Campaea margaritaria
0	39	0	G	722672	Hylaea
0	39	39	S	722673	Hylaea fasciaria
0	90	0	F1	104450	Larentiinae
0	90	0	G	104458	Hydriomena
0	90	90	S	104460	Hydriomena furcata
0	81	0	F1	104442	Sterrhinae
0	81	0	G	104446	Idaea
0	81	81	S	104447	Idaea aversata
0	574	0	O6	40092	Hesperioidea
0	574	87	F	40093	Hesperiidae
0	285	0	F1	40096	Hesperiinae
0	285	33	F2	2839394	Hesperiini
0	95	0	G	218743	Ochlodes
0	95	95	S	876063	Ochlodes sylvanus
0	90	0	G	218770	Thymelicus
0	90	90	S	272628	Thymelicus sylvestris
0	67	0	G	218734	Hesperia
0	67	67	S	291688	Hesperia comma
0	202	13	F1	40100	Pyrginae
0	106	0	G	40102	Pyrgus
0	106	106	S	218760	Pyrgus malvae
0	83	0	G	76212	Erynnis
0	83	83	S	520884	Erynnis tages
0	451	8	O6	37569	Bombycoidea
0	433	83	F	7128	Sphingidae
0	187	9	F1	82617	Macroglossinae
0	98	0	F2	523174	Dilophonotini
0	98	0	G	82622	Hemaris
0	98	98	S	987953	Hemaris fuciformis
0	80	0	F2	523176	Macroglossini
0	80	0	G	283833	Deilephila
0	80	80	S	644661	Deilephila porcellus
0	158	0	F1	469321	Smerinthinae
0	158	16	F2	523180	Smerinthini
0	88	0	G	522835	Laothoe
0	88	88	S	522836	Laothoe populi
0	54	0	G	522847	Mimas
0	54	54	S	522848	Mimas tiliae
0	5	0	F1	82616	Sphinginae
0	5	0	F2	523164	Sphingini
0	5	0	G	7129	Manduca
0	5	5	S	7130	Manduca sexta
0	9	0	F	7089	Bombycidae
0	9	0	F1	475327	Bombycinae
0	9	1	G	7090	Bombyx
0	6	6	S	7091	Bombyx mori
0	2	2	S	7092	Bombyx mandarina
0	1	0	F	7117	Saturniidae
0	1	0	F1	82587	Saturniinae
0	1	0	F2	180246	Attacini
0	1	0	G	7122	Hyalophora
0	1	1	S	7123	Hyalophora cecropia
0	437	38	O6	37573	Pyraloidea
0	304	18	F	268499	Crambidae
0	196	0	F1	299362	Nymphulinae
0	196	0	G	687116	Parapoynx
0	196	196	S	1594321	Parapoynx stratiotata
0	89	0	F1	40081	Crambinae
0	89	0	G	572825	Chrysoteuchia
0	89	89	S	1594250	Chrysoteuchia culmella
0	1	0	F1	299367	Glaphyriinae
0	1	0	G	1178252	Dicymolomia
0	1	1	S	1178253	Dicymolomia metalliferalis
0	95	3	F	7135	Pyralidae
0	75	0	F1	299347	Pyralinae
0	75	0	G	1101094	Endotricha
0	75	75	S	1101095	Endotricha flammealis
0	10	0	F1	40082	Galleriinae
0	10	0	G	7136	Galleria
0	10	10	S	7137	Galleria mellonella
0	7	0	F1	40083	Phycitinae
0	7	0	G	680682	Amyelois
0	7	7	S	680683	Amyelois transitella
0	144	0	O6	104423	Drepanoidea
0	144	0	F	104425	Drepanidae
0	144	6	F1	219490	Thyatirinae
0	75	0	G	721162	Thyatira
0	75	75	S	721163	Thyatira batis
0	63	0	G	219491	Habrosyne
0	63	63	S	721137	Habrosyne pyritoides
0	38	0	O6	104493	Pterophoroidea
0	38	0	F	186111	Pterophoridae
0	38	0	F1	186112	Pterophorinae
0	38	0	G	467773	Emmelina
0	38	38	S	467774	Emmelina monodactyla
0	1440	515	O5	104430	Apoditrysia
0	468	0	O6	37568	Tortricoidea
0	468	1	F	7139	Tortricidae
0	467	76	F1	81687	Olethreutinae
0	179	17	F2	581389	Olethreutini
0	89	0	G	572852	Hedya
0	89	89	S	1869985	Hedya salicella
0	73	0	G	572704	Apotomis
0	73	73	S	1100916	Apotomis turbidana
0	112	9	F2	581387	Grapholitini
0	55	0	G	82599	Cydia
0	55	55	S	1100963	Cydia splendana
0	48	0	G	581588	Pammene
0	48	48	S	1101027	Pammene fasciana
0	100	0	F2	581385	Eucosmini
0	100	0	G	581513	Notocelia
0	100	100	S	1594315	Notocelia uddmanniana
0	204	0	O6	104434	Sesioidea
0	204	0	F	106496	Sesiidae
0	204	18	F1	106499	Sesiinae
0	98	0	F2	301641	Synanthedonini
0	98	0	G	300855	Bembecia
0	98	98	S	301037	Bembecia ichneumoniformis
0	88	0	F2	301638	Sesiini
0	88	0	G	287191	Sesia
0	88	88	S	748215	Sesia apiformis
0	167	0	O6	104432	Cossoidea
0	167	0	F	186108	Cossidae
0	167	0	F1	1556158	Zeuzerinae
0	167	0	G	655084	Zeuzera
0	167	167	S	1101072	Zeuzera pyrina
0	50	0	O6	104435	Zygaenoidea
0	50	0	F	115354	Zygaenidae
0	50	0	F1	287187	Zygaeninae
0	50	0	G	287110	Zygaena
0	50	50	S	287375	Zygaena filipendulae
0	36	0	O6	104437	Copromorphoidea
0	36	0	F	252293	Carposinidae
0	36	0	G	252294	Carposina
0	36	36	S	252295	Carposina sasakii
0	259	0	O5	41011	Tineoidea
0	259	0	F	41012	Tineidae
0	259	0	F1	236781	Tineinae
0	259	21	G	41013	Tinea
0	124	124	S	1594354	Tinea trinotella
0	114	114	S	1101063	Tinea semifulvella
0	216	13	O5	37581	Gelechioidea
0	120	0	F	173649	Blastobasidae
0	120	16	G	655692	Blastobasis
0	62	62	S	1869501	Blastobasis adustella
0	42	42	S	2561016	Blastobasis lacticolella
0	81	0	F	753492	Peleopodidae
0	81	0	G	116120	Carcina
0	81	81	S	116121	Carcina quercana
0	2	0	F	173647	Cosmopterigidae
0	2	0	F1	248746	Cosmopteriginae
0	2	0	G	545366	Hyposmocoma
0	2	2	S	1477025	Hyposmocoma kahamanoa
0	109	1	O5	37582	Yponomeutoidea
0	103	0	F	687156	Ypsolophidae
0	103	0	G	687147	Ypsolopha
0	103	103	S	1870435	Ypsolopha scabrella
0	5	0	F	51653	Plutellidae
0	5	0	G	51654	Plutella
0	5	5	S	51655	Plutella xylostella
0	1	0	O	30263	Trichoptera
0	1	0	O1	93875	Integripalpia
0	1	0	O2	177616	Glossosomatoidea
0	1	0	F	177617	Glossosomatidae
0	1	0	F1	177621	Protoptilinae
0	1	0	G	177622	Protoptila
0	1	1	S	1875918	Protoptila mara
0.01	2710	133	O	7399	Hymenoptera
0.01	2492	217	O1	7400	Apocrita
0.01	2156	514	O2	7434	Aculeata
0	1250	345	O3	34735	Apoidea
0	289	6	F	77572	Halictidae
0	278	19	F1	77573	Halictinae
0	172	3	F2	88544	Halictini
0	145	6	G	88467	Lasioglossum
0	108	0	G1	88472	Lasioglossum
0	108	108	S	88531	Lasioglossum lativentre
0	31	0	G1	88475	Dialictus
0	31	31	S	88514	Lasioglossum morio
0	24	0	G	88466	Seladonia
0	24	24	S	115100	Seladonia tumulorum
0	83	0	F2	479730	Sphecodini
0	83	0	G	88591	Sphecodes
0	83	83	S	1190790	Sphecodes monilicornis
0	4	0	F2	88545	Augochlorini
0	4	0	G	115080	Megalopta
0	4	4	S	115081	Megalopta genalis
0	5	0	F1	156312	Nomiinae
0	5	0	G	178049	Nomia
0	5	0	G1	2448183	Acunomia
0	5	5	S	2448451	Nomia melanderi
0	254	0	O4	2153468	Spheciformes
0	254	18	F	253718	Crabronidae
0	99	0	F1	288404	Bembicinae
0	99	0	F2	302523	Nyssonini
0	99	0	G	421220	Nysson
0	99	99	S	2495127	Nysson spinosus
0	58	0	F1	216423	Philanthinae
0	58	0	F2	288382	Cercerini
0	58	0	G	288388	Cerceris
0	58	58	S	1167272	Cerceris rybyensis
0	41	0	F1	253723	Pemphredoninae
0	41	0	F2	421418	Psenini
0	41	0	G	421423	Mimumesa
0	41	41	S	2495085	Mimumesa dahlbomi
0	38	0	F1	253722	Crabroninae
0	38	0	F2	288410	Crabronini
0	38	0	F3	421285	Crabronina
0	38	3	G	421297	Ectemnius
0	26	26	S	1126389	Ectemnius continuus
0	9	9	S	2495015	Ectemnius lituratus
0	241	7	F	7458	Apidae
0	212	18	F1	70987	Apinae
0	158	0	F2	83311	Bombini
0	158	63	G	28641	Bombus
0	29	4	G1	28653	Psithyrus
0	13	13	S	30201	Bombus sylvestris
0	12	12	S	207624	Bombus campestris
0	21	0	G1	144700	Thoracobombus
0	21	21	S	65598	Bombus pascuorum
0	18	0	G1	144704	Megabombus
0	18	18	S	85660	Bombus hortorum
0	13	4	G1	144703	Pyrobombus
0	9	9	S	30191	Bombus hypnorum
0	13	0	G1	144708	Bombus
0	13	13	S	30195	Bombus terrestris
0	1	0	G1	144715	Melanobombus
0	1	1	S	396416	Bombus pyrosoma
0	21	0	F2	83321	Apini
0	21	15	G	7459	Apis
0	3	3	S	7460	Apis mellifera
0	2	2	S	7461	Apis cerana
0	1	1	S	7463	Apis florea
0	5	0	F2	83319	Meliponini
0	5	0	G	166413	Frieseomelitta
0	5	5	S	561572	Frieseomelitta varia
0	5	0	F2	83310	Euglossini
0	5	0	G	28644	Eufriesea
0	5	5	S	516756	Eufriesea mexicana
0	3	0	F2	83323	Anthophorini
0	3	0	G	117248	Habropoda
0	3	3	S	597456	Habropoda laboriosa
0	2	0	F2	83316	Emphorini
0	2	0	G	143965	Meliphilopsis
0	2	0	G1	2619471	unclassified Meliphilopsis
0	2	2	S	143966	Meliphilopsis sp. BBSL-209588
0	21	0	F1	78169	Nomadinae
0	21	0	F2	95294	Nomadini
0	21	0	G	95295	Nomada
0	21	21	S	601510	Nomada fabriciana
0	1	0	F1	78170	Xylocopinae
0	1	0	F2	78171	Ceratinini
0	1	0	G	78173	Ceratina
0	1	0	G1	236025	Zadontomerus
0	1	1	S	156304	Ceratina calcarata
0	53	0	F	156323	Melittidae
0	53	0	F1	253710	Melittinae
0	53	0	G	253714	Macropis
0	53	53	S	253715	Macropis europaea
0	46	0	F	124286	Megachilidae
0	46	0	F1	156330	Megachilinae
0	38	0	F2	156332	Osmiini
0	38	6	G	124287	Osmia
0	31	0	S	1437190	Osmia bicornis
0	31	31	S1	1437191	Osmia bicornis bicornis
0	1	1	S	473952	Osmia lignaria
0	8	0	F2	156331	Megachilini
0	8	0	G	132116	Megachile
0	8	8	S	143995	Megachile rotundata
0	20	0	F	48719	Andrenidae
0	20	0	F1	205141	Andreninae
0	20	0	G	48720	Andrena
0	18	0	G1	205271	Taeniandrena
0	18	18	S	444401	Andrena haemorrhoa
0	2	0	G1	205261	Andrena
0	2	2	S	1411667	Andrena fulva
0	2	0	F	156309	Colletidae
0	2	0	F1	178044	Colletinae
0	2	0	G	156310	Colletes
0	2	2	S	935657	Colletes gigas
0	286	0	O3	34725	Vespoidea
0	286	10	F	7438	Vespidae
0	240	96	F1	7439	Vespinae
0	57	17	G	7443	Vespa
0	20	20	S	202808	Vespa velutina
0	19	19	S	7445	Vespa crabro
0	1	1	S	7446	Vespa mandarinia
0	54	4	G	7440	Dolichovespula
0	26	26	S	85443	Dolichovespula saxonica
0	24	24	S	881891	Dolichovespula media
0	33	14	G	7451	Vespula
0	11	11	S	7454	Vespula vulgaris
0	8	8	S	30212	Vespula germanica
0	24	0	F1	50638	Eumeninae
0	24	0	G	76989	Ancistrocerus
0	24	24	S	76990	Ancistrocerus nigricornis
0	12	0	F1	7455	Polistinae
0	12	0	F2	76984	Polistini
0	12	6	G	7456	Polistes
0	4	4	S	30207	Polistes fuscatus
0	1	1	S	743375	Polistes dominula
0	1	1	S	91411	Polistes canadensis
0	87	0	O3	2153479	Formicoidea
0	87	3	F	36668	Formicidae
0	48	1	F1	34695	Myrmicinae
0	14	0	F2	144017	Solenopsidini
0	10	0	G	55077	Monomorium
0	10	10	S	307658	Monomorium pharaonis
0	4	0	G	13685	Solenopsis
0	4	4	S	13686	Solenopsis invicta
0	11	0	F2	143999	Attini
0	6	2	G	34717	Trachymyrmex
0	2	2	S	34720	Trachymyrmex septentrionalis
0	2	2	S	471704	Trachymyrmex cornetzi
0	2	1	G	12956	Atta
0	1	1	S	520822	Atta colombica
0	1	1	G	34696	Apterostigma
0	1	0	G	34715	Sericomyrmex
0	1	1	S	625035	Sericomyrmex harekulli
0	1	0	G	34699	Cyphomyrmex
0	1	1	S	456900	Cyphomyrmex costatus
0	7	0	F2	144015	Pheidolini
0	7	0	G	165430	Aphaenogaster
0	7	7	S	602679	Aphaenogaster megommata
0	6	0	F2	144019	Stenammini
[truncated: 13,406 more rows]

## Sheet: SAA05
Percentage of reads covered by the clade rooted at this taxon	Number of reads covered by the clade rooted at this taxon	Number of reads assigned directly to this taxon	A rank code, indicating (U)nclassified, (D)omain, (K)ingdom, (P)hylum, (C)lass, (O)rder, (F)amily, (G)enus, or (S)pecies. All other ranks are simply '-'.	NCBI taxonomy ID	indented scientific name
85.2	98819855	98819855	U	0	unclassified		Total
14.8	17164845	876701	R	1	root		Unclassified	85.2
13.9	16125761	3139990	R1	131567	cellular organisms		Classified(Root)	14.8
7.07	8204697	1568388	D	2759	Eukaryota		Eukaryota	7.07
5.56	6452831	98300	D1	33154	Opisthokonta		listed_Eukaryotes	4.74
5.47	6346107	808	K	33208	Metazoa		listed_all	96.52
5.47	6345291	14003	K1	6072	Eumetazoa
5.46	6331143	783927	K2	33213	Bilateria		Unclassified	85.2
4.04	4687507	4308	K3	33511	Deuterostomia		Loxodonta	3.93
4.04	4682511	914	P	7711	Chordata		Green plants	0.15
4.04	4681527	0	P1	89593	Craniata		Fungi	0.01
4.04	4681527	214	P2	7742	Vertebrata		human	0
4.04	4681279	1468	P3	7776	Gnathostomata		Arthropoda	0.65
4.03	4679730	0	P4	117570	Teleostomi		Other eukaryotes	2.33
4.03	4679730	60472	P5	117571	Euteleostomi		Bacteria	4.03
3.96	4588466	73	P6	8287	Sarcopterygii		Viruses	0.13
3.96	4588388	5	P7	1338369	Dipnotetrapodomorpha		Archaea	0.09
3.96	4588382	1554	P8	32523	Tetrapoda		Other	3.48
3.95	4586632	7982	P9	32524	Amniota
3.95	4576124	151	C	40674	Mammalia
3.95	4575960	383	C1	32525	Theria
3.94	4575503	5319	C2	9347	Eutheria
3.93	4557905	967	C3	311790	Afrotheria
3.93	4556601	0	O	9779	Proboscidea
3.93	4556601	1254	F	9780	Elephantidae
3.93	4554274	708	G	9784	Loxodonta
3.93	4553565	4553565	S	9785	Loxodonta africana
0	1	1	S	99490	Loxodonta cyclotis
0	1010	0	G	9782	Elephas
0	1010	2	S	9783	Elephas maximus
0	1008	1008	S1	1239296	Elephas maximus borneensis
0	62	8	G	37348	Mammuthus
0	54	54	S	37349	Mammuthus primigenius
0	1	0	G	39051	Mammut
0	1	1	S	39053	Mammut americanum
0	262	0	O	9774	Sirenia
0	262	0	F	9775	Trichechidae
0	262	0	G	9776	Trichechus
0	262	0	S	9778	Trichechus manatus
0	262	262	S1	127582	Trichechus manatus latirostris
0	30	0	F	9389	Chrysochloridae
0	30	0	F1	745257	Chrysochlorinae
0	30	0	G	185452	Chrysochloris
0	30	30	S	185453	Chrysochloris asiatica
0	20	0	O	9815	Tubulidentata
0	20	0	F	9816	Orycteropodidae
0	20	0	G	9817	Orycteropus
0	20	0	S	9818	Orycteropus afer
0	20	20	S1	1230840	Orycteropus afer afer
0	15	0	O	28734	Macroscelidea
0	15	0	F	28735	Macroscelididae
0	15	0	G	28736	Elephantulus
0	15	15	S	28737	Elephantulus edwardii
0	10	0	F	9369	Tenrecidae
0	10	0	F1	176113	Tenrecinae
0	10	0	G	9370	Echinops
0	10	10	S	9371	Echinops telfairi
0.01	12234	4538	C3	1437010	Boreoeutheria
0	3918	842	C4	314146	Euarchontoglires
0	2205	24	C5	314147	Glires
0	2153	346	O	9989	Rodentia
0	1544	3	O1	1963758	Myomorpha
0	1536	170	O2	337687	Muroidea
0	1083	182	F	10066	Muridae
0	500	20	F1	39107	Murinae
0	447	3	G	10088	Mus
0	439	1	G1	862507	Mus
0	434	434	S	10090	Mus musculus
0	4	4	S	10089	Mus caroli
0	5	0	G1	862508	Coelomys
0	5	5	S	10093	Mus pahari
0	24	0	G	10114	Rattus
0	23	23	S	10116	Rattus norvegicus
0	1	1	S	10117	Rattus rattus
0	5	0	G	61153	Arvicanthis
0	5	5	S	61156	Arvicanthis niloticus
0	4	0	G	30639	Mastomys
0	4	4	S	35658	Mastomys coucha
0	400	0	F1	326408	Deomyinae
0	400	70	G	10067	Acomys
0	243	243	S	60746	Acomys russatus
0	64	64	S	83762	Acomys kempi
0	14	14	S	83527	Acomys percivali
0	9	9	S	60744	Acomys dimidiatus
0	1	0	F1	10045	Gerbillinae
0	1	0	G	10046	Meriones
0	1	1	S	10047	Meriones unguiculatus
0	279	14	F	337677	Cricetidae
0	166	4	F1	337963	Neotominae
0	153	0	G	38667	Onychomys
0	153	153	S	38674	Onychomys torridus
0	9	5	G	10040	Peromyscus
0	3	3	S	10041	Peromyscus leucopus
0	1	0	S	10042	Peromyscus maniculatus
0	1	1	S1	230844	Peromyscus maniculatus bairdii
0	88	0	F1	39087	Arvicolinae
0	81	0	G	10049	Arvicola
0	81	81	S	1047088	Arvicola amphibius
0	7	1	G	10053	Microtus
0	4	4	S	111838	Microtus oregoni
0	2	2	S	79684	Microtus ochrogaster
0	11	0	F1	10026	Cricetinae
0	6	0	G	10035	Mesocricetus
0	6	6	S	10036	Mesocricetus auratus
0	5	0	G	10028	Cricetulus
0	5	5	S	10029	Cricetulus griseus
0	4	0	F	337664	Spalacidae
0	4	0	F1	10061	Spalacinae
0	4	0	G	30636	Nannospalax
0	4	4	S	1026970	Nannospalax galili
0	5	0	O2	1963761	Dipodoidea
0	5	0	F	30648	Dipodidae
0	5	0	F1	35737	Dipodinae
0	5	0	G	48867	Jaculus
0	5	5	S	51337	Jaculus jaculus
0	146	0	O1	33553	Sciuromorpha
0	146	3	F	55153	Sciuridae
0	123	0	F1	9991	Sciurinae
0	123	0	F2	337752	Sciurini
0	123	37	G	10001	Sciurus
0	50	50	S	30640	Sciurus carolinensis
0	36	36	S	55149	Sciurus vulgaris
0	20	0	F1	337726	Xerinae
0	20	5	F2	337730	Marmotini
0	7	0	G	1141640	Ictidomys
0	7	7	S	43179	Ictidomys tridecemlineatus
0	6	0	G	9992	Marmota
0	3	3	S	93162	Marmota flaviventris
0	2	0	S	9993	Marmota marmota
0	2	2	S1	9994	Marmota marmota marmota
0	1	1	S	9995	Marmota monax
0	2	0	G	1141645	Urocitellus
0	2	2	S	9999	Urocitellus parryii
0	65	1	O1	1963757	Castorimorpha
0	61	0	F	29132	Castoridae
0	61	0	G	10184	Castor
0	61	61	S	51338	Castor canadensis
0	3	0	F	10015	Heteromyidae
0	3	0	F1	38662	Dipodomyinae
0	3	2	G	10016	Dipodomys
0	1	1	S	105255	Dipodomys spectabilis
0	52	4	O1	33550	Hystricomorpha
0	19	0	F	10139	Caviidae
0	19	0	G	10140	Cavia
0	19	19	S	10141	Cavia porcellus
0	19	4	F	10167	Bathyergidae
0	8	0	G	10180	Heterocephalus
0	8	8	S	10181	Heterocephalus glaber
0	7	0	G	423606	Fukomys
0	7	7	S	885580	Fukomys damarensis
0	7	0	F	10158	Octodontidae
0	7	0	G	10159	Octodon
0	7	7	S	10160	Octodon degus
0	3	0	F	10150	Chinchillidae
0	3	0	G	10151	Chinchilla
0	3	3	S	34839	Chinchilla lanigera
0	28	0	O	9975	Lagomorpha
0	20	0	F	9976	Ochotonidae
0	20	7	G	9977	Ochotona
0	12	12	S	130825	Ochotona curzoniae
0	1	1	S	9978	Ochotona princeps
0	8	0	F	9979	Leporidae
0	8	0	G	9984	Oryctolagus
0	8	8	S	9986	Oryctolagus cuniculus
0	860	15	O	9443	Primates
0	822	2	O1	376913	Haplorrhini
0	812	29	O2	314293	Simiiformes
0	736	59	O3	9526	Catarrhini
0	593	11	O4	314295	Hominoidea
0	572	14	F	9604	Hominidae
0	545	65	F1	207598	Homininae
0	459	0	G	9605	Homo
0	459	459	S	9606	Homo sapiens
0	20	0	G	9596	Pan
0	19	19	S	9598	Pan troglodytes
0	1	1	S	9597	Pan paniscus
0	1	0	G	9592	Gorilla
0	1	1	S	9593	Gorilla gorilla
0	13	0	F1	607660	Ponginae
0	13	0	G	9599	Pongo
0	13	13	S	9601	Pongo abelii
0	10	2	F	9577	Hylobatidae
0	8	0	G	325165	Nomascus
0	8	8	S	61853	Nomascus leucogenys
0	84	0	O4	314294	Cercopithecoidea
0	84	6	F	9527	Cercopithecidae
0	54	8	F1	9528	Cercopithecinae
0	25	2	G	9539	Macaca
0	22	22	S	9544	Macaca mulatta
0	1	1	S	9541	Macaca fascicularis
0	8	0	G	9554	Papio
0	8	8	S	9555	Papio anubis
0	6	0	G	392815	Chlorocebus
0	4	4	S	60711	Chlorocebus sabaeus
0	2	2	S	9534	Chlorocebus aethiops
0	4	0	G	9529	Cercocebus
0	4	4	S	9531	Cercocebus atys
0	2	0	G	9564	Theropithecus
0	2	2	S	9565	Theropithecus gelada
0	1	0	G	9567	Mandrillus
0	1	1	S	9568	Mandrillus leucophaeus
0	24	4	F1	9569	Colobinae
0	15	0	G	591932	Piliocolobus
0	15	15	S	591936	Piliocolobus tephrosceles
0	3	1	G	542827	Rhinopithecus
0	2	2	S	61621	Rhinopithecus bieti
0	1	0	G	9570	Colobus
0	1	0	S	54131	Colobus angolensis
0	1	1	S1	336983	Colobus angolensis palliatus
0	1	0	G	54136	Trachypithecus
0	1	1	S	54180	Trachypithecus francoisi
0	47	4	O3	9479	Platyrrhini
0	31	0	F	9498	Cebidae
0	15	5	F1	38070	Cebinae
0	5	0	G	9513	Cebus
0	5	5	S	2715852	Cebus imitator
0	5	0	G	1532884	Sapajus
0	5	5	S	9515	Sapajus apella
0	11	0	F1	9480	Callitrichinae
0	11	0	G	9481	Callithrix
0	11	0	G1	1965096	Callithrix
0	11	11	S	9483	Callithrix jacchus
0	5	0	F1	378850	Saimiriinae
0	5	0	G	9520	Saimiri
0	5	0	S	27679	Saimiri boliviensis
0	5	5	S1	39432	Saimiri boliviensis boliviensis
0	11	0	F	376918	Aotidae
0	11	0	G	9504	Aotus
0	11	11	S	37293	Aotus nancymaae
0	1	0	F	376919	Pitheciidae
0	1	0	F1	38069	Callicebinae
0	1	0	G	1812035	Plecturocebus
0	1	1	S	9523	Plecturocebus moloch
0	8	0	O2	376912	Tarsiiformes
0	8	0	F	9475	Tarsiidae
0	8	0	G	1868481	Carlito
0	8	8	S	1868482	Carlito syrichta
0	23	0	O1	376911	Strepsirrhini
0	19	1	O2	376915	Lemuriformes
0	13	0	F	30615	Cheirogaleidae
0	13	0	G	13149	Microcebus
0	13	13	S	30608	Microcebus murinus
0	5	0	F	30599	Indriidae
0	5	0	G	30600	Propithecus
0	5	5	S	379532	Propithecus coquereli
0	4	0	O2	376917	Lorisiformes
0	4	0	F	40297	Galagidae
0	4	0	G	30610	Otolemur
0	4	4	S	30611	Otolemur garnettii
0	9	0	O	9392	Scandentia
0	9	0	F	9393	Tupaiidae
0	9	0	G	9394	Tupaia
0	7	7	S	246437	Tupaia chinensis
0	2	2	S	37347	Tupaia belangeri
0	2	0	O	30656	Dermoptera
0	2	0	F	30657	Cynocephalidae
0	2	0	G	482536	Galeopterus
0	2	2	S	482537	Galeopterus variegatus
0	3778	1190	C4	314145	Laurasiatheria
0	1134	88	O	33554	Carnivora
0	907	99	O1	379584	Caniformia
0	671	42	F	9608	Canidae
0	622	0	G	9611	Canis
0	622	578	S	9612	Canis lupus
0	44	44	S1	9615	Canis lupus familiaris
0	7	3	G	9625	Vulpes
0	3	3	S	494514	Vulpes lagopus
0	1	1	S	9627	Vulpes vulpes
0	92	4	F	9655	Mustelidae
0	77	1	F1	169417	Lutrinae
0	74	0	G	9656	Lutra
0	74	74	S	9657	Lutra lutra
0	1	0	G	34881	Enhydra
0	1	0	S	34882	Enhydra lutris
0	1	1	S1	391180	Enhydra lutris kenyoni
0	1	0	G	71112	Lontra
0	1	1	S	76717	Lontra canadensis
0	11	1	F1	169418	Mustelinae
0	5	2	G	9665	Mustela
0	2	0	S	9668	Mustela putorius
0	2	2	S1	9669	Mustela putorius furo
0	1	1	S	36723	Mustela erminea
0	5	0	G	452645	Neovison
0	5	5	S	452646	Neovison vison
0	28	7	F	9709	Phocidae
0	13	0	G	9710	Halichoerus
0	13	13	S	9711	Halichoerus grypus
0	4	0	G	9712	Leptonychotes
0	4	4	S	9713	Leptonychotes weddellii
0	3	0	G	9717	Phoca
0	3	3	S	9720	Phoca vitulina
0	1	0	G	1907176	Neomonachus
0	1	1	S	29088	Neomonachus schauinslandi
0	13	1	F	9632	Ursidae
0	7	0	G	9645	Ailuropoda
0	7	7	S	9646	Ailuropoda melanoleuca
0	5	3	G	9639	Ursus
0	2	0	S	9644	Ursus arctos
0	2	2	S1	116960	Ursus arctos horribilis
0	3	0	F	9702	Otariidae
0	3	0	G	9703	Zalophus
0	3	3	S	9704	Zalophus californianus
0	1	0	F	9705	Odobenidae
0	1	0	G	9706	Odobenus
0	1	0	S	9707	Odobenus rosmarus
0	1	1	S1	9708	Odobenus rosmarus divergens
0	139	1	O1	379583	Feliformia
0	132	12	F	9681	Felidae
0	115	2	F1	338152	Felinae
0	103	0	G	9682	Felis
0	103	103	S	9685	Felis catus
0	6	0	G	146712	Puma
0	5	5	S	1608482	Puma yagouaroundi
0	1	1	S	9696	Puma concolor
0	4	0	G	37028	Prionailurus
0	4	4	S	37029	Prionailurus bengalensis
0	3	0	F1	338151	Acinonychinae
0	3	0	G	32535	Acinonyx
0	3	3	S	32536	Acinonyx jubatus
0	2	0	F1	338153	Pantherinae
0	2	1	G	9688	Panthera
0	1	1	S	9689	Panthera leo
0	5	0	F	9697	Herpestidae
0	5	0	G	37031	Suricata
0	5	5	S	37032	Suricata suricatta
0	1	0	F	9676	Hyaenidae
0	1	0	G	95911	Hyaena
0	1	1	S	95912	Hyaena hyaena
0	1062	142	O	91561	Artiodactyla
0	711	0	O1	9845	Ruminantia
0	711	175	O2	35500	Pecora
0	289	39	F	9895	Bovidae
0	128	5	F1	27592	Bovinae
0	116	2	G	9903	Bos
0	106	106	S	72004	Bos mutus
0	7	7	S	9913	Bos taurus
0	1	1	S	30522	Bos indicus x Bos taurus
0	6	0	G	9918	Bubalus
0	6	6	S	89462	Bubalus bubalis
0	1	0	G	9900	Bison
0	1	0	S	9901	Bison bison
0	1	1	S1	43346	Bison bison bison
0	119	1	F1	9963	Caprinae
0	116	0	G	9935	Ovis
0	108	0	S	37174	Ovis canadensis
0	108	108	S1	112262	Ovis canadensis canadensis
0	8	8	S	9940	Ovis aries
0	2	0	G	9922	Capra
0	2	2	S	9925	Capra hircus
0	3	0	F1	9959	Hippotraginae
0	3	0	G	9957	Oryx
0	3	3	S	59534	Oryx dammah
0	247	5	F	9850	Cervidae
0	235	0	F1	34878	Cervinae
0	235	5	G	9859	Cervus
0	224	224	S	9860	Cervus elaphus
0	6	6	S	1574408	Cervus canadensis
0	6	0	F1	9881	Odocoileinae
0	5	1	G	9871	Odocoileus
0	4	0	S	9874	Odocoileus virginianus
0	4	4	S1	9880	Odocoileus virginianus texanus
0	1	0	G	43333	Mazama
0	1	1	S	43334	Mazama americana
0	1	0	F1	34877	Muntiacinae
0	1	0	G	9885	Muntiacus
0	1	1	S	9887	Muntiacus vaginalis
0	142	0	O1	35497	Suina
0	142	0	F	9821	Suidae
0	142	0	G	9822	Sus
0	142	60	S	9823	Sus scrofa
0	82	82	S1	415978	Sus scrofa scrofa
0	44	0	O1	2653789	Whippomorpha
0	44	3	O2	9721	Cetacea
0	39	11	O3	9722	Odontoceti
0	9	3	F	9726	Delphinidae
0	2	0	G	9732	Orcinus
0	2	2	S	9733	Orcinus orca
0	2	0	G	9738	Tursiops
0	2	2	S	9739	Tursiops truncatus
0	1	0	G	9729	Globicephala
0	1	1	S	9731	Globicephala melas
0	1	0	G	27609	Lagenorhynchus
0	1	1	S	90247	Lagenorhynchus obliquidens
0	9	1	F	9747	Monodontidae
0	4	0	G	9748	Delphinapterus
0	4	4	S	9749	Delphinapterus leucas
0	4	0	G	40150	Monodon
0	4	4	S	40151	Monodon monoceros
0	4	0	F	9740	Phocoenidae
0	3	0	G	34891	Neophocaena
0	3	0	S	189058	Neophocaena asiaeorientalis
0	3	3	S1	1706337	Neophocaena asiaeorientalis asiaeorientalis
0	1	0	G	9741	Phocoena
0	1	1	S	42100	Phocoena sinus
0	3	0	F	9750	Physeteridae
0	3	0	G	9753	Physeter
0	3	3	S	9755	Physeter catodon
0	3	0	F	119500	Lipotidae
0	3	0	G	118796	Lipotes
0	3	3	S	118797	Lipotes vexillifer
0	2	0	O3	9761	Mysticeti
0	2	0	F	9765	Balaenopteridae
0	2	1	G	9766	Balaenoptera
0	1	1	S	9771	Balaenoptera musculus
0	23	0	O1	9834	Tylopoda
0	23	8	F	9835	Camelidae
0	13	6	G	9836	Camelus
0	4	4	S	419612	Camelus ferus
0	3	3	S	9838	Camelus dromedarius
0	2	0	G	30539	Vicugna
0	2	2	S	30538	Vicugna pacos
0	327	5	O	9397	Chiroptera
0	304	15	O1	30560	Microchiroptera
0	239	13	F	9431	Vespertilionidae
0	137	1	G	27671	Pipistrellus
0	132	132	S	59474	Pipistrellus pipistrellus
0	4	4	S	59472	Pipistrellus kuhlii
0	79	2	G	9434	Myotis
0	71	71	S	59463	Myotis lucifugus
0	3	3	S	51298	Myotis myotis
0	2	2	S	109478	Myotis brandtii
0	1	1	S	225400	Myotis davidii
0	6	0	F1	981671	Miniopterinae
0	6	0	G	9432	Miniopterus
0	6	6	S	291302	Miniopterus natalensis
0	4	0	G	29077	Eptesicus
0	4	4	S	29078	Eptesicus fuscus
0	26	5	F	9415	Phyllostomidae
0	9	0	F1	40238	Phyllostominae
0	9	0	G	9422	Phyllostomus
0	9	9	S	89673	Phyllostomus discolor
0	8	0	F1	40234	Stenodermatinae
0	5	0	G	27659	Sturnira
0	5	5	S	192404	Sturnira hondurensis
0	3	0	G	9416	Artibeus
0	3	3	S	9417	Artibeus jamaicensis
0	4	0	F1	40237	Desmodontinae
0	4	0	G	9429	Desmodus
0	4	4	S	9430	Desmodus rotundus
0	10	1	F	9436	Molossidae
0	9	0	G	27621	Molossus
0	9	9	S	27622	Molossus molossus
0	7	0	F	58055	Rhinolophidae
0	7	0	F1	186995	Rhinolophinae
0	7	0	G	49442	Rhinolophus
0	7	7	S	59479	Rhinolophus ferrumequinum
0	7	0	F	186994	Hipposideridae
0	7	0	G	58068	Hipposideros
0	7	7	S	186990	Hipposideros armiger
0	18	0	O1	30559	Megachiroptera
0	18	0	F	9398	Pteropodidae
0	18	2	F1	77225	Pteropodinae
0	9	4	G	9401	Pteropus
0	4	4	S	143291	Pteropus giganteus
0	1	1	S	9402	Pteropus alecto
0	7	0	G	9406	Rousettus
0	7	7	S	9407	Rousettus aegyptiacus
0	28	0	O	9362	Eulipotyphla
0	16	2	F	9373	Talpidae
0	9	0	G	143301	Condylura
0	9	9	S	143302	Condylura cristata
0	5	0	G	9374	Talpa
0	5	5	S	50954	Talpa occidentalis
0	8	0	F	9376	Soricidae
0	7	0	F1	183663	Soricinae
0	7	0	G	9379	Sorex
0	7	7	S	42254	Sorex araneus
0	1	0	F1	183662	Crocidurinae
0	1	0	G	36801	Crocidura
0	1	1	S	148972	Crocidura grassei
0	4	0	F	9363	Erinaceidae
0	4	0	F1	30577	Erinaceinae
0	4	0	G	9364	Erinaceus
0	4	4	S	9365	Erinaceus europaeus
0	23	0	O	9787	Perissodactyla
0	17	0	F	9788	Equidae
0	17	7	G	9789	Equus
0	10	1	G1	35510	Equus
0	8	8	S	9796	Equus caballus
0	1	1	S	9798	Equus przewalskii
0	6	0	F	9803	Rhinocerotidae
0	6	0	G	9806	Ceratotherium
0	6	0	S	9807	Ceratotherium simum
0	6	6	S1	73337	Ceratotherium simum simum
0	14	0	O	9971	Pholidota
0	14	0	F	9972	Manidae
0	14	7	G	9973	Manis
0	5	5	S	143292	Manis pentadactyla
0	2	2	S	9974	Manis javanica
0	45	2	C3	9348	Xenarthra
0	22	0	O	948950	Pilosa
0	22	0	O1	948953	Folivora
0	22	0	F	227508	Megalonychidae
0	22	0	G	9357	Choloepus
0	21	21	S	27675	Choloepus didactylus
0	1	1	S	9358	Choloepus hoffmanni
0	21	0	O	948951	Cingulata
0	21	0	F	9359	Dasypodidae
0	21	0	G	9360	Dasypus
0	21	21	S	9361	Dasypus novemcinctus
0	74	8	C2	9263	Metatheria
0	28	0	O	38605	Didelphimorphia
0	28	0	F	9265	Didelphidae
0	28	0	F1	126287	Didelphinae
0	27	0	G	13615	Monodelphis
0	27	27	S	13616	Monodelphis domestica
0	1	0	G	9266	Didelphis
0	1	1	S	9267	Didelphis virginiana
0	19	0	O	38608	Dasyuromorphia
0	19	0	F	9277	Dasyuridae
0	19	0	G	9304	Sarcophilus
0	19	19	S	9305	Sarcophilus harrisii
0	14	4	O	38609	Diprotodontia
0	5	0	F	9335	Phalangeridae
0	5	0	G	9336	Trichosurus
0	5	5	S	9337	Trichosurus vulpecula
0	3	0	F	9338	Vombatidae
0	3	0	G	29138	Vombatus
0	3	3	S	29139	Vombatus ursinus
0	2	0	F	38624	Phascolarctidae
0	2	0	G	38625	Phascolarctos
0	2	2	S	38626	Phascolarctos cinereus
0	5	0	O	38607	Microbiotheria
0	5	0	F	30660	Microbiotheriidae
0	5	0	G	33561	Dromiciops
0	5	5	S	33562	Dromiciops gliroides
0	13	0	C1	9254	Prototheria
0	13	2	O	9255	Monotremata
0	9	0	F	9256	Ornithorhynchidae
0	9	0	G	9257	Ornithorhynchus
0	9	9	S	9258	Ornithorhynchus anatinus
0	2	0	F	9259	Tachyglossidae
0	2	0	G	9260	Tachyglossus
0	2	2	S	9261	Tachyglossus aculeatus
0	2526	0	P10	8457	Sauropsida
0	2526	119	P11	32561	Sauria
0	2311	93	P12	1329799	Archelosauria
0	2168	26	P13	8492	Archosauria
0	2110	0	P14	436486	Dinosauria
0	2110	0	P15	436489	Saurischia
0	2110	0	P16	436491	Theropoda
0	2110	0	P17	436492	Coelurosauria
0	2110	250	C	8782	Aves
0	1629	509	C1	8825	Neognathae
0	398	53	O	9126	Passeriformes
0	124	3	F	9183	Turdidae
0	121	0	G	36283	Erithacus
0	121	121	S	37610	Erithacus rubecula
0	86	2	O1	2116661	Sylvioidea
0	79	0	F	36270	Sylviidae
0	79	0	F1	330750	Acrocephalinae
0	79	0	G	39620	Acrocephalus
0	79	0	S	48156	Acrocephalus scirpaceus
0	79	79	S1	126889	Acrocephalus scirpaceus scirpaceus
0	5	0	F	43148	Hirundinidae
0	5	0	G	43149	Hirundo
0	5	5	S	43150	Hirundo rustica
0	45	4	O1	175121	Passeroidea
0	15	0	F	164646	Icteridae
0	15	0	G	84832	Molothrus
0	15	15	S	84834	Molothrus ater
0	11	0	F	9133	Fringillidae
0	11	0	F1	37599	Carduelinae
0	11	0	G	9134	Serinus
0	11	11	S	9135	Serinus canaria
0	9	0	F	37611	Estrildidae
0	9	0	F1	40155	Estrildinae
0	7	0	G	59728	Taeniopygia
0	7	7	S	59729	Taeniopygia guttata
0	2	0	G	40156	Lonchura
0	2	0	S	40157	Lonchura striata
0	2	2	S1	299123	Lonchura striata domestica
0	5	1	F	9158	Passeridae
0	2	0	G	9159	Passer
0	2	2	S	9160	Passer montanus
0	1	0	G	667179	Pyrgilauda
0	1	1	S	221976	Pyrgilauda ruficollis
0	1	0	G	2823048	Onychostruthus
0	1	1	S	356909	Onychostruthus taczanowskii
0	1	0	F	36256	Motacillidae
0	1	0	G	45806	Motacilla
0	1	0	S	45807	Motacilla alba
0	1	1	S1	1094192	Motacilla alba alba
0	41	18	F	114313	Pipridae
0	9	0	G	88178	Pipra
0	9	9	S	649802	Pipra filicauda
0	7	0	G	114328	Neopelma
0	7	7	S	114329	Neopelma chrysocephalum
0	3	0	G	196026	Chiroxiphia
0	3	3	S	296741	Chiroxiphia lanceolata
0	3	0	G	321397	Lepidothrix
0	3	3	S	321398	Lepidothrix coronata
0	1	0	G	196036	Manacus
0	1	1	S	328815	Manacus vitellinus
0	16	2	F	9153	Paridae
0	11	0	G	181118	Pseudopodoces
0	11	11	S	181119	Pseudopodoces humilis
0	2	0	G	156562	Cyanistes
0	2	2	S	156563	Cyanistes caeruleus
0	1	0	G	9154	Parus
0	1	1	S	9157	Parus major
0	12	0	O1	192204	Corvoidea
0	12	0	F	28725	Corvidae
0	12	6	G	30420	Corvus
0	3	3	S	1196302	Corvus moneduloides
0	2	2	S	85066	Corvus brachyrhynchos
0	1	1	S	68294	Corvus kubaryi
0	8	0	F	28728	Tyrannidae
0	5	0	G	28729	Empidonax
0	5	5	S	164674	Empidonax traillii
0	3	0	G	377286	Knipolegus
0	3	3	S	478605	Knipolegus cyanirostris
0	7	3	F	400783	Thraupidae
0	4	0	G	87174	Camarhynchus
0	4	4	S	87175	Camarhynchus parvulus
0	4	0	F	1729112	Passerellidae
0	4	0	G	44387	Zonotrichia
0	4	4	S	44394	Zonotrichia albicollis
0	1	0	F	9170	Sturnidae
0	1	0	G	9171	Sturnus
0	1	1	S	9172	Sturnus vulgaris
0	1	0	F	38633	Acanthisittidae
0	1	0	G	57067	Acanthisitta
0	1	1	S	57068	Acanthisitta chloris
0	286	19	C2	1549675	Galloanserae
0	175	1	O	8976	Galliformes
0	170	19	F	9005	Phasianidae
0	115	0	F1	466552	Meleagridinae
0	115	0	G	9102	Meleagris
0	115	115	S	9103	Meleagris gallopavo
0	20	0	F1	9072	Phasianinae
0	17	0	G	9030	Gallus
0	17	17	S	9031	Gallus gallus
0	3	0	G	9053	Phasianus
0	3	3	S	9054	Phasianus colchicus
0	15	2	F1	466544	Perdicinae
0	13	0	G	9090	Coturnix
0	13	13	S	93934	Coturnix japonica
0	1	1	F1	466585	Tetraoninae
0	4	0	F	8990	Numididae
0	4	0	G	8995	Numida
0	4	4	S	8996	Numida meleagris
0	92	0	O	8826	Anseriformes
0	92	4	F	8830	Anatidae
0	76	2	F1	2068716	Anatinae
0	64	0	G	8835	Anas
0	64	64	S	8839	Anas platyrhynchos
0	10	0	G	8883	Oxyura
0	10	10	S	8884	Oxyura jamaicensis
0	11	1	F1	2068722	Anserinae
0	6	1	G	8867	Cygnus
0	5	5	S	8869	Cygnus olor
0	4	0	G	8842	Anser
0	4	0	S	8845	Anser cygnoides
0	4	4	S1	381198	Anser cygnoides domesticus
0	1	0	F1	2068721	Aythyinae
0	1	0	G	30384	Aythya
0	1	1	S	219594	Aythya fuligula
0	164	0	O	2558200	Accipitriformes
0	164	0	F	56259	Accipitridae
0	164	6	F1	8955	Accipitrinae
0	154	0	G	8960	Aquila
0	154	0	S	8962	Aquila chrysaetos
0	154	154	S1	223781	Aquila chrysaetos chrysaetos
0	4	0	G	8968	Haliaeetus
0	4	4	S	52644	Haliaeetus leucocephalus
0	101	0	C2	2607030	Caprimulgimorphae
0	92	0	O	8902	Caprimulgiformes
0	92	0	F	48283	Caprimulgidae
0	92	0	F1	48286	Caprimulginae
0	92	0	G	48284	Caprimulgus
0	92	92	S	111811	Caprimulgus europaeus
0	9	0	O	8892	Apodiformes
0	6	0	F	8893	Apodidae
0	6	0	F1	2607033	Apodinae
0	6	0	G	8896	Chaetura
0	6	6	S	8897	Chaetura pelagica
0	3	0	F	9242	Trochilidae
0	3	0	G	9243	Calypte
0	3	3	S	9244	Calypte anna
0	95	0	O	8929	Columbiformes
0	95	4	F	8930	Columbidae
0	86	0	G	36242	Streptopelia
0	86	86	S	177155	Streptopelia turtur
0	5	0	G	8931	Columba
0	5	5	S	8932	Columba livia
0	19	0	O	9223	Psittaciformes
0	16	0	F	9224	Psittacidae
0	16	0	G	35547	Strigops
0	16	16	S	2489341	Strigops habroptila
0	3	0	F	1545690	Psittaculidae
0	3	0	G	13145	Melopsittacus
0	3	3	S	13146	Melopsittacus undulatus
0	12	0	O	30458	Strigiformes
0	8	0	F	30462	Tytonidae
0	8	0	G	56312	Tyto
0	8	4	S	56313	Tyto alba
0	4	4	S1	507980	Tyto alba alba
0	4	0	F	30459	Strigidae
0	4	0	G	126785	Athene
0	4	4	S	194338	Athene cunicularia
0	10	0	O	8948	Falconiformes
0	10	0	F	8949	Falconidae
0	10	6	G	8952	Falco
0	3	3	S	148594	Falco naumanni
0	1	1	S	345164	Falco cherrug
0	9	0	O	9205	Pelecaniformes
0	6	0	F	33574	Threskiornithidae
0	6	0	G	128389	Nipponia
0	6	6	S	128390	Nipponia nippon
0	2	0	F	8899	Ardeidae
0	2	0	G	56073	Egretta
0	2	2	S	188379	Egretta garzetta
0	1	0	F	9206	Phalacrocoracidae
0	1	0	G	9207	Phalacrocorax
0	1	1	S	9209	Phalacrocorax carbo
0	6	0	O	8906	Charadriiformes
0	3	0	F	8907	Charadriidae
0	3	0	G	50391	Charadrius
0	3	3	S	50402	Charadrius vociferus
0	2	0	F	8917	Scolopacidae
0	2	0	G	8918	Calidris
0	2	2	S	198806	Calidris pugnax
0	1	0	F	85103	Burhinidae
0	1	0	G	85104	Burhinus
0	1	1	S	240201	Burhinus bistriatus
0	5	0	O	8936	Coraciiformes
0	3	0	F	188342	Leptosomidae
0	3	0	G	188343	Leptosomus
0	3	3	S	188344	Leptosomus discolor
0	2	0	F	57386	Meropidae
0	2	0	G	57420	Merops
0	2	2	S	57421	Merops nubicus
0	4	0	O	9219	Piciformes
0	4	0	F	9220	Picidae
0	4	0	G	1517830	Dryobates
0	4	4	S	118200	Dryobates pubescens
0	4	0	O	56308	Trogoniformes
0	4	0	F	56309	Trogonidae
0	4	0	G	57396	Apaloderma
0	4	4	S	57397	Apaloderma vittatum
0	2	0	O	9230	Sphenisciformes
0	2	1	F	9231	Spheniscidae
0	1	0	G	9237	Pygoscelis
0	1	1	S	9238	Pygoscelis adeliae
0	2	0	O	57384	Coliiformes
0	2	0	F	57385	Coliidae
0	2	0	G	57409	Colius
0	2	2	S	57412	Colius striatus
0	1	0	O	9108	Gruiformes
0	1	0	F	9109	Gruidae
0	1	0	G	30413	Balearica
0	1	0	S	925459	Balearica regulorum
0	1	1	S1	100784	Balearica regulorum gibbericeps
0	1	0	O	30411	Gaviiformes
0	1	0	F	30412	Gaviidae
0	1	0	G	37038	Gavia
0	1	1	S	37040	Gavia stellata
0	1	0	O	30449	Procellariiformes
0	1	0	F	30451	Procellariidae
0	1	0	G	30454	Fulmarus
0	1	1	S	30455	Fulmarus glacialis
0	231	9	C1	8783	Palaeognathae
0	210	0	O	8819	Apterygiformes
0	210	0	F	8820	Apterygidae
0	210	3	G	8821	Apteryx
0	207	0	S	2696672	Apteryx mantelli
0	207	207	S1	202946	Apteryx mantelli mantelli
0	5	0	O	8784	Casuariiformes
0	5	0	F	8788	Dromaiidae
0	5	0	G	8789	Dromaius
0	5	5	S	8790	Dromaius novaehollandiae
0	5	0	O	8802	Tinamiformes
0	5	1	F	8803	Tinamidae
0	3	0	G	8806	Nothoprocta
0	3	3	S	30464	Nothoprocta perdicaria
0	1	0	G	30467	Tinamus
0	1	1	S	94827	Tinamus guttatus
0	2	0	O	8798	Struthioniformes
0	2	0	F	8799	Struthionidae
0	2	0	G	8800	Struthio
0	2	0	S	8801	Struthio camelus
0	2	2	S1	441894	Struthio camelus australis
0	32	1	O	1294634	Crocodylia
0	24	0	O1	1298654	Longirostres
0	22	0	F	1294635	Gavialidae
0	22	0	F1	94833	Gavialinae
0	22	0	G	94834	Gavialis
0	22	22	S	94835	Gavialis gangeticus
0	2	0	F	8493	Crocodylidae
0	2	0	G	8500	Crocodylus
0	2	2	S	8502	Crocodylus porosus
0	7	0	F	1294636	Alligatoridae
0	7	0	F1	34915	Alligatorinae
0	7	3	G	8495	Alligator
0	2	2	S	8496	Alligator mississippiensis
0	2	2	S	38654	Alligator sinensis
0	50	0	P13	2841271	Testudinata
0	50	0	O	8459	Testudines
0	50	0	O1	8464	Cryptodira
0	48	0	O2	1579337	Durocryptodira
0	30	4	O3	8486	Testudinoidea
0	12	0	F	8487	Testudinidae
0	10	0	G	904181	Chelonoidis
0	10	0	G1	1137846	Chelonoidis nigra species complex
0	10	10	S	106734	Chelonoidis abingdonii
0	2	0	G	38771	Gopherus
0	2	2	S	1825980	Gopherus evgoodei
0	10	2	F	8476	Emydidae
0	3	0	G	34902	Trachemys
0	3	0	S	34903	Trachemys scripta
0	3	3	S1	31138	Trachemys scripta elegans
0	3	0	G	85610	Terrapene
0	3	0	S	158814	Terrapene carolina
0	3	3	S1	2587831	Terrapene carolina triunguis
0	2	0	G	8477	Chrysemys
0	2	0	S	8479	Chrysemys picta
0	2	2	S1	8478	Chrysemys picta bellii
0	4	0	F	328320	Geoemydidae
0	4	0	F1	328321	Geoemydinae
0	4	0	G	74925	Mauremys
0	4	4	S	260615	Mauremys reevesii
0	18	0	O3	1579336	Americhelydia
0	18	0	O4	27791	Chelonioidea
0	12	0	F	8465	Cheloniidae
0	12	0	G	8468	Chelonia
0	12	12	S	8469	Chelonia mydas
0	6	0	F	27792	Dermochelyidae
0	6	0	G	27793	Dermochelys
0	6	6	S	27794	Dermochelys coriacea
0	2	0	O2	1579275	Trionychia
0	2	0	F	34907	Trionychidae
0	2	0	G	204969	Pelodiscus
0	2	2	S	13735	Pelodiscus sinensis
0	96	0	C	8504	Lepidosauria
0	95	0	O	8509	Squamata
0	95	8	O1	1329961	Bifurcata
0	80	0	O2	1329950	Unidentata
0	80	1	O3	1329912	Episquamata
0	70	1	O4	1329911	Toxicofera
0	43	2	O5	8570	Serpentes
0	33	1	O6	34989	Colubroidea
0	14	0	F	8578	Colubridae
0	9	0	F1	169862	Natricinae
0	9	4	G	34999	Thamnophis
0	3	3	S	35019	Thamnophis sirtalis
0	2	2	S	35005	Thamnophis elegans
0	5	0	F1	169863	Colubrinae
0	5	0	G	201800	Pantherophis
0	5	5	S	94885	Pantherophis guttatus
0	11	0	F	8689	Viperidae
0	10	3	F1	8710	Crotalinae
0	7	0	G	8728	Crotalus
0	7	7	S	88082	Crotalus tigris
0	1	0	F1	8690	Viperinae
0	1	0	G	8691	Bitis
0	1	1	S	110196	Bitis atropos
0	7	0	F	8602	Elapidae
0	7	3	F1	42167	Acanthophiinae
0	2	0	G	8661	Notechis
0	2	2	S	8663	Notechis scutatus
0	2	0	G	8672	Pseudonaja
0	2	2	S	8673	Pseudonaja textilis
0	8	0	O6	34979	Henophidia
0	7	0	F	34984	Pythonidae
0	7	0	G	37579	Python
0	7	7	S	176946	Python bivittatus
0	1	0	F	8572	Boidae
0	1	0	F1	196244	Boinae
0	1	1	G	51859	Corallus
0	26	1	O5	8511	Iguania
0	13	0	F	2024743	Phrynosomatidae
0	13	0	F1	42425	Phrynosomatinae
0	13	0	G	8518	Sceloporus
0	13	13	S	8520	Sceloporus undulatus
0	10	0	F	2024747	Dactyloidae
0	10	0	G	28376	Anolis
0	9	9	S	28377	Anolis carolinensis
0	1	1	S	1748263	Anolis forresti
0	2	0	O6	83232	Acrodonta
0	2	0	F	81953	Agamidae
0	2	0	F1	145349	Amphibolurinae
0	2	0	G	52201	Pogona
0	2	2	S	103695	Pogona vitticeps
0	9	0	O4	1329976	Laterata
0	9	0	O5	1329975	Lacertibaenia
0	9	0	F	8522	Lacertidae
0	9	3	F1	162266	Lacertinae
0	5	0	G	42163	Podarcis
0	5	5	S	64176	Podarcis muralis
0	1	0	G	141678	Zootoca
0	1	1	S	8524	Zootoca vivipara
0	7	0	O2	8560	Gekkota
0	6	0	F	8561	Gekkonidae
0	6	0	F1	385256	Gekkoninae
0	6	0	G	8565	Gekko
0	6	6	S	146911	Gekko japonicus
0	1	0	O3	1330539	Pygopoidea
0	1	0	F	311552	Diplodactylidae
0	1	0	G	71026	Strophurus
0	1	1	S	288420	Strophurus ciliaris
0	1	0	O	8505	Sphenodontia
0	1	0	F	8506	Sphenodontidae
0	1	0	G	8507	Sphenodon
0	1	1	S	8508	Sphenodon punctatus
0	196	4	C	8292	Amphibia
0	145	5	O	8445	Gymnophiona
0	92	0	F	30380	Rhinatrematidae
0	92	0	G	194407	Rhinatrema
0	92	92	S	194408	Rhinatrema bivittatum
0	38	0	F	264006	Dermophiidae
0	38	0	G	260994	Geotrypetes
0	38	38	S	260995	Geotrypetes seraphini
0	10	0	F	1277737	Siphonopidae
0	10	0	G	264009	Microcaecilia
0	10	10	S	1415580	Microcaecilia unicolor
0	47	0	C1	41666	Batrachia
0	47	0	O	8342	Anura
0	24	0	O1	30319	Pipoidea
0	24	0	F	8352	Pipidae
0	24	0	F1	8360	Xenopodinae
0	24	0	G	8353	Xenopus
0	16	0	G1	8363	Silurana
0	16	16	S	8364	Xenopus tropicalis
0	8	0	G1	262014	Xenopus
0	8	8	S	8355	Xenopus laevis
0	23	0	O1	8416	Neobatrachia
0	18	3	O2	30352	Ranoidea
0	11	0	F	8397	Ranidae
0	11	0	G	8399	Rana
0	11	0	G1	121175	Rana
0	11	11	S	8407	Rana temporaria
0	2	0	F	685122	Dicroglossidae
0	2	0	F1	1191378	Dicroglossinae
0	2	0	G	120497	Nanorana
0	2	2	S	125878	Nanorana parkeri
0	1	0	F	43512	Mantellidae
0	1	0	F1	410314	Mantellinae
0	1	0	G	43513	Mantella
0	1	0	G1	410362	bernhardi group
0	1	1	S	143423	Mantella bernhardi
0	1	0	F	685130	Pyxicephalidae
0	1	0	F1	1191377	Pyxicephalinae
0	1	0	G	30356	Pyxicephalus
0	1	1	S	30357	Pyxicephalus adspersus
0	5	0	O2	8417	Hyloidea
0	4	0	F	8382	Bufonidae
0	4	0	G	8383	Bufo
0	4	4	S	8384	Bufo bufo
0	1	0	F	8418	Hylidae
0	1	0	F1	192734	Hylinae
0	1	0	F2	374051	Dendropsophini
0	1	0	G	374069	Dendropsophus
0	1	1	S	2093279	Dendropsophus kamagarini
0	1	0	P8	7878	Dipnomorpha
0	1	0	P9	118077	Ceratodontae
0	1	0	O	2823314	Ceratodontiformes
0	1	0	O1	7879	Lepidosirenoidei
0	1	0	F	7880	Lepidosirenidae
0	1	0	G	7881	Lepidosiren
0	1	1	S	7883	Lepidosiren paradoxa
0	5	0	P7	118072	Coelacanthimorpha
0	5	0	O	7894	Coelacanthiformes
0	5	0	F	7895	Coelacanthidae
0	5	0	G	7896	Latimeria
0	5	5	S	7897	Latimeria chalumnae
0.03	30792	203	P6	7898	Actinopterygii
0.03	30575	179	C	186623	Actinopteri
0.03	30331	132	C1	41665	Neopterygii
0.03	30182	177	C2	32443	Teleostei
0.03	29997	1348	C3	1489341	Osteoglossocephalai
0.02	28517	9577	C4	186625	Clupeocephala
0.01	15579	2510	C5	1489388	Euteleosteomorpha
0.01	12262	0	C6	123365	Neoteleostei
0.01	12262	0	C7	123366	Eurypterygia
0.01	12262	0	C8	123367	Ctenosquamata
0.01	12262	437	C9	123368	Acanthomorphata
0.01	11710	672	C10	123369	Euacanthomorphacea
0.01	10888	5389	C11	1489872	Percomorphaceae
0	2780	504	C12	1489922	Eupercaria
0	1594	176	O	8111	Perciformes
0	672	18	O1	8205	Notothenioidei
0	320	0	F	36203	Bovichtidae
0	320	0	G	56715	Cottoperca
0	320	320	S	56716	Cottoperca gobio
0	177	0	F	8206	Nototheniidae
0	170	0	G	35729	Trematomus
0	170	170	S	40690	Trematomus bernacchii
0	7	0	G	8207	Notothenia
0	7	7	S	8208	Notothenia coriiceps
0	153	0	F	30806	Channichthyidae
0	153	0	G	52238	Pseudochaenichthys
0	153	153	S	52239	Pseudochaenichthys georgianus
0	4	0	F	8214	Bathydraconidae
0	4	0	G	8217	Gymnodraco
0	4	4	S	8218	Gymnodraco acuticeps
0	376	0	O1	1489943	Serranoidei
0	376	0	F	30871	Serranidae
0	376	0	F1	274794	Epinephelinae
0	376	27	F2	1505891	Epinephelini
0	221	6	G	94231	Epinephelus
0	211	211	S	293821	Epinephelus fuscoguttatus
0	4	4	S	310571	Epinephelus lanceolatus
0	128	0	G	134629	Plectropomus
0	128	128	S	160734	Plectropomus leopardus
0	292	9	O1	8100	Cottioidei
0	119	0	O2	1490021	Cottales
0	114	0	F	8092	Cottidae
0	113	0	G	61642	Taurulus
0	113	113	S	61643	Taurulus bubalis
0	1	0	G	1633506	Radulinopsis
0	1	1	S	1633507	Radulinopsis taranetzi
0	5	0	F	8101	Cyclopteridae
0	5	0	F1	181456	Cyclopterinae
0	5	0	G	8102	Cyclopterus
0	5	5	S	8103	Cyclopterus lumpus
0	101	0	O2	1490020	Gasterosteales
0	101	0	F	69291	Gasterosteidae
0	95	0	G	134919	Pungitius
0	95	95	S	134920	Pungitius pungitius
0	5	0	G	69292	Gasterosteus
0	5	3	S	69293	Gasterosteus aculeatus
0	2	2	S1	481459	Gasterosteus aculeatus aculeatus
0	1	0	G	240153	Apeltes
0	1	1	S	240154	Apeltes quadracus
0	63	0	O2	8192	Zoarcales
0	58	0	F	56724	Pholidae
0	58	0	F1	181468	Pholinae
0	58	0	G	56725	Pholis
0	58	58	S	56726	Pholis gunnellus
0	5	0	F	8202	Anarhichadidae
0	5	0	G	433404	Anarrhichthys
0	5	5	S	433405	Anarrhichthys ocellatus
0	61	0	O1	8112	Percoidei
0	61	4	F	8165	Percidae
0	38	0	F1	698016	Etheostomatinae
0	38	3	G	54318	Etheostoma
0	26	0	G1	909700	Ozarka
0	26	26	S	417921	Etheostoma cragini
0	9	0	G1	909696	Oligocephalus
0	9	9	S	54343	Etheostoma spectabile
0	15	0	F1	641307	Percinae
0	15	1	G	8166	Perca
0	8	8	S	8168	Perca fluviatilis
0	6	6	S	8167	Perca flavescens
0	4	0	F1	641308	Luciopercinae
0	4	0	G	283033	Sander
0	4	4	S	283035	Sander lucioperca
0	17	0	O1	8107	Scorpaenoidei
0	17	0	F	274692	Sebastidae
0	17	0	F1	274705	Sebastinae
0	17	0	G	34820	Sebastes
0	17	17	S	72105	Sebastes umbrosus
0	214	0	O	1489931	Spariformes
0	214	23	F	8169	Sparidae
0	107	0	G	8174	Sparus
0	107	107	S	8175	Sparus aurata
0	84	0	G	8176	Acanthopagrus
0	84	84	S	8177	Acanthopagrus latus
0	170	0	O	1489939	Pempheriformes
0	170	0	F	1204718	Lateolabracidae
0	170	0	G	8163	Lateolabrax
0	170	170	S	315492	Lateolabrax maculatus
0	152	3	C13	1489923	Eupercaria incertae sedis
0	132	8	F	30870	Sciaenidae
0	74	0	G	215357	Larimichthys
0	74	74	S	215358	Larimichthys crocea
0	50	0	G	215359	Nibea
0	50	50	S	240163	Nibea albiflora
0	17	0	F	42148	Moronidae
0	15	0	G	34815	Morone
0	15	15	S	34816	Morone saxatilis
0	2	0	G	13488	Dicentrarchus
0	2	2	S	13489	Dicentrarchus labrax
0	91	0	O	31022	Tetraodontiformes
0	91	0	O1	31028	Tetraodontoidei
0	91	0	O2	32517	Tetradontoidea
0	91	0	F	31031	Tetraodontidae
0	90	0	G	31032	Takifugu
0	90	90	S	31033	Takifugu rubripes
0	1	0	G	47144	Tetraodon
0	1	1	S	99883	Tetraodon nigroviridis
0	34	0	O	1489928	Labriformes
0	34	1	F	8247	Labridae
0	17	0	G	98381	Notolabrus
0	17	17	S	1203425	Notolabrus celidotus
0	11	0	G	30799	Labrus
0	11	11	S	56723	Labrus bergylta
0	4	0	G	202584	Cheilinus
0	4	4	S	241271	Cheilinus undulatus
0	1	0	G	76337	Thalassoma
0	1	1	S	76338	Thalassoma bifasciatum
0	15	0	O	1489940	Centrarchiformes
0	15	0	O1	1545897	Centrarchoidei
0	8	0	F	119486	Sinipercidae
0	8	0	G	119487	Siniperca
0	8	8	S	119488	Siniperca chuatsi
0	7	0	F	8180	Centrarchidae
0	7	0	G	27705	Micropterus
0	7	7	S	27706	Micropterus salmoides
0	6	0	O	1545895	Chaetodontiformes
0	6	0	F	30828	Chaetodontidae
0	6	0	G	109904	Chelmon
0	6	6	S	109905	Chelmon rostratus
0	1419	214	C12	1489908	Ovalentaria
0	746	99	C13	1489913	Atherinomorphae
0	290	6	O	28738	Cyprinodontiformes
0	234	6	O1	8087	Cyprinodontoidei
0	215	0	F	8079	Poeciliidae
0	215	16	F1	586240	Poeciliinae
0	176	8	G	8080	Poecilia
0	164	164	S	8081	Poecilia reticulata
0	2	2	S	48699	Poecilia latipinna
0	2	2	S	48701	Poecilia mexicana
0	14	0	G	33527	Gambusia
0	14	14	S	33528	Gambusia affinis
0	9	2	G	8082	Xiphophorus
0	3	3	S	32473	Xiphophorus couchianus
0	2	2	S	8084	Xiphophorus hellerii
0	2	2	S	8083	Xiphophorus maculatus
0	7	0	F	8076	Cyprinodontidae
0	7	0	F1	136836	Cyprinodontinae
0	7	0	F2	136838	Cyprinodontini
0	7	4	G	28741	Cyprinodon
0	2	2	S	77115	Cyprinodon tularosa
0	1	1	S	28743	Cyprinodon variegatus
0	6	0	F	28756	Fundulidae
0	4	0	G	8077	Fundulus
0	4	4	S	8078	Fundulus heteroclitus
0	2	0	G	232976	Lucania
0	2	2	S	232977	Lucania goodei
0	50	0	O1	45443	Aplocheiloidei
0	27	0	F	405002	Nothobranchiidae
0	27	0	G	28779	Nothobranchius
0	27	27	S	105023	Nothobranchius furzeri
0	23	1	F	28771	Rivulidae
0	11	0	G	326431	Kryptolebias
0	11	11	S	37003	Kryptolebias marmoratus
0	10	0	G	52669	Austrofundulus
0	10	10	S	52670	Austrofundulus limnaeus
0	1	0	G	942014	Nematolebias
0	1	1	S	451745	Nematolebias whitei
0	257	0	O	76071	Beloniformes
0	257	0	O1	28781	Adrianichthyoidei
0	257	0	F	47757	Adrianichthyidae
0	257	0	F1	8088	Oryziinae
0	257	4	G	8089	Oryzias
0	242	242	S	8090	Oryzias latipes
0	11	11	S	30732	Oryzias melastigma
0	100	0	O	8075	Atheriniformes
0	98	0	F	270656	Phallostethidae
0	98	0	G	300305	Neostethus
0	98	98	S	300306	Neostethus bicornis
0	2	0	F	30700	Melanotaeniidae
0	2	0	G	32459	Melanotaenia
0	2	2	S	1250792	Melanotaenia boesemani
0	357	0	C13	1489920	Blenniimorphae
0	357	9	O	1489921	Blenniiformes
0	261	0	O1	123349	Gobiesocoidei
0	261	0	F	63826	Gobiesocidae
0	261	0	F1	557415	Gobiesocinae
0	261	0	G	210581	Gouania
0	261	261	S	441366	Gouania willdenowi
0	87	0	O1	56717	Blennioidei
0	87	0	F	56718	Blenniidae
0	87	0	F1	703913	Salariinae
0	87	0	G	94311	Salarias
0	87	87	S	181472	Salarias fasciatus
0	71	0	C13	1489909	Ovalentaria incertae sedis
0	51	0	F	205120	Ambassidae
0	51	0	G	210631	Parambassis
0	51	51	S	210632	Parambassis ranga
0	20	2	F	30863	Pomacentridae
0	7	0	G	80969	Amphiprion
0	7	7	S	80972	Amphiprion ocellaris
0	6	0	G	80992	Stegastes
0	6	6	S	144197	Stegastes partitus
0	5	0	G	80965	Acanthochromis
0	5	5	S	80966	Acanthochromis polyacanthus
0	31	0	C13	1489910	Cichlomorphae
0	31	0	O	1489911	Cichliformes
0	31	0	F	8113	Cichlidae
0	21	0	F1	319095	African cichlids
0	21	3	F2	318546	Pseudocrenilabrinae
0	7	0	F3	1315725	Oreochromini
0	7	2	G	8139	Oreochromis
0	5	5	S	8128	Oreochromis niloticus
0	5	1	F3	319058	Haplochromini
0	2	0	G	8121	Haplochromis
0	2	2	S	8153	Haplochromis burtoni
0	1	0	G	143623	Maylandia
0	1	0	G1	57445	Maylandia zebra complex
0	1	1	S	106582	Maylandia zebra
0	1	0	G	195936	Pundamilia
0	1	1	S	303518	Pundamilia nyererei
0	4	0	F3	319057	Tropheini
0	4	0	G	8155	Simochromis
0	4	4	S	43689	Simochromis diagramma
0	2	0	F3	319069	Lamprologini
0	2	0	G	32506	Neolamprologus
0	2	2	S	32507	Neolamprologus brichardi
0	10	0	F1	319056	New World cichlids
0	10	0	F2	318559	Cichlasomatinae
0	10	0	F3	318529	Heroini
0	10	0	G	61816	Archocentrus
0	10	10	S	63155	Archocentrus centrarchus
0	435	30	C12	1489904	Carangaria
0	208	8	O	1489907	Carangiformes
0	101	1	F	8157	Carangidae
0	91	0	G	36211	Trachurus
0	91	91	S	36212	Trachurus trachurus
0	9	3	G	8160	Seriola
0	6	0	S	302047	Seriola lalandi
0	6	6	S1	1841481	Seriola lalandi dorsalis
0	99	0	F	173245	Echeneidae
0	99	0	G	173246	Echeneis
0	99	99	S	173247	Echeneis naucrates
0	162	0	O	8252	Pleuronectiformes
0	162	0	O1	30942	Pleuronectoidei
0	103	0	F	52902	Scophthalmidae
0	103	0	G	52903	Scophthalmus
0	103	103	S	52904	Scophthalmus maximus
0	30	0	F	8256	Pleuronectidae
0	30	3	G	8266	Hippoglossus
0	24	24	S	195615	Hippoglossus stenolepis
0	3	3	S	8267	Hippoglossus hippoglossus
0	12	0	F	30947	Cynoglossidae
0	12	0	F1	603456	Cynoglossinae
0	12	0	G	106173	Cynoglossus
0	12	12	S	244447	Cynoglossus semilaevis
0	11	0	F	171414	Paralichthyidae
0	11	0	G	8254	Paralichthys
0	11	11	S	8255	Paralichthys olivaceus
0	6	0	F	30948	Soleidae
0	6	0	G	28828	Solea
0	6	6	S	28829	Solea senegalensis
0	19	0	O	1489906	Istiophoriformes
0	19	0	F	8243	Xiphiidae
0	19	0	G	8244	Xiphias
0	19	19	S	8245	Xiphias gladius
0	16	0	C13	1489905	Carangaria incertae sedis
0	10	0	F	8184	Centropomidae
0	10	0	G	8186	Lates
0	10	10	S	8187	Lates calcarifer
0	6	0	F	30876	Toxotidae
0	6	0	G	270536	Toxotes
0	6	6	S	941984	Toxotes jaculatrix
0	301	20	C12	1489892	Anabantaria
0	162	0	O	1489900	Anabantiformes
0	162	11	O1	50370	Anabantoidei
0	93	0	F	64142	Anabantidae
0	93	0	G	64143	Anabas
0	93	93	S	64144	Anabas testudineus
0	58	0	F	270602	Osphronemidae
0	58	0	F1	158449	Macropodinae
0	58	0	G	158455	Betta
0	58	58	S	158456	Betta splendens
0	119	1	O	43697	Synbranchiformes
0	117	0	O1	129920	Mastacembeloidei
0	117	0	F	94233	Mastacembelidae
0	117	0	G	94234	Mastacembelus
0	117	117	S	205130	Mastacembelus armatus
0	1	0	O1	129918	Synbranchoidei
0	1	0	F	43698	Synbranchidae
0	1	0	G	43699	Monopterus
0	1	1	S	43700	Monopterus albus
0	240	1	C12	1489875	Gobiaria
0	197	0	O	1489876	Kurtiformes
0	197	0	O1	1489877	Apogonoidei
0	197	0	F	83881	Apogonidae
0	197	0	F1	475176	Apogoninae
0	197	0	G	375763	Sphaeramia
0	197	197	S	375764	Sphaeramia orbicularis
0	42	0	O	1489878	Gobiiformes
0	42	0	O1	8219	Gobioidei
0	42	0	F	8220	Gobiidae
0	42	0	F1	497678	Oxudercinae
0	27	0	G	86204	Periophthalmus
0	27	27	S	409849	Periophthalmus magnuspinnatus
0	15	0	G	150287	Boleophthalmus
0	15	15	S	150288	Boleophthalmus pectinirostris
0	176	0	C12	1489885	Pelagiaria
0	176	0	O	1489894	Scombriformes
0	176	0	F	8224	Scombridae
0	176	0	F1	186745	Scombrinae
0	176	0	F2	186749	Thunnini
0	176	112	G	8234	Thunnus
0	37	37	S	8236	Thunnus albacares
0	27	27	S	8240	Thunnus maccoyii
0	77	0	C12	1489874	Batrachoidaria
0	77	0	O	8064	Batrachoidiformes
0	77	0	F	8065	Batrachoididae
0	77	0	F1	390319	Thalassophyrininae
0	77	0	G	289381	Thalassophryne
0	77	77	S	390379	Thalassophryne amazonica
0	71	0	C12	1489883	Syngnathiaria
0	71	0	O	129912	Syngnathiformes
0	71	0	O1	1489884	Syngnathoidei
0	71	2	F	72045	Syngnathidae
0	60	0	F1	129914	Syngnathinae
0	60	0	G	103719	Syngnathus
0	60	60	S	161584	Syngnathus acus
0	9	0	F1	129917	Hippocampinae
0	9	0	G	72046	Hippocampus
0	9	9	S	109280	Hippocampus comes
0	150	0	C11	181483	Holocentrimorphaceae
0	150	0	O	1490028	Holocentriformes
0	150	0	F	47697	Holocentridae
0	150	0	F1	47698	Myripristinae
0	150	0	G	47699	Myripristis
0	150	150	S	586833	Myripristis murdjan
0	115	0	C10	1489838	Paracanthopterygii
0	115	0	C11	1489841	Zeiogadaria
0	115	0	C12	1489843	Gadariae
0	115	0	O	8043	Gadiformes
0	115	0	O1	1489845	Gadoidei
0	115	0	F	8045	Gadidae
0	115	0	G	8048	Gadus
0	115	115	S	8049	Gadus morhua
0	807	6	C6	41705	Protacanthopterygii
0	790	0	O	8006	Salmoniformes
0	790	153	F	8015	Salmonidae
0	428	25	F1	504568	Salmoninae
0	365	10	G	8028	Salmo
0	352	352	S	8032	Salmo trutta
0	3	3	S	8030	Salmo salar
0	26	1	G	8016	Oncorhynchus
0	10	10	S	74940	Oncorhynchus tshawytscha
0	9	9	S	8022	Oncorhynchus mykiss
0	4	4	S	8019	Oncorhynchus kisutch
0	2	2	S	8018	Oncorhynchus keta
0	12	1	G	8033	Salvelinus
0	9	9	S	8036	Salvelinus alpinus
0	2	2	S	8040	Salvelinus namaycush
0	209	0	F1	504567	Coregoninae
0	209	3	G	27772	Coregonus
0	204	0	G1	2649731	unclassified Coregonus
0	204	204	S	861768	Coregonus sp. 'balchen'
0	2	2	S	59861	Coregonus clupeaformis
0	11	0	O	8007	Esociformes
0	11	0	F	8008	Esocidae
0	11	0	G	8009	Esox
0	11	11	S	8010	Esox lucius
0	3361	162	C5	186634	Otomorpha
0	3105	141	C6	32519	Ostariophysi
0	2880	95	C7	186626	Otophysi
0	2661	0	C8	186627	Cypriniphysae
0	2661	0	O	7952	Cypriniformes
0	2661	544	O1	30727	Cyprinoidei
0	1542	0	F	2743709	Danionidae
0	1542	0	F1	2743711	Danioninae
0	1542	522	G	7954	Danio
0	545	545	S	7955	Danio rerio
0	263	263	S	242068	Danio kyathit
0	212	212	S	1142201	Danio aesculapii
0	566	10	F	7953	Cyprinidae
0	545	35	F1	2743694	Cyprininae
0	482	0	G	7961	Cyprinus
0	482	482	S	7962	Cyprinus carpio
0	15	0	G	7956	Carassius
0	15	15	S	7957	Carassius auratus
0	13	4	G	75365	Sinocyclocheilus
0	3	3	S	75366	Sinocyclocheilus grahami
0	3	3	S	307959	Sinocyclocheilus rhinocerous
0	3	3	S	1608454	Sinocyclocheilus anshuiensis
0	11	0	F1	2743705	Smiliogastrinae
0	11	0	G	1606679	Puntigrus
0	11	11	S	1606681	Puntigrus tetrazona
0	5	0	F	2743745	Xenocyprididae
0	5	0	F1	2743747	Xenocypridinae
0	5	0	G	7963	Hypophthalmichthys
0	5	5	S	13095	Hypophthalmichthys molitrix
0	4	0	F	2743726	Leuciscidae
0	4	0	F1	2743731	Pogonichthyinae
0	3	0	G	51137	Pimephales
0	3	3	S	90988	Pimephales promelas
0	1	0	G	28793	Notropis
0	1	1	S	204490	Notropis mekistocholas
0	124	1	C8	186628	Characiphysae
0	79	0	O	7995	Siluriformes
0	78	1	O1	1489793	Siluroidei
0	53	0	F	31013	Bagridae
0	53	0	G	641818	Tachysurus
0	53	53	S	1234273	Tachysurus fulvidraco
0	15	0	F	7999	Pangasiidae
0	15	0	G	30992	Pangasianodon
0	15	15	S	310915	Pangasianodon hypophthalmus
0	9	0	F	7996	Ictaluridae
0	9	0	G	7997	Ictalurus
0	9	9	S	7998	Ictalurus punctatus
0	1	0	O1	1489791	Loricarioidei
0	1	0	F	30994	Trichomycteridae
0	1	0	G	648144	Pseudostegophilus
0	1	1	S	648145	Pseudostegophilus nemurus
0	40	0	O	7991	Characiformes
0	40	0	O1	1489739	Characoidei
0	22	0	F	42495	Serrasalmidae
0	14	0	G	42525	Colossoma
0	14	14	S	42526	Colossoma macropomum
0	8	0	G	42513	Pygocentrus
0	8	8	S	42514	Pygocentrus nattereri
0	18	0	F	7992	Characidae
0	17	0	F1	42595	Stethaprioninae
0	17	0	G	7993	Astyanax
0	17	17	S	7994	Astyanax mexicanus
0	1	0	F1	42531	Characinae
0	1	0	G	71259	Roeboides
0	1	1	S	71261	Roeboides guatemalensis
0	4	0	O	8002	Gymnotiformes
0	4	0	O1	1489620	Gymnotoidei
0	4	0	F	30771	Gymnotidae
0	4	0	G	8004	Electrophorus
0	4	4	S	8005	Electrophorus electricus
0	84	0	C7	186633	Anotophysi
0	84	0	O	29140	Gonorynchiformes
0	84	0	O1	186632	Chanoidei
0	84	0	F	29142	Chanidae
0	84	0	G	29143	Chanos
0	84	84	S	29144	Chanos chanos
0	94	0	C6	282425	Clupei
0	94	3	O	32446	Clupeiformes
0	59	0	O1	1489459	Denticipitoidei
0	59	0	F	299319	Denticipitidae
0	59	0	G	299320	Denticeps
0	59	59	S	299321	Denticeps clupeoides
0	32	0	O1	1489460	Clupeoidei
0	32	0	F	55118	Clupeidae
0	20	0	F1	7948	Clupeinae
0	20	0	G	7949	Clupea
0	20	20	S	7950	Clupea harengus
0	12	0	F1	55119	Alosinae
0	12	0	G	34772	Alosa
0	12	12	S	34773	Alosa sapidissima
0	132	0	C4	1489343	Osteoglossocephala
0	132	0	C5	31089	Osteoglossomorpha
0	132	1	O	41712	Osteoglossiformes
0	121	0	F	27723	Osteoglossidae
0	121	0	G	27726	Scleropages
0	121	121	S	113540	Scleropages formosus
0	10	0	F	31092	Mormyridae
0	10	0	G	91732	Paramormyrops
0	10	10	S	1676925	Paramormyrops kingsleyae
0	8	0	C3	1489340	Elopocephalai
0	8	0	C4	186624	Elopocephala
0	8	0	C5	32521	Elopomorpha
0	6	0	O	7933	Anguilliformes
0	6	0	F	7934	Anguillidae
0	6	0	G	7935	Anguilla
0	6	6	S	7936	Anguilla anguilla
0	2	0	O	7925	Elopiformes
0	2	0	F	7930	Megalopidae
0	2	0	G	7931	Megalops
0	2	2	S	118141	Megalops cyprinoides
0	17	0	C2	1489100	Holostei
0	17	0	O	7914	Semionotiformes
0	17	0	F	7915	Lepisosteidae
0	17	0	G	7916	Lepisosteus
0	17	17	S	7918	Lepisosteus oculatus
0	65	0	C1	32440	Chondrostei
0	65	0	O	7899	Acipenseriformes
0	65	4	O1	186622	Acipenseroidei
0	51	0	F	7900	Acipenseridae
0	51	0	F1	124129	Acipenserinae
0	51	0	F2	124130	Acipenserini
0	51	0	G	7901	Acipenser
0	51	51	S	7906	Acipenser ruthenus
0	10	0	F	7911	Polyodontidae
0	10	0	F1	186619	Polyodontinae
0	10	0	F2	186621	Polyodontini
0	10	0	G	7912	Polyodon
0	10	10	S	7913	Polyodon spathula
0	14	0	C	1338366	Cladistia
0	14	0	O	8288	Polypteriformes
0	14	1	F	8289	Polypteridae
0	10	0	G	27686	Erpetoichthys
0	10	10	S	27687	Erpetoichthys calabaricus
0	3	0	G	8290	Polypterus
0	3	3	S	55291	Polypterus senegalus
0	81	1	C	7777	Chondrichthyes
0	68	0	C1	7778	Elasmobranchii
0	53	0	C2	119203	Selachii
0	52	0	C3	119197	Galeomorphii
0	52	1	C4	119195	Galeoidea
0	40	0	O	30483	Carcharhiniformes
0	40	0	F	7826	Scyliorhinidae
0	40	0	G	7829	Scyliorhinus
0	40	40	S	7830	Scyliorhinus canicula
0	7	0	O	30503	Orectolobiformes
0	5	0	F	40580	Hemiscylliidae
0	5	0	G	34767	Chiloscyllium
0	5	5	S	36176	Chiloscyllium plagiosum
0	1	0	F	30507	Ginglymostomatidae
0	1	0	G	7800	Ginglymostoma
0	1	1	S	7801	Ginglymostoma cirratum
0	1	0	F	259919	Rhincodontidae
0	1	0	G	1849765	Rhincodon
0	1	1	S	259920	Rhincodon typus
0	4	0	O	30496	Lamniformes
0	4	0	F	7850	Alopiidae
0	4	0	F1	7844	Lamninae
0	4	0	G	13396	Carcharodon
0	4	4	S	13397	Carcharodon carcharias
0	1	0	C3	118040	Squalomorphii
0	1	0	O	30495	Hexanchiformes
0	1	0	F	7855	Hexanchidae
0	1	0	G	94986	Hexanchus
0	1	1	S	94987	Hexanchus griseus
0	15	0	C2	117893	Batoidea
0	14	0	O	7858	Rajiformes
0	14	0	F	30475	Rajidae
0	14	0	G	117853	Amblyraja
0	14	14	S	386614	Amblyraja radiata
0	1	0	O	117887	Rhinopristiformes
0	1	0	F	7860	Rhinobatidae
0	1	0	G	7861	Rhinobatos
0	1	1	S	42863	Rhinobatos hynnicephalus
0	12	0	C1	7863	Holocephali
0	12	0	O	7864	Chimaeriformes
0	12	0	F	7865	Callorhinchidae
0	12	0	G	7866	Callorhinchus
0	12	12	S	7868	Callorhinchus milii
0	34	0	P3	1476529	Cyclostomata
0	32	0	C	117569	Hyperoartia
0	32	0	O	7745	Petromyzontiformes
0	32	0	F	7746	Petromyzontidae
0	32	0	G	7756	Petromyzon
0	32	32	S	7757	Petromyzon marinus
0	2	0	C	117565	Myxini
0	2	0	O	7761	Myxiniformes
0	2	0	F	7762	Myxinidae
0	2	0	F1	30309	Eptatretinae
0	2	0	G	7763	Eptatretus
0	2	2	S	7764	Eptatretus burgeri
0	50	0	P1	7712	Tunicata
0	26	0	C	7713	Ascidiacea
0	18	0	O	7720	Stolidobranchia
0	17	0	F	7721	Styelidae
0	16	0	G	7724	Styela
0	16	16	S	7725	Styela clava
0	1	0	G	30300	Botryllus
0	1	1	S	30301	Botryllus schlosseri
0	1	0	F	7727	Pyuridae
0	1	0	G	7728	Halocynthia
0	1	1	S	7729	Halocynthia roretzi
0	8	0	O	7716	Phlebobranchia
0	6	0	F	7717	Cionidae
0	6	0	G	7718	Ciona
0	6	6	S	7719	Ciona intestinalis
0	2	0	F	30274	Ascidiidae
0	2	0	G	56696	Phallusia
0	2	2	S	59560	Phallusia mammillata
0	24	0	C	30302	Appendicularia
0	24	0	O	2507557	Copelata
0	24	0	F	41302	Oikopleuridae
0	24	0	G	34763	Oikopleura
0	24	24	S	34765	Oikopleura dioica
0	20	0	P1	7735	Cephalochordata
0	20	0	C	2682552	Leptocardii
0	20	0	O	2682553	Amphioxiformes
0	20	0	F	7736	Branchiostomidae
0	20	3	G	7737	Branchiostoma
0	9	9	S	7741	Branchiostoma belcheri
0	8	8	S	7739	Branchiostoma floridae
0	683	3	P	7586	Echinodermata
0	661	2	P1	133551	Eleutherozoa
0	543	0	P2	7587	Asterozoa
0	543	2	C	7588	Asteroidea
0	517	0	C1	41242	Forcipulatacea
0	517	0	O	7599	Forcipulatida
0	517	5	F	7600	Asteriidae
0	460	0	G	7601	Asterias
0	460	460	S	7604	Asterias rubens
0	52	0	G	7608	Marthasterias
0	52	52	S	7609	Marthasterias glacialis
0	24	0	C1	41243	Valvatacea
0	24	0	O	41166	Valvatida
0	17	0	F	133432	Acanthasteridae
0	17	0	G	133433	Acanthaster
0	17	17	S	133434	Acanthaster planci
0	7	0	F	7592	Asterinidae
0	7	0	G	35076	Patiria
0	7	7	S	46514	Patiria miniata
0	116	0	P2	7624	Echinozoa
0	116	0	C	7625	Echinoidea
0	116	0	C1	7638	Euechinoidea
0	116	1	C2	7674	Echinacea
0	65	0	O	2785018	Camarodonta
0	65	0	O1	7675	Echinidea
0	65	0	F	31181	Strongylocentrotidae
0	65	0	G	7664	Strongylocentrotus
0	65	65	S	7668	Strongylocentrotus purpuratus
0	50	0	O	31184	Temnopleuroida
0	50	0	F	31185	Toxopneustidae
0	49	0	G	7652	Lytechinus
0	49	49	S	7654	Lytechinus variegatus
0	1	0	G	39235	Sphaerechinus
0	1	1	S	39374	Sphaerechinus granularis
0	19	0	P1	133550	Pelmatozoa
0	19	0	C	35069	Crinoidea
0	19	0	C1	35070	Articulata
0	19	0	O	7581	Comatulida
0	19	0	F	106121	Comatulidae
0	19	0	F1	1529449	Comatulinae
0	19	0	G	1529434	Anneissia
0	19	19	S	1529436	Anneissia japonica
0	5	0	P	10219	Hemichordata
0	5	0	C	10220	Enteropneusta
0	5	0	F	10221	Harrimaniidae
0	5	0	G	10222	Saccoglossus
0	5	5	S	10224	Saccoglossus kowalevskii
0.74	859709	73982	K3	33317	Protostomia
0.67	782804	23637	K4	1206794	Ecdysozoa
0.65	753445	20	K5	88770	Panarthropoda
0.65	753425	23002	P	6656	Arthropoda
0.63	730082	58	P1	197563	Mandibulata
0.63	730024	56148	P2	197562	Pancrustacea
0.58	672225	631	P3	6960	Hexapoda
0.58	671582	8	C	50557	Insecta
0.58	671574	2	C1	85512	Dicondylia
0.58	671572	105	C2	7496	Pterygota
0.58	671467	128953	C3	33340	Neoptera
0.46	536794	203032	C4	33392	Endopterygota
0.28	324082	66	C5	85604	Amphiesmenoptera
0.28	324012	6	O	7088	Lepidoptera
0.28	324006	0	O1	41191	Glossata
0.28	324005	4	O2	41196	Neolepidoptera
0.28	324001	37	O3	41197	Heteroneura
0.28	323964	88036	O4	37567	Ditrysia
0.2	233236	174968	O5	104431	Obtectomera
0.03	33275	18092	O6	37570	Noctuoidea
0.01	11451	7434	F	7100	Noctuidae
0	1136	375	F1	572922	Xyleninae
0	208	27	G	689302	Agrochola
0	97	97	S	987872	Agrochola macilenta
0	84	84	S	987866	Agrochola circellaris
0	156	0	G	2492374	Omphaloscelis
0	156	156	S	2492375	Omphaloscelis lunosa
0	117	0	G	997550	Mesoligia
0	117	117	S	997551	Mesoligia furuncula
0	104	0	G	988070	Atethmia
0	104	104	S	988071	Atethmia centrago
0	93	0	G	1101105	Griposia
0	93	93	S	1101106	Griposia aprilina
0	83	0	G	988105	Dryobotodes
0	83	83	S	988106	Dryobotodes eremita
0	974	120	F1	95179	Noctuinae
0	680	143	F2	2555566	Noctuini
0	250	40	G	214276	Noctua
0	90	90	S	987995	Noctua janthe
0	61	61	S	214277	Noctua pronuba
0	59	59	S	753202	Noctua fimbriata
0	207	15	G	320016	Xestia
0	98	98	S	987431	Xestia c-nigrum
0	94	94	S	988049	Xestia xanthographa
0	79	0	G	214282	Ochropleura
0	79	79	S	320037	Ochropleura plecta
0	1	0	G	47766	Agrotis
0	1	1	S	47767	Agrotis segetum
0	174	13	F2	2555556	Apameini
0	88	0	G	95189	Apamea
0	88	88	S	875885	Apamea monoglypha
0	73	0	G	214170	Hydraecia
0	73	73	S	214171	Hydraecia micacea
0	839	152	F1	95244	Hadeninae
0	346	33	G	103830	Mythimna
0	161	161	S	997540	Mythimna ferrago
0	152	152	S	987985	Mythimna impura
0	132	0	G	55056	Mamestra
0	132	132	S	55057	Mamestra brassicae
0	106	0	G	988123	Hecatera
0	106	106	S	988125	Hecatera dysodea
0	103	0	G	320089	Phlogophora
0	103	103	S	875884	Phlogophora meticulosa
0	396	28	F1	95186	Plusiinae
0	260	42	G	254361	Autographa
0	114	114	S	987893	Autographa pulchrina
0	104	104	S	254363	Autographa gamma
0	104	0	G	254364	Abrostola
0	104	104	S	938171	Abrostola tripartita
0	4	0	G	7110	Trichoplusia
0	4	4	S	7111	Trichoplusia ni
0	282	7	F1	95182	Amphipyrinae
0	233	23	G	56365	Amphipyra
0	127	127	S	689058	Amphipyra tragopoginis
0	83	83	S	987877	Amphipyra berbera
0	42	0	G	7106	Spodoptera
0	33	33	S	69820	Spodoptera litura
0	9	9	S	7108	Spodoptera frugiperda
0	211	18	F1	95175	Acronictinae
0	112	0	G	938225	Craniophora
0	112	112	S	938226	Craniophora ligustri
0	81	0	G	56362	Acronicta
0	81	81	S	987859	Acronicta aceris
0	168	6	F1	116124	Ipimorphinae
0	88	0	G	116125	Cosmia
0	88	88	S	116126	Cosmia trapezina
0	74	0	G	116129	Eupsilia
0	74	74	S	116130	Eupsilia transversa
0	11	0	F1	95178	Heliothinae
0	11	0	G	7112	Helicoverpa
0	8	8	S	7113	Helicoverpa zea
0	3	3	S	29058	Helicoverpa armigera
0	3025	1393	F	695564	Erebidae
0	620	102	F1	30225	Arctiinae
0	277	33	F2	1945703	Spilosomini
0	129	0	G	695183	Spilarctia
0	129	129	S	875881	Spilarctia lutea
0	115	0	G	214365	Spilosoma
0	115	115	S	875880	Spilosoma lubricipeda
0	241	0	F2	132199	Lithosiini
0	241	21	G	464722	Eilema
0	125	125	S	987419	Eilema depressum
0	95	95	S	987424	Eilema sororculum
0	577	104	F1	27548	Lymantriinae
0	196	0	G	13122	Lymantria
0	196	196	S	78897	Lymantria monacha
0	154	0	G	33413	Orgyia
0	154	154	S	335469	Orgyia antiqua
0	123	0	G	319798	Euproctis
0	123	123	S	987935	Euproctis similis
0	318	41	F1	95217	Hypeninae
0	157	0	G	95218	Hypena
0	157	157	S	753189	Hypena proboscidalis
0	120	0	G	411962	Schrankia
0	120	120	S	411963	Schrankia costaestrigalis
0	117	0	F1	1583079	Erebinae
0	117	0	G	938237	Laspeyria
0	117	117	S	938238	Laspeyria flexula
0	705	177	F	37571	Notodontidae
0	145	8	F1	319765	Notodontinae
0	78	10	G	214308	Pheosia
0	35	35	S	988018	Pheosia gnoma
0	33	33	S	988019	Pheosia tremula
0	59	0	G	214280	Notodonta
0	59	59	S	753204	Notodonta dromedarius
0	136	0	F1	319766	Stauropinae
0	136	0	G	56587	Furcula
0	136	136	S	987943	Furcula furcula
0	131	0	F1	319773	Phalerinae
0	131	0	G	13633	Phalera
0	131	131	S	753216	Phalera bucephala
0	58	0	F1	319762	Pygaerinae
0	58	0	G	214089	Clostera
0	58	58	S	987902	Clostera curtula
0	58	0	F1	319770	Ptilodontinae
0	58	0	G	987448	Ptilodon
0	58	58	S	987449	Ptilodon capucinus
0	2	0	F	319783	Nolidae
0	2	0	F1	753688	Chloephorinae
0	1	0	G	1232062	Xenochroa
0	1	1	S	1232063	Xenochroa annae
0	1	0	G	753416	Pseudoips
0	1	1	S	2758353	Pseudoips prasinana
0.02	21072	12370	O6	37572	Papilionoidea
0.01	5992	2845	F	33415	Nymphalidae
0	2071	562	F1	40040	Nymphalinae
0	1191	321	F2	171576	Nymphalini
0	558	123	G	76218	Nymphalis
0	301	76	G1	111880	Aglais
0	122	122	S	171585	Nymphalis io
0	103	103	S	111881	Nymphalis urticae
0	134	0	G1	442324	Nymphalis
0	134	134	S	171594	Nymphalis polychloros
0	312	42	G	42274	Vanessa
0	134	134	S	171605	Vanessa cardui
0	129	129	S	42275	Vanessa atalanta
0	7	7	S	334116	Vanessa tameamea
0	318	0	F2	171578	Melitaeini
0	318	60	F3	171580	Melitaeina
0	141	0	G	104514	Melitaea
0	141	141	S	113334	Melitaea cinxia
0	117	1	G	596672	Mellicta
0	116	116	S	113330	Mellicta athalia
0	525	63	F1	42282	Satyrinae
0	367	34	F2	127320	Satyrini
0	180	0	F3	150883	Maniolina
0	180	20	G	111919	Maniola
0	97	0	G1	111950	jurtina species complex
0	97	97	S	191418	Maniola jurtina
0	63	0	G1	111885	Aphantopus
0	63	63	S	2795564	Maniola hyperantus
0	128	0	F3	366209	Parargina
0	128	0	G	111932	Pararge
0	128	128	S	116150	Pararge aegeria
0	25	0	F3	167180	Mycalesina
0	25	0	G	110367	Bicyclus
0	25	25	S	110368	Bicyclus anynana
0	95	0	F2	1664845	Erebiini
0	95	0	G	111897	Erebia
0	95	95	S	111903	Erebia ligea
0	404	0	F1	40037	Heliconiinae
0	403	43	F2	127312	Argynnini
0	200	0	G	525812	Fabriciana
0	200	200	S	405009	Fabriciana adippe
0	160	0	G	127313	Boloria
0	160	160	S	191398	Boloria selene
0	1	0	F2	127322	Heliconiini
0	1	0	G	33416	Heliconius
0	1	1	S	34740	Heliconius melpomene
0	143	0	F1	100750	Limenitidinae
0	143	0	F2	215788	Limenitidini
0	143	0	G	124410	Limenitis
0	143	143	S	270466	Limenitis camilla
0	4	0	F1	127218	Danainae
0	4	0	F2	30248	Danaini
0	4	0	F3	344705	Danaina
0	4	0	G	13036	Danaus
0	4	0	G1	151542	Danaus
0	4	0	S	13037	Danaus plexippus
0	4	4	S1	278856	Danaus plexippus plexippus
0	1325	370	F	7114	Pieridae
0	661	0	F1	42449	Pierinae
0	661	134	F2	152601	Pierini
0	375	88	G	7115	Pieris
0	138	138	S	78633	Pieris napi
0	82	82	S	7116	Pieris brassicae
0	67	67	S	64459	Pieris rapae
0	78	0	G	72244	Anthocharis
0	78	78	S	227532	Anthocharis cardamines
0	73	0	G	129396	Aporia
0	73	73	S	129397	Aporia crataegi
0	1	0	G	320212	Eucheira
0	1	1	S	320213	Eucheira socialis
0	156	0	F1	151208	Dismorphiinae
0	156	0	G	189907	Leptidea
0	156	156	S	189913	Leptidea sinapis
0	138	0	F1	42450	Coliadinae
0	127	0	G	42295	Colias
0	127	127	S	72248	Colias croceus
0	11	0	G	33411	Zerene
0	11	11	S	33412	Zerene cesonia
0	1306	124	F	27544	Lycaenidae
0	1085	374	F1	42297	Polyommatinae
0	184	0	G	242266	Plebejus
0	184	184	S	242267	Plebejus argus
0	138	0	G	203780	Glaucopsyche
0	138	138	S	203781	Glaucopsyche alexis
0	136	61	G	138069	Lysandra
0	39	39	S	138070	Lysandra bellargus
0	36	36	S	268709	Lysandra coridon
0	106	0	G	42298	Celastrina
0	106	106	S	203782	Celastrina argiolus
0	74	0	G	1821620	Cyaniris
0	74	74	S	988025	Cyaniris semiargus
0	73	0	G	91737	Aricia
0	73	73	S	91739	Aricia agestis
0	96	0	F1	124406	Lycaeninae
0	96	0	G	265359	Lycaena
0	96	96	S	282391	Lycaena phlaeas
0	1	0	F1	42300	Theclinae
0	1	0	F2	140316	Eumaeini
0	1	0	G	705868	Eumaeus
0	1	1	S	2056227	Eumaeus atala
0	79	0	F	7143	Papilionidae
0	79	0	F1	42289	Papilioninae
0	79	0	F2	189315	Papilionini
0	79	2	G	7145	Papilio
0	68	68	S	76193	Papilio machaon
0	5	5	S	76194	Papilio polytes
0	4	4	S	66420	Papilio xuthus
0	1809	0	O6	82592	Geometroidea
0	1809	227	F	82593	Geometridae
0	1010	300	F1	82596	Ennominae
0	162	10	G	214128	Ennomos
0	87	87	S	722662	Ennomos fuscantarius
0	65	65	S	875883	Ennomos quercinarius
0	102	0	G	82597	Campaea
0	102	102	S	934813	Campaea margaritaria
0	99	0	G	82594	Biston
0	99	99	S	82595	Biston betularia
0	95	0	G	190355	Peribatodes
0	95	95	S	190356	Peribatodes rhomboidaria
0	91	0	G	104473	Erannis
0	91	91	S	104474	Erannis defoliaria
0	59	0	G	104475	Agriopis
0	59	59	S	104476	Agriopis aurantiaria
0	51	0	G	722672	Hylaea
0	51	51	S	722673	Hylaea fasciaria
0	51	0	G	704699	Crocallis
0	51	51	S	934829	Crocallis elinguaria
0	385	0	F1	104442	Sterrhinae
0	385	0	G	104446	Idaea
0	385	385	S	104447	Idaea aversata
0	187	0	F1	104450	Larentiinae
0	187	0	G	104458	Hydriomena
0	187	187	S	104460	Hydriomena furcata
0	661	0	O6	40092	Hesperioidea
0	661	75	F	40093	Hesperiidae
0	347	0	F1	40096	Hesperiinae
0	347	54	F2	2839394	Hesperiini
0	132	0	G	218743	Ochlodes
0	132	132	S	876063	Ochlodes sylvanus
0	81	0	G	218734	Hesperia
0	81	81	S	291688	Hesperia comma
0	80	0	G	218770	Thymelicus
0	80	80	S	272628	Thymelicus sylvestris
0	239	16	F1	40100	Pyrginae
0	128	0	G	40102	Pyrgus
0	128	128	S	218760	Pyrgus malvae
0	95	0	G	76212	Erynnis
0	95	95	S	520884	Erynnis tages
0	579	41	O6	37573	Pyraloidea
0	431	24	F	268499	Crambidae
0	193	0	F1	299362	Nymphulinae
0	192	0	G	687116	Parapoynx
0	192	192	S	1594321	Parapoynx stratiotata
0	1	0	G	655076	Petrophila
0	1	1	S	655077	Petrophila confusalis
0	189	0	F1	40081	Crambinae
0	189	0	G	572825	Chrysoteuchia
0	189	189	S	1594250	Chrysoteuchia culmella
0	19	0	F1	299367	Glaphyriinae
0	19	0	G	1178252	Dicymolomia
0	19	19	S	1178253	Dicymolomia metalliferalis
0	6	0	F1	40080	Pyraustinae
0	6	0	G	29056	Ostrinia
0	5	5	S	93504	Ostrinia furnacalis
0	1	1	S	29057	Ostrinia nubilalis
0	107	1	F	7135	Pyralidae
0	96	0	F1	299347	Pyralinae
0	96	0	G	1101094	Endotricha
0	96	96	S	1101095	Endotricha flammealis
0	6	0	F1	40083	Phycitinae
0	6	0	G	680682	Amyelois
0	6	6	S	680683	Amyelois transitella
0	4	0	F1	40082	Galleriinae
0	4	0	G	7136	Galleria
0	4	4	S	7137	Galleria mellonella
0	521	12	O6	37569	Bombycoidea
0	496	71	F	7128	Sphingidae
0	231	8	F1	82617	Macroglossinae
0	124	0	F2	523174	Dilophonotini
0	124	0	G	82622	Hemaris
0	124	124	S	987953	Hemaris fuciformis
0	99	0	F2	523176	Macroglossini
0	99	0	G	283833	Deilephila
0	99	99	S	644661	Deilephila porcellus
0	184	0	F1	469321	Smerinthinae
0	184	13	F2	523180	Smerinthini
0	91	0	G	522835	Laothoe
0	91	91	S	522836	Laothoe populi
0	80	0	G	522847	Mimas
0	80	80	S	522848	Mimas tiliae
0	10	0	F1	82616	Sphinginae
0	10	0	F2	523164	Sphingini
0	10	0	G	7129	Manduca
0	10	10	S	7130	Manduca sexta
0	12	0	F	7089	Bombycidae
0	12	0	F1	475327	Bombycinae
0	12	3	G	7090	Bombyx
0	7	7	S	7091	Bombyx mori
0	2	2	S	7092	Bombyx mandarina
0	1	0	F	7117	Saturniidae
0	1	0	F1	82587	Saturniinae
0	1	0	F2	180246	Attacini
0	1	0	G	7126	Samia
0	1	1	S	63990	Samia ricini
0	270	0	O6	104423	Drepanoidea
0	270	0	F	104425	Drepanidae
0	270	16	F1	219490	Thyatirinae
0	171	0	G	721162	Thyatira
0	171	171	S	721163	Thyatira batis
0	83	0	G	219491	Habrosyne
0	83	83	S	721137	Habrosyne pyritoides
0	81	0	O6	104493	Pterophoroidea
0	81	0	F	186111	Pterophoridae
0	81	0	F1	186112	Pterophorinae
0	81	0	G	467773	Emmelina
0	81	81	S	467774	Emmelina monodactyla
0	1941	616	O5	104430	Apoditrysia
0	659	0	O6	37568	Tortricoidea
0	659	0	F	7139	Tortricidae
0	659	114	F1	81687	Olethreutinae
0	228	16	F2	581389	Olethreutini
0	114	0	G	572852	Hedya
0	114	114	S	1869985	Hedya salicella
0	98	0	G	572704	Apotomis
0	98	98	S	1100916	Apotomis turbidana
0	193	8	F2	581387	Grapholitini
0	103	0	G	82599	Cydia
0	103	103	S	1100963	Cydia splendana
0	81	0	G	581588	Pammene
0	81	81	S	1101027	Pammene fasciana
0	1	0	G	581577	Leguminivora
0	1	1	S	1035111	Leguminivora glycinivorella
0	124	0	F2	581385	Eucosmini
0	124	0	G	581513	Notocelia
0	124	124	S	1594315	Notocelia uddmanniana
0	287	0	O6	104434	Sesioidea
0	287	0	F	106496	Sesiidae
0	287	23	F1	106499	Sesiinae
0	134	0	F2	301638	Sesiini
0	134	0	G	287191	Sesia
0	134	134	S	748215	Sesia apiformis
0	130	0	F2	301641	Synanthedonini
0	130	0	G	300855	Bembecia
0	130	130	S	301037	Bembecia ichneumoniformis
0	218	0	O6	104432	Cossoidea
0	218	0	F	186108	Cossidae
[truncated: 18,509 more rows]

## Sheet: SAA06
Percentage of reads covered by the clade rooted at this taxon	Number of reads covered by the clade rooted at this taxon	Number of reads assigned directly to this taxon	A rank code, indicating (U)nclassified, (D)omain, (K)ingdom, (P)hylum, (C)lass, (O)rder, (F)amily, (G)enus, or (S)pecies. All other ranks are simply '-'.	NCBI taxonomy ID	indented scientific name
66.44	28838092	28838092	U	0	unclassified
33.56	14565065	2851394	R	1	root		Total
26.9	11674833	2308936	R1	131567	cellular organisms		Unclassified	66.44
18.21	7903150	1377887	D	2759	Eukaryota		Classified(Root)	33.56
14.66	6364036	53020	D1	33154	Opisthokonta		Eukaryota	18.21
14.53	6308597	659	K	33208	Metazoa		listed_Eukaryotes	12.69
14.53	6307933	11000	K1	6072	Eumetazoa		listed_all	88.11
14.51	6296795	742881	K2	33213	Bilateria
10.13	4397158	2906	K3	33511	Deuterostomia		Unclassified	66.44
10.12	4393324	630	P	7711	Chordata		Loxodonta	9.92
10.12	4392655	0	P1	89593	Craniata		Green plants	0.36
10.12	4392655	92	P2	7742	Vertebrata		Fungi	0.01
10.12	4392558	928	P3	7776	Gnathostomata		human	0
10.12	4391578	0	P4	117570	Teleostomi		Arthropoda	2.4
10.12	4391578	44223	P5	117571	Euteleostomi		Other eukaryotes	5.52
9.97	4328191	38	P6	8287	Sarcopterygii		Bacteria	3.3
9.97	4328150	1	P7	1338369	Dipnotetrapodomorpha		Viruses	0.09
9.97	4328149	760	P8	32523	Tetrapoda		Archaea	0.07
9.97	4327273	4828	P9	32524	Amniota		Other	11.89
9.96	4321347	97	C	40674	Mammalia
9.96	4321248	235	C1	32525	Theria
9.96	4320970	4607	C2	9347	Eutheria
9.93	4308211	1068	C3	311790	Afrotheria
9.92	4306887	0	O	9779	Proboscidea
9.92	4306887	447	F	9780	Elephantidae
9.92	4305873	126	G	9784	Loxodonta
9.92	4305746	4305746	S	9785	Loxodonta africana
0	1	1	S	99490	Loxodonta cyclotis
0	562	0	G	9782	Elephas
0	562	4	S	9783	Elephas maximus
0	558	558	S1	1239296	Elephas maximus borneensis
0	5	2	G	37348	Mammuthus
0	3	3	S	37349	Mammuthus primigenius
0	204	0	O	9774	Sirenia
0	204	0	F	9775	Trichechidae
0	204	0	G	9776	Trichechus
0	204	0	S	9778	Trichechus manatus
0	204	204	S1	127582	Trichechus manatus latirostris
0	26	0	O	9815	Tubulidentata
0	26	0	F	9816	Orycteropodidae
0	26	0	G	9817	Orycteropus
0	26	2	S	9818	Orycteropus afer
0	24	24	S1	1230840	Orycteropus afer afer
0	15	0	F	9389	Chrysochloridae
0	15	0	F1	745257	Chrysochlorinae
0	15	0	G	185452	Chrysochloris
0	15	15	S	185453	Chrysochloris asiatica
0	5	0	O	28734	Macroscelidea
0	5	0	F	28735	Macroscelididae
0	5	0	G	28736	Elephantulus
0	5	5	S	28737	Elephantulus edwardii
0	4	0	F	9369	Tenrecidae
0	4	0	F1	176113	Tenrecinae
0	4	0	G	9370	Echinops
0	4	4	S	9371	Echinops telfairi
0	2	0	O	9810	Hyracoidea
0	2	0	F	9811	Procaviidae
0	2	0	G	9812	Procavia
0	2	2	S	9813	Procavia capensis
0.02	8139	3142	C3	1437010	Boreoeutheria
0.01	2603	826	C4	314145	Laurasiatheria
0	877	66	O	33554	Carnivora
0	746	50	O1	379584	Caniformia
0	617	40	F	9608	Canidae
0	574	0	G	9611	Canis
0	574	556	S	9612	Canis lupus
0	18	18	S1	9615	Canis lupus familiaris
0	2	0	G	9625	Vulpes
0	2	2	S	494514	Vulpes lagopus
0	1	0	G	34879	Nyctereutes
0	1	1	S	34880	Nyctereutes procyonoides
0	58	3	F	9655	Mustelidae
0	51	0	F1	169417	Lutrinae
0	49	0	G	9656	Lutra
0	49	49	S	9657	Lutra lutra
0	2	0	G	34881	Enhydra
0	2	0	S	34882	Enhydra lutris
0	2	2	S1	391180	Enhydra lutris kenyoni
0	4	0	F1	169418	Mustelinae
0	3	2	G	9665	Mustela
0	1	0	S	9668	Mustela putorius
0	1	1	S1	9669	Mustela putorius furo
0	1	0	G	452645	Neovison
0	1	1	S	452646	Neovison vison
0	12	4	F	9709	Phocidae
0	4	0	G	9714	Mirounga
0	4	4	S	9715	Mirounga leonina
0	2	0	G	9710	Halichoerus
0	2	2	S	9711	Halichoerus grypus
0	2	0	G	9712	Leptonychotes
0	2	2	S	9713	Leptonychotes weddellii
0	6	1	F	9632	Ursidae
0	4	1	G	9639	Ursus
0	3	3	S	29073	Ursus maritimus
0	1	0	G	9645	Ailuropoda
0	1	1	S	9646	Ailuropoda melanoleuca
0	2	0	F	9705	Odobenidae
0	2	0	G	9706	Odobenus
0	2	0	S	9707	Odobenus rosmarus
0	2	2	S1	9708	Odobenus rosmarus divergens
0	1	0	F	9702	Otariidae
0	1	0	G	9703	Zalophus
0	1	1	S	9704	Zalophus californianus
0	65	2	O1	379583	Feliformia
0	59	2	F	9681	Felidae
0	55	3	F1	338152	Felinae
0	50	0	G	9682	Felis
0	50	50	S	9685	Felis catus
0	2	0	G	146712	Puma
0	2	2	S	1608482	Puma yagouaroundi
0	2	0	F1	338153	Pantherinae
0	2	0	G	9688	Panthera
0	1	1	S	9689	Panthera leo
0	1	1	S	9691	Panthera pardus
0	3	0	F	9676	Hyaenidae
0	3	0	G	95911	Hyaena
0	3	3	S	95912	Hyaena hyaena
0	1	0	F	9697	Herpestidae
0	1	0	G	37031	Suricata
0	1	1	S	37032	Suricata suricatta
0	624	71	O	91561	Artiodactyla
0	429	0	O1	9845	Ruminantia
0	429	107	O2	35500	Pecora
0	178	25	F	9895	Bovidae
0	76	2	F1	27592	Bovinae
0	70	0	G	9903	Bos
0	67	67	S	72004	Bos mutus
0	3	3	S	9913	Bos taurus
0	3	0	G	9918	Bubalus
0	3	3	S	89462	Bubalus bubalis
0	1	0	G	9900	Bison
0	1	0	S	9901	Bison bison
0	1	1	S1	43346	Bison bison bison
0	70	1	F1	9963	Caprinae
0	69	0	G	9935	Ovis
0	63	0	S	37174	Ovis canadensis
0	63	63	S1	112262	Ovis canadensis canadensis
0	6	6	S	9940	Ovis aries
0	6	0	F1	9959	Hippotraginae
0	6	0	G	9957	Oryx
0	6	6	S	59534	Oryx dammah
0	1	0	F1	9952	Cephalophinae
0	1	0	G	119561	Sylvicapra
0	1	1	S	119562	Sylvicapra grimmia
0	144	0	F	9850	Cervidae
0	144	0	F1	34878	Cervinae
0	144	1	G	9859	Cervus
0	140	140	S	9860	Cervus elaphus
0	3	3	S	1574408	Cervus canadensis
0	96	0	O1	35497	Suina
0	96	0	F	9821	Suidae
0	96	0	G	9822	Sus
0	96	50	S	9823	Sus scrofa
0	46	46	S1	415978	Sus scrofa scrofa
0	14	0	O1	9834	Tylopoda
0	14	3	F	9835	Camelidae
0	10	6	G	9836	Camelus
0	2	2	S	9838	Camelus dromedarius
0	2	2	S	419612	Camelus ferus
0	1	0	G	30539	Vicugna
0	1	1	S	30538	Vicugna pacos
0	14	0	O1	2653789	Whippomorpha
0	14	1	O2	9721	Cetacea
0	11	2	O3	9722	Odontoceti
0	6	2	F	9726	Delphinidae
0	2	0	G	27609	Lagenorhynchus
0	2	2	S	90247	Lagenorhynchus obliquidens
0	1	0	G	9729	Globicephala
0	1	1	S	9731	Globicephala melas
0	1	0	G	9738	Tursiops
0	1	1	S	9739	Tursiops truncatus
0	2	1	F	9747	Monodontidae
0	1	0	G	9748	Delphinapterus
0	1	1	S	9749	Delphinapterus leucas
0	1	0	F	9750	Physeteridae
0	1	0	G	9753	Physeter
0	1	1	S	9755	Physeter catodon
0	2	0	O3	9761	Mysticeti
0	2	0	F	9765	Balaenopteridae
0	2	0	G	9766	Balaenoptera
0	1	0	S	9767	Balaenoptera acutorostrata
0	1	1	S1	310752	Balaenoptera acutorostrata scammoni
0	1	1	S	9771	Balaenoptera musculus
0	230	8	O	9397	Chiroptera
0	204	6	O1	30560	Microchiroptera
0	172	4	F	9431	Vespertilionidae
0	109	1	G	27671	Pipistrellus
0	107	107	S	59474	Pipistrellus pipistrellus
0	1	1	S	59472	Pipistrellus kuhlii
0	56	3	G	9434	Myotis
0	50	50	S	59463	Myotis lucifugus
0	1	1	S	51298	Myotis myotis
0	1	1	S	109478	Myotis brandtii
0	1	1	S	225400	Myotis davidii
0	2	0	F1	981671	Miniopterinae
0	2	0	G	9432	Miniopterus
0	2	2	S	291302	Miniopterus natalensis
0	1	0	G	29077	Eptesicus
0	1	1	S	29078	Eptesicus fuscus
0	12	1	F	9415	Phyllostomidae
0	5	0	F1	40234	Stenodermatinae
0	4	0	G	27659	Sturnira
0	4	4	S	192404	Sturnira hondurensis
0	1	0	G	9416	Artibeus
0	1	1	S	9417	Artibeus jamaicensis
0	4	0	F1	40237	Desmodontinae
0	4	0	G	9429	Desmodus
0	4	4	S	9430	Desmodus rotundus
0	2	0	F1	40238	Phyllostominae
0	2	0	G	9422	Phyllostomus
0	2	2	S	89673	Phyllostomus discolor
0	7	0	F	58055	Rhinolophidae
0	7	0	F1	186995	Rhinolophinae
0	7	0	G	49442	Rhinolophus
0	7	7	S	59479	Rhinolophus ferrumequinum
0	5	0	F	186994	Hipposideridae
0	5	0	G	58068	Hipposideros
0	5	5	S	186990	Hipposideros armiger
0	2	0	F	9436	Molossidae
0	2	0	G	27621	Molossus
0	2	2	S	27622	Molossus molossus
0	18	0	O1	30559	Megachiroptera
0	18	0	F	9398	Pteropodidae
0	18	3	F1	77225	Pteropodinae
0	9	5	G	9401	Pteropus
0	2	2	S	132908	Pteropus vampyrus
0	1	1	S	9402	Pteropus alecto
0	1	1	S	143291	Pteropus giganteus
0	6	0	G	9406	Rousettus
0	6	6	S	9407	Rousettus aegyptiacus
0	22	2	O	9787	Perissodactyla
0	15	0	F	9788	Equidae
0	15	2	G	9789	Equus
0	10	0	G1	35510	Equus
0	10	10	S	9796	Equus caballus
0	3	0	G1	35508	Asinus
0	3	3	S	9793	Equus asinus
0	5	0	F	9803	Rhinocerotidae
0	5	0	G	9806	Ceratotherium
0	5	0	S	9807	Ceratotherium simum
0	5	5	S1	73337	Ceratotherium simum simum
0	16	0	O	9362	Eulipotyphla
0	9	0	F	9373	Talpidae
0	6	0	G	9374	Talpa
0	6	6	S	50954	Talpa occidentalis
0	3	0	G	143301	Condylura
0	3	3	S	143302	Condylura cristata
0	4	0	F	9376	Soricidae
0	3	0	F1	183663	Soricinae
0	3	0	G	9379	Sorex
0	3	3	S	42254	Sorex araneus
0	1	0	F1	183662	Crocidurinae
0	1	1	G	36801	Crocidura
0	3	0	F	9363	Erinaceidae
0	3	0	F1	30577	Erinaceinae
0	3	0	G	9364	Erinaceus
0	3	3	S	9365	Erinaceus europaeus
0	8	0	O	9971	Pholidota
0	8	0	F	9972	Manidae
0	8	3	G	9973	Manis
0	4	4	S	9974	Manis javanica
0	1	1	S	143292	Manis pentadactyla
0.01	2394	554	C4	314146	Euarchontoglires
0	1233	12	C5	314147	Glires
0	1214	122	O	9989	Rodentia
0	975	1	O1	1963758	Myomorpha
0	970	131	O2	337687	Muroidea
0	688	96	F	10066	Muridae
0	313	10	F1	39107	Murinae
0	282	1	G	10088	Mus
0	280	2	G1	862507	Mus
0	276	276	S	10090	Mus musculus
0	1	1	S	10096	Mus spretus
0	1	1	S	10089	Mus caroli
0	1	0	G1	862508	Coelomys
0	1	1	S	10093	Mus pahari
0	15	1	G	10114	Rattus
0	13	13	S	10116	Rattus norvegicus
0	1	1	S	10117	Rattus rattus
0	3	0	G	30639	Mastomys
0	3	3	S	35658	Mastomys coucha
0	1	0	G	61153	Arvicanthis
0	1	1	S	61156	Arvicanthis niloticus
0	1	0	G	121588	Grammomys
0	1	1	S	491861	Grammomys surdaster
0	1	1	G	34857	Hylomyscus
0	278	0	F1	326408	Deomyinae
0	278	59	G	10067	Acomys
0	182	182	S	60746	Acomys russatus
0	14	14	S	83527	Acomys percivali
0	12	12	S	83762	Acomys kempi
0	11	11	S	60744	Acomys dimidiatus
0	1	0	F1	10045	Gerbillinae
0	1	0	G	10046	Meriones
0	1	1	S	10047	Meriones unguiculatus
0	148	6	F	337677	Cricetidae
0	97	2	F1	337963	Neotominae
0	91	0	G	38667	Onychomys
0	91	91	S	38674	Onychomys torridus
0	4	0	G	10040	Peromyscus
0	3	0	S	10042	Peromyscus maniculatus
0	3	3	S1	230844	Peromyscus maniculatus bairdii
0	1	1	S	10041	Peromyscus leucopus
0	36	0	F1	39087	Arvicolinae
0	33	0	G	10049	Arvicola
0	33	33	S	1047088	Arvicola amphibius
0	3	0	G	10053	Microtus
0	2	2	S	111838	Microtus oregoni
0	1	1	S	79684	Microtus ochrogaster
0	9	0	F1	10026	Cricetinae
0	7	0	G	10035	Mesocricetus
0	7	7	S	10036	Mesocricetus auratus
0	2	0	G	10028	Cricetulus
0	2	2	S	10029	Cricetulus griseus
0	3	0	F	337664	Spalacidae
0	3	0	F1	10061	Spalacinae
0	3	0	G	30636	Nannospalax
0	3	3	S	1026970	Nannospalax galili
0	4	0	O2	1963761	Dipodoidea
0	4	0	F	30648	Dipodidae
0	4	0	F1	35737	Dipodinae
0	4	0	G	48867	Jaculus
0	4	4	S	51337	Jaculus jaculus
0	75	0	O1	33553	Sciuromorpha
0	75	1	F	55153	Sciuridae
0	65	0	F1	9991	Sciurinae
0	65	0	F2	337752	Sciurini
0	65	19	G	10001	Sciurus
0	25	25	S	30640	Sciurus carolinensis
0	21	21	S	55149	Sciurus vulgaris
0	9	0	F1	337726	Xerinae
0	9	2	F2	337730	Marmotini
0	4	0	G	1141640	Ictidomys
0	4	4	S	43179	Ictidomys tridecemlineatus
0	2	1	G	9992	Marmota
0	1	1	S	93162	Marmota flaviventris
0	1	0	G	1141645	Urocitellus
0	1	1	S	9999	Urocitellus parryii
0	22	7	O1	33550	Hystricomorpha
0	6	0	F	10167	Bathyergidae
0	4	0	G	10180	Heterocephalus
0	4	4	S	10181	Heterocephalus glaber
0	2	0	G	423606	Fukomys
0	2	2	S	885580	Fukomys damarensis
0	5	0	F	10150	Chinchillidae
0	5	0	G	10151	Chinchilla
0	5	5	S	34839	Chinchilla lanigera
0	2	0	F	10139	Caviidae
0	2	0	G	10140	Cavia
0	2	2	S	10141	Cavia porcellus
0	2	0	F	10158	Octodontidae
0	2	0	G	10159	Octodon
0	2	2	S	10160	Octodon degus
0	20	1	O1	1963757	Castorimorpha
0	17	0	F	29132	Castoridae
0	17	0	G	10184	Castor
0	17	17	S	51338	Castor canadensis
0	2	0	F	10015	Heteromyidae
0	2	0	F1	38662	Dipodomyinae
0	2	0	G	10016	Dipodomys
0	1	1	S	10020	Dipodomys ordii
0	1	1	S	105255	Dipodomys spectabilis
0	7	0	O	9975	Lagomorpha
0	5	0	F	9976	Ochotonidae
0	5	1	G	9977	Ochotona
0	3	3	S	130825	Ochotona curzoniae
0	1	1	S	9978	Ochotona princeps
0	2	0	F	9979	Leporidae
0	2	0	G	9984	Oryctolagus
0	2	2	S	9986	Oryctolagus cuniculus
0	600	15	O	9443	Primates
0	570	1	O1	376913	Haplorrhini
0	565	32	O2	314293	Simiiformes
0	508	47	O3	9526	Catarrhini
0	414	3	O4	314295	Hominoidea
0	409	6	F	9604	Hominidae
0	395	67	F1	207598	Homininae
0	296	0	G	9605	Homo
0	296	296	S	9606	Homo sapiens
0	28	0	G	9596	Pan
0	27	27	S	9598	Pan troglodytes
0	1	1	S	9597	Pan paniscus
0	4	0	G	9592	Gorilla
0	4	4	S	9593	Gorilla gorilla
0	8	0	F1	607660	Ponginae
0	8	0	G	9599	Pongo
0	8	8	S	9601	Pongo abelii
0	2	1	F	9577	Hylobatidae
0	1	0	G	325165	Nomascus
0	1	1	S	61853	Nomascus leucogenys
0	47	0	O4	314294	Cercopithecoidea
0	47	2	F	9527	Cercopithecidae
0	30	1	F1	9528	Cercopithecinae
0	18	3	G	9539	Macaca
0	13	13	S	9544	Macaca mulatta
0	1	1	S	9541	Macaca fascicularis
0	1	0	S	9542	Macaca fuscata
0	1	1	S1	9543	Macaca fuscata fuscata
0	4	0	G	9554	Papio
0	4	4	S	9555	Papio anubis
0	4	0	G	392815	Chlorocebus
0	2	2	S	9534	Chlorocebus aethiops
0	2	2	S	60711	Chlorocebus sabaeus
0	2	0	G	9529	Cercocebus
0	2	2	S	9531	Cercocebus atys
0	1	0	G	9567	Mandrillus
0	1	1	S	9568	Mandrillus leucophaeus
0	15	2	F1	9569	Colobinae
0	11	0	G	591932	Piliocolobus
0	11	11	S	591936	Piliocolobus tephrosceles
0	1	0	G	9570	Colobus
0	1	1	S	33548	Colobus guereza
0	1	0	G	54136	Trachypithecus
0	1	1	S	54180	Trachypithecus francoisi
0	25	3	O3	9479	Platyrrhini
0	19	1	F	9498	Cebidae
0	8	0	F1	9480	Callitrichinae
0	7	0	G	9481	Callithrix
0	7	0	G1	1965096	Callithrix
0	7	7	S	9483	Callithrix jacchus
0	1	1	G	9486	Saguinus
0	7	1	F1	38070	Cebinae
0	3	0	G	9513	Cebus
0	3	3	S	2715852	Cebus imitator
0	3	0	G	1532884	Sapajus
0	3	3	S	9515	Sapajus apella
0	3	0	F1	378850	Saimiriinae
0	3	0	G	9520	Saimiri
0	3	0	S	27679	Saimiri boliviensis
0	3	3	S1	39432	Saimiri boliviensis boliviensis
0	3	0	F	376918	Aotidae
0	3	0	G	9504	Aotus
0	3	3	S	37293	Aotus nancymaae
0	4	0	O2	376912	Tarsiiformes
0	4	0	F	9475	Tarsiidae
0	4	0	G	1868481	Carlito
0	4	4	S	1868482	Carlito syrichta
0	15	2	O1	376911	Strepsirrhini
0	8	0	O2	376915	Lemuriformes
0	5	0	F	30615	Cheirogaleidae
0	5	0	G	13149	Microcebus
0	5	5	S	30608	Microcebus murinus
0	2	0	F	30599	Indriidae
0	2	0	G	30600	Propithecus
0	2	2	S	379532	Propithecus coquereli
0	1	0	F	9445	Lemuridae
0	1	0	G	13513	Eulemur
0	1	0	S	30602	Eulemur macaco
0	1	1	S1	30603	Eulemur macaco macaco
0	5	0	O2	376917	Lorisiformes
0	5	0	F	40297	Galagidae
0	5	0	G	30610	Otolemur
0	5	5	S	30611	Otolemur garnettii
0	5	0	O	9392	Scandentia
0	5	0	F	9393	Tupaiidae
0	5	0	G	9394	Tupaia
0	5	5	S	246437	Tupaia chinensis
0	2	0	O	30656	Dermoptera
0	2	0	F	30657	Cynocephalidae
0	2	0	G	482536	Galeopterus
0	2	2	S	482537	Galeopterus variegatus
0	13	0	C3	9348	Xenarthra
0	7	0	O	948951	Cingulata
0	7	0	F	9359	Dasypodidae
0	7	0	G	9360	Dasypus
0	7	7	S	9361	Dasypus novemcinctus
0	6	0	O	948950	Pilosa
0	6	0	O1	948953	Folivora
0	6	0	F	227508	Megalonychidae
0	6	0	G	9357	Choloepus
0	5	5	S	27675	Choloepus didactylus
0	1	1	S	9358	Choloepus hoffmanni
0	43	6	C2	9263	Metatheria
0	13	1	O	38609	Diprotodontia
0	4	0	F	9335	Phalangeridae
0	4	0	G	9336	Trichosurus
0	4	4	S	9337	Trichosurus vulpecula
0	4	0	F	38624	Phascolarctidae
0	4	0	G	38625	Phascolarctos
0	4	4	S	38626	Phascolarctos cinereus
0	3	0	F	9338	Vombatidae
0	3	0	G	29138	Vombatus
0	3	3	S	29139	Vombatus ursinus
0	1	0	F	9307	Macropodidae
0	1	0	G	1960649	Notamacropus
0	1	1	S	9315	Notamacropus eugenii
0	11	0	O	38608	Dasyuromorphia
0	11	0	F	9277	Dasyuridae
0	11	0	G	9304	Sarcophilus
0	11	11	S	9305	Sarcophilus harrisii
0	9	0	O	38605	Didelphimorphia
0	9	0	F	9265	Didelphidae
0	9	0	F1	126287	Didelphinae
0	9	0	G	13615	Monodelphis
0	9	9	S	13616	Monodelphis domestica
0	4	0	O	38607	Microbiotheria
0	4	0	F	30660	Microbiotheriidae
0	4	0	G	33561	Dromiciops
0	4	4	S	33562	Dromiciops gliroides
0	2	0	C1	9254	Prototheria
0	2	0	O	9255	Monotremata
0	2	0	F	9259	Tachyglossidae
0	2	0	G	9260	Tachyglossus
0	2	2	S	9261	Tachyglossus aculeatus
0	1098	0	P10	8457	Sauropsida
0	1098	55	P11	32561	Sauria
0	982	56	P12	1329799	Archelosauria
0	903	12	P13	8492	Archosauria
0	878	0	P14	436486	Dinosauria
0	878	0	P15	436489	Saurischia
0	878	0	P16	436491	Theropoda
0	878	0	P17	436492	Coelurosauria
0	878	77	C	8782	Aves
0	692	161	C1	8825	Neognathae
0	156	22	O	9126	Passeriformes
0	61	0	F	9183	Turdidae
0	60	0	G	36283	Erithacus
0	60	60	S	37610	Erithacus rubecula
0	1	0	G	9184	Catharus
0	1	1	S	91951	Catharus ustulatus
0	35	0	O1	2116661	Sylvioidea
0	35	0	F	36270	Sylviidae
0	35	0	F1	330750	Acrocephalinae
0	35	0	G	39620	Acrocephalus
0	35	0	S	48156	Acrocephalus scirpaceus
0	35	35	S1	126889	Acrocephalus scirpaceus scirpaceus
0	16	0	O1	175121	Passeroidea
0	7	0	F	164646	Icteridae
0	7	0	G	84832	Molothrus
0	7	7	S	84834	Molothrus ater
0	6	0	F	37611	Estrildidae
0	6	0	F1	40155	Estrildinae
0	5	0	G	59728	Taeniopygia
0	5	5	S	59729	Taeniopygia guttata
0	1	0	G	40156	Lonchura
0	1	0	S	40157	Lonchura striata
0	1	1	S1	299123	Lonchura striata domestica
0	2	1	F	9158	Passeridae
0	1	0	G	9159	Passer
0	1	1	S	9160	Passer montanus
0	1	0	F	36256	Motacillidae
0	1	0	G	45806	Motacilla
0	1	0	S	45807	Motacilla alba
0	1	1	S1	1094192	Motacilla alba alba
0	7	1	F	9153	Paridae
0	3	0	G	181118	Pseudopodoces
0	3	3	S	181119	Pseudopodoces humilis
0	2	0	G	9154	Parus
0	2	2	S	9157	Parus major
0	1	0	G	156562	Cyanistes
0	1	1	S	156563	Cyanistes caeruleus
0	5	1	F	114313	Pipridae
0	2	0	G	114328	Neopelma
0	2	2	S	114329	Neopelma chrysocephalum
0	2	0	G	88178	Pipra
0	2	2	S	649802	Pipra filicauda
0	3	3	F	400783	Thraupidae
0	3	0	F	1729112	Passerellidae
0	3	0	G	44387	Zonotrichia
0	3	3	S	44394	Zonotrichia albicollis
0	2	0	O1	192204	Corvoidea
0	2	0	F	28725	Corvidae
0	2	0	G	30420	Corvus
0	1	1	S	68294	Corvus kubaryi
0	1	1	S	1196302	Corvus moneduloides
0	2	0	F	28728	Tyrannidae
0	1	0	G	28729	Empidonax
0	1	1	S	164674	Empidonax traillii
0	1	0	G	377286	Knipolegus
0	1	1	S	478605	Knipolegus cyanirostris
0	154	1	C2	1549675	Galloanserae
0	97	5	O	8976	Galliformes
0	89	3	F	9005	Phasianidae
0	62	0	F1	466552	Meleagridinae
0	62	0	G	9102	Meleagris
0	62	62	S	9103	Meleagris gallopavo
0	19	0	F1	9072	Phasianinae
0	18	0	G	9030	Gallus
0	18	18	S	9031	Gallus gallus
0	1	0	G	9053	Phasianus
0	1	1	S	9054	Phasianus colchicus
0	3	0	F1	466544	Perdicinae
0	3	0	G	9090	Coturnix
0	3	3	S	93934	Coturnix japonica
0	2	1	F1	466585	Tetraoninae
0	1	0	G	30409	Lagopus
0	1	1	S	30410	Lagopus leucura
0	3	0	F	8990	Numididae
0	3	0	G	8995	Numida
0	3	3	S	8996	Numida meleagris
0	56	0	O	8826	Anseriformes
0	56	2	F	8830	Anatidae
0	52	0	F1	2068716	Anatinae
0	51	0	G	8835	Anas
0	51	51	S	8839	Anas platyrhynchos
0	1	0	G	8883	Oxyura
0	1	1	S	8884	Oxyura jamaicensis
0	2	0	F1	2068722	Anserinae
0	2	1	G	8867	Cygnus
0	1	1	S	8868	Cygnus atratus
0	94	0	O	2558200	Accipitriformes
0	94	0	F	56259	Accipitridae
0	94	1	F1	8955	Accipitrinae
0	92	0	G	8960	Aquila
0	92	0	S	8962	Aquila chrysaetos
0	92	92	S1	223781	Aquila chrysaetos chrysaetos
0	1	0	G	8968	Haliaeetus
0	1	1	S	8969	Haliaeetus albicilla
0	58	0	C2	2607030	Caprimulgimorphae
0	55	0	O	8902	Caprimulgiformes
0	55	0	F	48283	Caprimulgidae
0	55	0	F1	48286	Caprimulginae
0	55	0	G	48284	Caprimulgus
0	55	55	S	111811	Caprimulgus europaeus
0	3	0	O	8892	Apodiformes
0	3	0	F	9242	Trochilidae
0	3	0	G	9243	Calypte
0	3	3	S	9244	Calypte anna
0	45	0	O	8929	Columbiformes
0	45	1	F	8930	Columbidae
0	41	0	G	36242	Streptopelia
0	41	41	S	177155	Streptopelia turtur
0	3	0	G	8931	Columba
0	3	3	S	8932	Columba livia
0	7	0	O	30458	Strigiformes
0	4	0	F	30462	Tytonidae
0	4	0	G	56312	Tyto
0	4	2	S	56313	Tyto alba
0	2	2	S1	507980	Tyto alba alba
0	3	0	F	30459	Strigidae
0	3	0	G	126785	Athene
0	3	3	S	194338	Athene cunicularia
0	6	1	O	9223	Psittaciformes
0	3	0	F	9224	Psittacidae
0	3	0	G	35547	Strigops
0	3	3	S	2489341	Strigops habroptila
0	2	0	F	1545690	Psittaculidae
0	2	0	G	13145	Melopsittacus
0	2	2	S	13146	Melopsittacus undulatus
0	2	0	O	8948	Falconiformes
0	2	0	F	8949	Falconidae
0	2	0	G	8952	Falco
0	2	2	S	148594	Falco naumanni
0	2	0	O	9205	Pelecaniformes
0	1	0	F	8899	Ardeidae
0	1	0	G	56073	Egretta
0	1	1	S	188379	Egretta garzetta
0	1	0	F	30445	Phaethontidae
0	1	0	G	37044	Phaethon
0	1	1	S	97097	Phaethon lepturus
0	2	0	O	9219	Piciformes
0	2	0	F	9220	Picidae
0	2	0	G	1517830	Dryobates
0	2	2	S	118200	Dryobates pubescens
0	2	0	O	57384	Coliiformes
0	2	0	F	57385	Coliidae
0	2	0	G	57409	Colius
0	2	2	S	57412	Colius striatus
0	1	0	O	30449	Procellariiformes
0	1	0	F	30451	Procellariidae
0	1	0	G	30454	Fulmarus
0	1	1	S	30455	Fulmarus glacialis
0	1	0	O	30411	Gaviiformes
0	1	0	F	30412	Gaviidae
0	1	0	G	37038	Gavia
0	1	1	S	37040	Gavia stellata
0	1	0	O	30447	Podicipediformes
0	1	0	F	30448	Podicipedidae
0	1	0	G	37049	Podiceps
0	1	1	S	37050	Podiceps auritus
0	109	3	C1	8783	Palaeognathae
0	95	0	O	8819	Apterygiformes
0	95	0	F	8820	Apterygidae
0	95	1	G	8821	Apteryx
0	93	0	S	2696672	Apteryx mantelli
0	93	93	S1	202946	Apteryx mantelli mantelli
0	1	1	S	308060	Apteryx rowi
0	6	0	O	8802	Tinamiformes
0	6	0	F	8803	Tinamidae
0	5	0	G	8806	Nothoprocta
0	5	5	S	30464	Nothoprocta perdicaria
0	1	0	G	30467	Tinamus
0	1	1	S	94827	Tinamus guttatus
0	3	0	O	8784	Casuariiformes
0	3	0	F	8788	Dromaiidae
0	3	0	G	8789	Dromaius
0	3	3	S	8790	Dromaius novaehollandiae
0	2	0	O	8798	Struthioniformes
0	2	0	F	8799	Struthionidae
0	2	0	G	8800	Struthio
0	2	0	S	8801	Struthio camelus
0	2	2	S1	441894	Struthio camelus australis
0	13	3	O	1294634	Crocodylia
0	7	0	F	1294636	Alligatoridae
0	7	0	F1	34915	Alligatorinae
0	7	1	G	8495	Alligator
0	5	5	S	38654	Alligator sinensis
0	1	1	S	8496	Alligator mississippiensis
0	3	0	O1	1298654	Longirostres
0	2	0	F	1294635	Gavialidae
0	2	0	F1	94833	Gavialinae
0	2	0	G	94834	Gavialis
0	2	2	S	94835	Gavialis gangeticus
0	1	0	F	8493	Crocodylidae
0	1	0	G	8500	Crocodylus
0	1	1	S	8502	Crocodylus porosus
0	23	0	P13	2841271	Testudinata
0	23	0	O	8459	Testudines
0	23	2	O1	8464	Cryptodira
0	19	3	O2	1579337	Durocryptodira
0	12	1	O3	8486	Testudinoidea
0	8	4	F	8476	Emydidae
0	2	0	G	8477	Chrysemys
0	2	1	S	8479	Chrysemys picta
0	1	1	S1	8478	Chrysemys picta bellii
0	1	0	G	8480	Graptemys
0	1	1	S	33571	Graptemys pseudogeographica
0	1	0	G	34902	Trachemys
0	1	0	S	34903	Trachemys scripta
0	1	1	S1	31138	Trachemys scripta elegans
0	2	0	F	8487	Testudinidae
0	1	0	G	904181	Chelonoidis
0	1	0	G1	1137846	Chelonoidis nigra species complex
0	1	1	S	106734	Chelonoidis abingdonii
0	1	0	G	38771	Gopherus
0	1	1	S	1825980	Gopherus evgoodei
0	1	0	F	328320	Geoemydidae
0	1	0	F1	328321	Geoemydinae
0	1	0	G	74925	Mauremys
0	1	1	S	260615	Mauremys reevesii
0	4	0	O3	1579336	Americhelydia
0	4	0	O4	27791	Chelonioidea
0	4	0	F	27792	Dermochelyidae
0	4	0	G	27793	Dermochelys
0	4	4	S	27794	Dermochelys coriacea
0	2	0	O2	1579275	Trionychia
0	2	0	F	34907	Trionychidae
0	2	0	G	204969	Pelodiscus
0	2	2	S	13735	Pelodiscus sinensis
0	61	0	C	8504	Lepidosauria
0	61	0	O	8509	Squamata
0	61	0	O1	1329961	Bifurcata
0	58	0	O2	1329950	Unidentata
0	58	0	O3	1329912	Episquamata
0	53	0	O4	1329911	Toxicofera
0	40	5	O5	8570	Serpentes
0	34	6	O6	34989	Colubroidea
0	13	0	F	8602	Elapidae
0	13	8	F1	42167	Acanthophiinae
0	3	0	G	8672	Pseudonaja
0	3	3	S	8673	Pseudonaja textilis
0	2	0	G	8661	Notechis
0	2	2	S	8663	Notechis scutatus
0	8	0	F	8689	Viperidae
0	8	0	F1	8710	Crotalinae
0	5	1	G	8728	Crotalus
0	4	4	S	88082	Crotalus tigris
0	2	0	G	103943	Protobothrops
0	2	2	S	103944	Protobothrops mucrosquamatus
0	1	0	G	8711	Agkistrodon
0	1	1	S	8720	Agkistrodon contortrix
0	7	1	F	8578	Colubridae
0	4	0	F1	169862	Natricinae
0	4	1	G	34999	Thamnophis
0	3	3	S	35019	Thamnophis sirtalis
0	2	0	F1	169863	Colubrinae
0	2	0	G	201800	Pantherophis
0	2	2	S	94885	Pantherophis guttatus
0	1	0	O6	34979	Henophidia
0	1	0	F	34984	Pythonidae
0	1	0	G	37579	Python
0	1	1	S	176946	Python bivittatus
0	13	1	O5	8511	Iguania
0	6	0	F	2024743	Phrynosomatidae
0	6	0	F1	42425	Phrynosomatinae
0	6	0	G	8518	Sceloporus
0	5	5	S	8520	Sceloporus undulatus
0	1	1	S	43624	Sceloporus formosus
0	3	0	O6	83232	Acrodonta
0	3	0	F	81953	Agamidae
0	3	0	F1	145349	Amphibolurinae
0	3	0	G	52201	Pogona
0	3	3	S	103695	Pogona vitticeps
0	3	0	F	2024747	Dactyloidae
0	3	0	G	28376	Anolis
0	2	2	S	28377	Anolis carolinensis
0	1	1	S	75265	Anolis maynardi
0	5	0	O4	1329976	Laterata
0	5	0	O5	1329975	Lacertibaenia
0	5	0	F	8522	Lacertidae
0	5	0	F1	162266	Lacertinae
0	2	0	G	42163	Podarcis
0	2	2	S	64176	Podarcis muralis
0	2	0	G	8523	Lacerta
0	2	2	S	80427	Lacerta agilis
0	1	0	G	141678	Zootoca
0	1	1	S	8524	Zootoca vivipara
0	3	0	O2	8560	Gekkota
0	3	0	F	8561	Gekkonidae
0	3	0	F1	385256	Gekkoninae
0	3	0	G	8565	Gekko
0	3	3	S	146911	Gekko japonicus
0	116	2	C	8292	Amphibia
0	85	0	O	8445	Gymnophiona
0	44	0	F	30380	Rhinatrematidae
0	44	0	G	194407	Rhinatrema
0	44	44	S	194408	Rhinatrema bivittatum
0	36	0	F	264006	Dermophiidae
0	36	0	G	260994	Geotrypetes
0	36	36	S	260995	Geotrypetes seraphini
0	5	0	F	1277737	Siphonopidae
0	5	0	G	264009	Microcaecilia
0	5	5	S	1415580	Microcaecilia unicolor
0	29	0	C1	41666	Batrachia
0	26	0	O	8342	Anura
0	17	0	O1	30319	Pipoidea
0	17	0	F	8352	Pipidae
0	17	0	F1	8360	Xenopodinae
0	17	0	G	8353	Xenopus
0	11	0	G1	8363	Silurana
0	11	11	S	8364	Xenopus tropicalis
0	6	0	G1	262014	Xenopus
0	6	6	S	8355	Xenopus laevis
0	9	0	O1	8416	Neobatrachia
0	5	0	O2	30352	Ranoidea
0	3	1	F	8397	Ranidae
0	2	0	G	8399	Rana
0	2	0	G1	121175	Rana
0	2	2	S	8407	Rana temporaria
0	2	0	F	43512	Mantellidae
0	2	0	F1	410314	Mantellinae
0	2	0	G	43513	Mantella
0	2	0	G1	410362	bernhardi group
0	2	2	S	143423	Mantella bernhardi
0	3	0	O2	8417	Hyloidea
0	3	0	F	8382	Bufonidae
0	3	0	G	8383	Bufo
0	3	3	S	8384	Bufo bufo
0	1	0	O2	8426	Microhyloidea
0	1	0	F	83972	Arthroleptidae
0	1	0	G	83975	Arthroleptis
0	1	1	S	333677	Arthroleptis stenodactylus
0	3	0	O	8293	Caudata
0	2	0	O1	30367	Salamandroidea
0	2	0	F	8294	Ambystomatidae
0	2	1	G	8295	Ambystoma
0	1	0	S	436157	Ambystoma 'unisexual hybrid complex'
0	1	1	S1	436160	Ambystoma unisexual lineage LJJJ
0	1	0	O1	30364	Cryptobranchoidea
0	1	0	F	30366	Hynobiidae
0	1	0	G	156986	Batrachuperus
0	1	1	G1	2685338	unclassified Batrachuperus
0	3	0	P7	118072	Coelacanthimorpha
0	3	0	O	7894	Coelacanthiformes
0	3	0	F	7895	Coelacanthidae
0	3	0	G	7896	Latimeria
0	3	3	S	7897	Latimeria chalumnae
0.04	19164	142	P6	7898	Actinopterygii
0.04	19005	169	C	186623	Actinopteri
0.04	18811	25	C1	41665	Neopterygii
0.04	18779	83	C2	32443	Teleostei
0.04	18692	911	C3	1489341	Osteoglossocephalai
0.04	17702	7154	C4	186625	Clupeocephala
0.02	8182	1695	C5	1489388	Euteleosteomorpha
0.01	6137	0	C6	123365	Neoteleostei
0.01	6137	0	C7	123366	Eurypterygia
0.01	6137	0	C8	123367	Ctenosquamata
0.01	6137	179	C9	123368	Acanthomorphata
0.01	5906	372	C10	123369	Euacanthomorphacea
0.01	5438	2665	C11	1489872	Percomorphaceae
0	1180	192	C12	1489922	Eupercaria
0	628	57	O	8111	Perciformes
0	219	0	O1	1489943	Serranoidei
0	219	0	F	30871	Serranidae
0	219	0	F1	274794	Epinephelinae
0	219	3	F2	1505891	Epinephelini
0	116	0	G	134629	Plectropomus
0	116	116	S	160734	Plectropomus leopardus
0	100	6	G	94231	Epinephelus
0	89	89	S	293821	Epinephelus fuscoguttatus
0	5	5	S	310571	Epinephelus lanceolatus
0	169	10	O1	8205	Notothenioidei
0	78	0	F	36203	Bovichtidae
0	78	0	G	56715	Cottoperca
0	78	78	S	56716	Cottoperca gobio
0	67	0	F	30806	Channichthyidae
0	67	0	G	52238	Pseudochaenichthys
0	67	67	S	52239	Pseudochaenichthys georgianus
0	13	0	F	8206	Nototheniidae
0	8	0	G	35729	Trematomus
0	8	8	S	40690	Trematomus bernacchii
0	5	0	G	8207	Notothenia
0	5	5	S	8208	Notothenia coriiceps
0	1	0	F	8214	Bathydraconidae
0	1	0	G	8217	Gymnodraco
0	1	1	S	8218	Gymnodraco acuticeps
0	165	4	O1	8100	Cottioidei
0	71	0	O2	1490021	Cottales
0	68	0	F	8092	Cottidae
0	68	0	G	61642	Taurulus
0	68	68	S	61643	Taurulus bubalis
0	3	0	F	8101	Cyclopteridae
0	3	0	F1	181456	Cyclopterinae
0	3	0	G	8102	Cyclopterus
0	3	3	S	8103	Cyclopterus lumpus
0	49	0	O2	8192	Zoarcales
0	43	0	F	56724	Pholidae
0	43	0	F1	181468	Pholinae
0	43	0	G	56725	Pholis
0	43	43	S	56726	Pholis gunnellus
0	6	0	F	8202	Anarhichadidae
0	6	0	G	433404	Anarrhichthys
0	6	6	S	433405	Anarrhichthys ocellatus
0	41	0	O2	1490020	Gasterosteales
0	41	1	F	69291	Gasterosteidae
0	30	0	G	134919	Pungitius
0	30	30	S	134920	Pungitius pungitius
0	10	0	G	69292	Gasterosteus
0	10	6	S	69293	Gasterosteus aculeatus
0	4	4	S1	481459	Gasterosteus aculeatus aculeatus
0	15	0	O1	8112	Percoidei
0	15	2	F	8165	Percidae
0	9	0	F1	698016	Etheostomatinae
0	9	1	G	54318	Etheostoma
0	5	0	G1	909700	Ozarka
0	5	5	S	417921	Etheostoma cragini
0	3	0	G1	909696	Oligocephalus
0	3	3	S	54343	Etheostoma spectabile
0	2	0	F1	641307	Percinae
0	2	0	G	8166	Perca
0	2	2	S	8167	Perca flavescens
0	2	0	F1	641308	Luciopercinae
0	2	0	G	283033	Sander
0	2	2	S	283035	Sander lucioperca
0	3	0	O1	8107	Scorpaenoidei
0	3	0	F	274692	Sebastidae
0	3	0	F1	274705	Sebastinae
0	3	0	G	34820	Sebastes
0	3	3	S	72105	Sebastes umbrosus
0	116	0	O	1489931	Spariformes
0	116	13	F	8169	Sparidae
0	62	0	G	8176	Acanthopagrus
0	62	62	S	8177	Acanthopagrus latus
0	41	0	G	8174	Sparus
0	41	41	S	8175	Sparus aurata
0	113	1	C13	1489923	Eupercaria incertae sedis
0	103	6	F	30870	Sciaenidae
0	66	0	G	215357	Larimichthys
0	66	66	S	215358	Larimichthys crocea
0	30	0	G	215359	Nibea
0	30	30	S	240163	Nibea albiflora
0	1	0	G	240161	Miichthys
0	1	1	S	240162	Miichthys miiuy
0	9	0	F	42148	Moronidae
0	7	0	G	34815	Morone
0	7	7	S	34816	Morone saxatilis
0	2	0	G	13488	Dicentrarchus
0	2	2	S	13489	Dicentrarchus labrax
0	70	0	O	1489939	Pempheriformes
0	70	0	F	1204718	Lateolabracidae
0	70	1	G	8163	Lateolabrax
0	69	69	S	315492	Lateolabrax maculatus
0	35	0	O	31022	Tetraodontiformes
0	35	0	O1	31028	Tetraodontoidei
0	35	0	O2	32517	Tetradontoidea
0	35	0	F	31031	Tetraodontidae
0	32	0	G	31032	Takifugu
0	32	32	S	31033	Takifugu rubripes
0	3	0	G	47144	Tetraodon
0	3	3	S	99883	Tetraodon nigroviridis
0	17	0	O	1489928	Labriformes
0	17	0	F	8247	Labridae
0	9	0	G	98381	Notolabrus
0	9	9	S	1203425	Notolabrus celidotus
0	6	0	G	202584	Cheilinus
0	6	6	S	241271	Cheilinus undulatus
0	2	0	G	30799	Labrus
0	2	2	S	56723	Labrus bergylta
0	6	0	O	1489940	Centrarchiformes
0	6	0	O1	1545897	Centrarchoidei
0	4	0	F	8180	Centrarchidae
0	4	0	G	27705	Micropterus
0	4	4	S	27706	Micropterus salmoides
0	2	0	F	119486	Sinipercidae
0	2	0	G	119487	Siniperca
0	2	2	S	119488	Siniperca chuatsi
0	3	0	O	1545895	Chaetodontiformes
0	3	0	F	30828	Chaetodontidae
0	3	0	G	109904	Chelmon
0	3	3	S	109905	Chelmon rostratus
0	885	109	C12	1489908	Ovalentaria
0	466	33	C13	1489913	Atherinomorphae
0	209	4	O	28738	Cyprinodontiformes
0	161	3	O1	8087	Cyprinodontoidei
0	149	0	F	8079	Poeciliidae
0	149	2	F1	586240	Poeciliinae
0	115	4	G	8080	Poecilia
0	110	110	S	8081	Poecilia reticulata
0	1	1	S	48699	Poecilia latipinna
0	29	0	G	33527	Gambusia
0	29	29	S	33528	Gambusia affinis
0	3	1	G	8082	Xiphophorus
0	2	2	S	32473	Xiphophorus couchianus
0	6	0	F	8076	Cyprinodontidae
0	6	0	F1	136836	Cyprinodontinae
0	6	0	F2	136838	Cyprinodontini
0	6	3	G	28741	Cyprinodon
0	3	3	S	28743	Cyprinodon variegatus
0	3	0	F	28756	Fundulidae
0	3	0	G	8077	Fundulus
0	3	3	S	8078	Fundulus heteroclitus
0	44	0	O1	45443	Aplocheiloidei
0	27	0	F	405002	Nothobranchiidae
0	27	0	G	28779	Nothobranchius
0	27	27	S	105023	Nothobranchius furzeri
0	17	0	F	28771	Rivulidae
0	7	0	G	326431	Kryptolebias
0	7	7	S	37003	Kryptolebias marmoratus
0	6	0	G	52669	Austrofundulus
0	6	6	S	52670	Austrofundulus limnaeus
0	4	0	G	942014	Nematolebias
0	4	4	S	451745	Nematolebias whitei
0	170	0	O	76071	Beloniformes
0	170	0	O1	28781	Adrianichthyoidei
0	170	0	F	47757	Adrianichthyidae
0	170	0	F1	8088	Oryziinae
0	170	0	G	8089	Oryzias
0	161	161	S	8090	Oryzias latipes
0	9	9	S	30732	Oryzias melastigma
0	54	0	O	8075	Atheriniformes
0	53	0	F	270656	Phallostethidae
0	53	0	G	300305	Neostethus
0	53	53	S	300306	Neostethus bicornis
0	1	0	F	30700	Melanotaeniidae
0	1	0	G	32459	Melanotaenia
0	1	1	S	1250792	Melanotaenia boesemani
0	223	0	C13	1489920	Blenniimorphae
0	223	14	O	1489921	Blenniiformes
0	156	0	O1	123349	Gobiesocoidei
0	156	0	F	63826	Gobiesocidae
0	156	0	F1	557415	Gobiesocinae
0	156	0	G	210581	Gouania
0	156	156	S	441366	Gouania willdenowi
0	53	0	O1	56717	Blennioidei
0	53	0	F	56718	Blenniidae
0	53	0	F1	703913	Salariinae
0	53	0	G	94311	Salarias
0	53	53	S	181472	Salarias fasciatus
0	68	0	C13	1489909	Ovalentaria incertae sedis
0	46	0	F	205120	Ambassidae
0	46	0	G	210631	Parambassis
0	46	46	S	210632	Parambassis ranga
0	22	1	F	30863	Pomacentridae
0	8	0	G	80965	Acanthochromis
0	8	8	S	80966	Acanthochromis polyacanthus
0	6	0	G	80992	Stegastes
0	6	6	S	144197	Stegastes partitus
0	5	0	G	80969	Amphiprion
0	5	5	S	80972	Amphiprion ocellaris
0	2	0	G	646044	Lepidozygus
0	2	2	S	646045	Lepidozygus tapeinosoma
0	19	0	C13	1489910	Cichlomorphae
0	19	0	O	1489911	Cichliformes
0	19	0	F	8113	Cichlidae
0	14	0	F1	319095	African cichlids
0	14	4	F2	318546	Pseudocrenilabrinae
0	6	0	F3	1315725	Oreochromini
0	6	1	G	8139	Oreochromis
0	4	4	S	8128	Oreochromis niloticus
0	1	1	S	47969	Oreochromis aureus
0	2	0	F3	319057	Tropheini
0	2	0	G	8155	Simochromis
0	2	2	S	43689	Simochromis diagramma
0	1	0	F3	319058	Haplochromini
0	1	0	G	8152	Astatotilapia
0	1	1	S	8154	Astatotilapia calliptera
0	1	0	F3	319069	Lamprologini
0	1	0	G	32506	Neolamprologus
0	1	1	S	32507	Neolamprologus brichardi
0	5	0	F1	319056	New World cichlids
0	5	0	F2	318559	Cichlasomatinae
0	5	0	F3	318529	Heroini
0	5	0	G	61816	Archocentrus
0	5	5	S	63155	Archocentrus centrarchus
0	219	10	C12	1489904	Carangaria
0	111	2	O	1489907	Carangiformes
0	60	0	F	8157	Carangidae
0	57	0	G	36211	Trachurus
0	57	57	S	36212	Trachurus trachurus
0	3	1	G	8160	Seriola
0	2	0	S	302047	Seriola lalandi
0	2	2	S1	1841481	Seriola lalandi dorsalis
0	49	0	F	173245	Echeneidae
0	49	0	G	173246	Echeneis
0	49	49	S	173247	Echeneis naucrates
0	87	0	O	8252	Pleuronectiformes
0	87	1	O1	30942	Pleuronectoidei
0	50	0	F	52902	Scophthalmidae
0	50	0	G	52903	Scophthalmus
0	50	50	S	52904	Scophthalmus maximus
0	11	0	F	8256	Pleuronectidae
0	11	5	G	8266	Hippoglossus
0	6	6	S	195615	Hippoglossus stenolepis
0	11	0	F	30947	Cynoglossidae
0	11	0	F1	603456	Cynoglossinae
0	11	0	G	106173	Cynoglossus
0	11	11	S	244447	Cynoglossus semilaevis
0	8	0	F	30948	Soleidae
0	8	0	G	28828	Solea
0	8	8	S	28829	Solea senegalensis
0	6	0	F	171414	Paralichthyidae
0	6	0	G	8254	Paralichthys
0	6	6	S	8255	Paralichthys olivaceus
0	7	0	C13	1489905	Carangaria incertae sedis
0	5	0	F	30876	Toxotidae
0	5	0	G	270536	Toxotes
0	5	5	S	941984	Toxotes jaculatrix
0	2	0	F	8184	Centropomidae
0	2	0	G	8186	Lates
0	2	2	S	8187	Lates calcarifer
0	4	0	O	1489906	Istiophoriformes
0	4	0	F	8243	Xiphiidae
0	4	0	G	8244	Xiphias
0	4	4	S	8245	Xiphias gladius
0	158	2	C12	1489892	Anabantaria
0	80	0	O	1489900	Anabantiformes
0	80	4	O1	50370	Anabantoidei
0	51	0	F	64142	Anabantidae
0	51	0	G	64143	Anabas
0	51	51	S	64144	Anabas testudineus
0	25	0	F	270602	Osphronemidae
0	25	0	F1	158449	Macropodinae
0	25	0	G	158455	Betta
0	25	25	S	158456	Betta splendens
0	76	0	O	43697	Synbranchiformes
0	67	0	O1	129920	Mastacembeloidei
0	67	0	F	94233	Mastacembelidae
0	67	0	G	94234	Mastacembelus
0	67	67	S	205130	Mastacembelus armatus
0	9	0	O1	129918	Synbranchoidei
0	9	0	F	43698	Synbranchidae
0	9	0	G	43699	Monopterus
0	9	9	S	43700	Monopterus albus
0	134	0	C12	1489885	Pelagiaria
0	134	0	O	1489894	Scombriformes
0	134	0	F	8224	Scombridae
0	134	0	F1	186745	Scombrinae
0	134	0	F2	186749	Thunnini
0	134	80	G	8234	Thunnus
0	28	28	S	8236	Thunnus albacares
0	26	26	S	8240	Thunnus maccoyii
0	120	3	C12	1489875	Gobiaria
0	112	0	O	1489876	Kurtiformes
0	112	0	O1	1489877	Apogonoidei
0	112	0	F	83881	Apogonidae
0	112	0	F1	475176	Apogoninae
0	112	0	G	375763	Sphaeramia
0	112	112	S	375764	Sphaeramia orbicularis
0	5	0	O	1489878	Gobiiformes
0	5	0	O1	8219	Gobioidei
0	5	0	F	8220	Gobiidae
0	5	0	F1	497678	Oxudercinae
0	5	0	G	150287	Boleophthalmus
0	5	5	S	150288	Boleophthalmus pectinirostris
0	45	0	C12	1489874	Batrachoidaria
0	45	0	O	8064	Batrachoidiformes
0	45	0	F	8065	Batrachoididae
0	45	0	F1	390319	Thalassophyrininae
0	45	0	G	289381	Thalassophryne
0	45	45	S	390379	Thalassophryne amazonica
0	31	0	C12	1489883	Syngnathiaria
0	31	0	O	129912	Syngnathiformes
0	31	0	O1	1489884	Syngnathoidei
0	31	0	F	72045	Syngnathidae
0	29	0	F1	129914	Syngnathinae
0	29	0	G	103719	Syngnathus
0	29	29	S	161584	Syngnathus acus
0	2	0	F1	129917	Hippocampinae
0	2	0	G	72046	Hippocampus
0	2	2	S	109280	Hippocampus comes
0	1	0	C12	1489873	Ophidiaria
0	1	0	O	94929	Ophidiiformes
0	1	0	O1	181389	Ophidioidei
0	1	0	F	94930	Ophidiidae
0	1	0	F1	181395	Neobythitinae
0	1	0	G	228345	Lamprogrammus
0	1	1	S	228346	Lamprogrammus niger
0	96	0	C11	181483	Holocentrimorphaceae
0	96	0	O	1490028	Holocentriformes
0	96	0	F	47697	Holocentridae
0	96	0	F1	47698	Myripristinae
0	96	0	G	47699	Myripristis
0	96	96	S	586833	Myripristis murdjan
0	52	0	C10	1489838	Paracanthopterygii
0	52	0	C11	1489841	Zeiogadaria
0	52	0	C12	1489843	Gadariae
0	52	0	O	8043	Gadiformes
0	52	0	O1	1489845	Gadoidei
0	52	0	F	8045	Gadidae
0	52	0	G	8048	Gadus
0	52	52	S	8049	Gadus morhua
0	350	0	C6	41705	Protacanthopterygii
0	344	0	O	8006	Salmoniformes
0	344	72	F	8015	Salmonidae
0	177	8	F1	504568	Salmoninae
0	143	1	G	8028	Salmo
0	142	142	S	8032	Salmo trutta
0	18	1	G	8016	Oncorhynchus
0	7	7	S	8019	Oncorhynchus kisutch
0	7	7	S	74940	Oncorhynchus tshawytscha
0	2	2	S	8022	Oncorhynchus mykiss
0	1	1	S	8018	Oncorhynchus keta
0	8	2	G	8033	Salvelinus
0	4	4	S	8040	Salvelinus namaycush
0	2	2	S	8036	Salvelinus alpinus
0	95	0	F1	504567	Coregoninae
0	95	3	G	27772	Coregonus
0	92	0	G1	2649731	unclassified Coregonus
0	92	92	S	861768	Coregonus sp. 'balchen'
0	6	0	O	8007	Esociformes
0	6	0	F	8008	Esocidae
0	6	0	G	8009	Esox
0	6	6	S	8010	Esox lucius
0.01	2366	91	C5	186634	Otomorpha
0.01	2218	69	C6	32519	Ostariophysi
0	2107	48	C7	186626	Otophysi
0	2019	0	C8	186627	Cypriniphysae
0	2019	1	O	7952	Cypriniformes
0	2018	453	O1	30727	Cyprinoidei
0	1171	0	F	2743709	Danionidae
0	1171	0	F1	2743711	Danioninae
0	1171	349	G	7954	Danio
0	489	489	S	7955	Danio rerio
0	186	186	S	242068	Danio kyathit
0	147	147	S	1142201	Danio aesculapii
0	389	3	F	7953	Cyprinidae
0	382	16	F1	2743694	Cyprininae
0	349	0	G	7961	Cyprinus
0	349	349	S	7962	Cyprinus carpio
0	11	3	G	75365	Sinocyclocheilus
0	4	4	S	75366	Sinocyclocheilus grahami
0	3	3	S	307959	Sinocyclocheilus rhinocerous
0	1	1	S	1608454	Sinocyclocheilus anshuiensis
0	6	0	G	7956	Carassius
0	6	6	S	7957	Carassius auratus
0	4	0	F1	2743705	Smiliogastrinae
0	4	0	G	1606679	Puntigrus
0	4	4	S	1606681	Puntigrus tetrazona
0	4	0	F	2743726	Leuciscidae
0	4	0	F1	2743731	Pogonichthyinae
0	4	0	G	51137	Pimephales
0	4	4	S	90988	Pimephales promelas
0	1	0	F	2743745	Xenocyprididae
0	1	0	F1	2743747	Xenocypridinae
0	1	0	G	7963	Hypophthalmichthys
0	1	1	S	7965	Hypophthalmichthys nobilis
0	40	2	C8	186628	Characiphysae
0	17	0	O	7995	Siluriformes
0	17	1	O1	1489793	Siluroidei
0	6	0	F	7999	Pangasiidae
0	6	0	G	30992	Pangasianodon
0	6	6	S	310915	Pangasianodon hypophthalmus
0	6	0	F	31013	Bagridae
0	6	0	G	641818	Tachysurus
0	6	6	S	1234273	Tachysurus fulvidraco
0	3	0	F	7996	Ictaluridae
0	3	0	G	7997	Ictalurus
0	3	3	S	7998	Ictalurus punctatus
0	1	0	F	31009	Clariidae
0	1	0	G	13012	Clarias
0	1	1	S	13013	Clarias gariepinus
0	16	0	O	7991	Characiformes
0	16	0	O1	1489739	Characoidei
0	12	1	F	42495	Serrasalmidae
0	7	0	G	42513	Pygocentrus
0	7	7	S	42514	Pygocentrus nattereri
0	4	0	G	42525	Colossoma
0	4	4	S	42526	Colossoma macropomum
0	4	0	F	7992	Characidae
0	4	0	F1	42595	Stethaprioninae
0	4	0	G	7993	Astyanax
0	4	4	S	7994	Astyanax mexicanus
0	5	0	O	8002	Gymnotiformes
0	5	0	O1	1489620	Gymnotoidei
0	5	0	F	30771	Gymnotidae
0	5	0	G	8004	Electrophorus
0	5	5	S	8005	Electrophorus electricus
0	42	0	C7	186633	Anotophysi
0	42	0	O	29140	Gonorynchiformes
0	42	0	O1	186632	Chanoidei
0	42	0	F	29142	Chanidae
0	42	0	G	29143	Chanos
0	42	42	S	29144	Chanos chanos
0	57	0	C6	282425	Clupei
0	57	0	O	32446	Clupeiformes
0	43	0	O1	1489459	Denticipitoidei
0	43	0	F	299319	Denticipitidae
0	43	0	G	299320	Denticeps
0	43	43	S	299321	Denticeps clupeoides
0	14	0	O1	1489460	Clupeoidei
0	14	2	F	55118	Clupeidae
0	8	0	F1	7948	Clupeinae
0	8	0	G	7949	Clupea
0	8	8	S	7950	Clupea harengus
0	4	0	F1	55119	Alosinae
0	4	0	G	34772	Alosa
0	4	4	S	34773	Alosa sapidissima
0	79	0	C4	1489343	Osteoglossocephala
0	79	0	C5	31089	Osteoglossomorpha
0	79	0	O	41712	Osteoglossiformes
0	70	0	F	27723	Osteoglossidae
0	70	0	G	27726	Scleropages
0	70	70	S	113540	Scleropages formosus
0	9	0	F	31092	Mormyridae
0	9	0	G	91732	Paramormyrops
0	9	9	S	1676925	Paramormyrops kingsleyae
0	4	0	C3	1489340	Elopocephalai
0	4	0	C4	186624	Elopocephala
0	4	0	C5	32521	Elopomorpha
0	2	0	O	7925	Elopiformes
0	2	0	F	7930	Megalopidae
0	2	0	G	7931	Megalops
0	2	2	S	118141	Megalops cyprinoides
0	2	0	O	7933	Anguilliformes
0	2	0	F	7934	Anguillidae
0	2	0	G	7935	Anguilla
0	2	2	S	7936	Anguilla anguilla
0	7	0	C2	1489100	Holostei
0	7	0	O	7914	Semionotiformes
0	7	0	F	7915	Lepisosteidae
0	7	0	G	7916	Lepisosteus
0	7	7	S	7918	Lepisosteus oculatus
0	25	0	C1	32440	Chondrostei
0	25	0	O	7899	Acipenseriformes
0	25	3	O1	186622	Acipenseroidei
0	16	0	F	7911	Polyodontidae
0	16	0	F1	186619	Polyodontinae
0	16	0	F2	186621	Polyodontini
0	16	0	G	7912	Polyodon
0	16	16	S	7913	Polyodon spathula
0	6	0	F	7900	Acipenseridae
0	6	0	F1	124129	Acipenserinae
0	6	0	F2	124130	Acipenserini
0	6	0	G	7901	Acipenser
0	6	6	S	7906	Acipenser ruthenus
0	17	0	C	1338366	Cladistia
0	17	0	O	8288	Polypteriformes
0	17	4	F	8289	Polypteridae
0	8	0	G	27686	Erpetoichthys
0	8	8	S	27687	Erpetoichthys calabaricus
0	5	0	G	8290	Polypterus
0	5	5	S	55291	Polypterus senegalus
0	52	0	C	7777	Chondrichthyes
0	48	0	C1	7778	Elasmobranchii
0	33	0	C2	119203	Selachii
0	33	0	C3	119197	Galeomorphii
0	33	0	C4	119195	Galeoidea
0	22	0	O	30483	Carcharhiniformes
0	22	0	F	7826	Scyliorhinidae
0	22	0	G	7829	Scyliorhinus
0	22	22	S	7830	Scyliorhinus canicula
0	7	0	O	30503	Orectolobiformes
0	4	0	F	259919	Rhincodontidae
0	4	0	G	1849765	Rhincodon
0	4	4	S	259920	Rhincodon typus
0	3	0	F	40580	Hemiscylliidae
0	3	0	G	34767	Chiloscyllium
0	3	3	S	36176	Chiloscyllium plagiosum
0	4	0	O	30496	Lamniformes
0	4	0	F	7850	Alopiidae
0	4	0	F1	7844	Lamninae
0	4	0	G	13396	Carcharodon
0	4	4	S	13397	Carcharodon carcharias
0	15	0	C2	117893	Batoidea
0	15	0	O	7858	Rajiformes
0	15	0	F	30475	Rajidae
0	15	0	G	117853	Amblyraja
0	15	15	S	386614	Amblyraja radiata
0	4	0	C1	7863	Holocephali
0	4	0	O	7864	Chimaeriformes
0	4	0	F	7865	Callorhinchidae
0	4	0	G	7866	Callorhinchus
0	4	4	S	7868	Callorhinchus milii
0	5	0	P3	1476529	Cyclostomata
0	5	0	C	117569	Hyperoartia
0	5	0	O	7745	Petromyzontiformes
0	5	0	F	7746	Petromyzontidae
0	5	0	G	7756	Petromyzon
0	5	5	S	7757	Petromyzon marinus
0	30	0	P1	7712	Tunicata
0	25	0	C	7713	Ascidiacea
0	20	0	O	7716	Phlebobranchia
0	16	0	F	7717	Cionidae
0	16	0	G	7718	Ciona
0	16	16	S	7719	Ciona intestinalis
0	4	0	F	30274	Ascidiidae
0	4	0	G	56696	Phallusia
0	4	4	S	59560	Phallusia mammillata
0	5	0	O	7720	Stolidobranchia
0	5	0	F	7721	Styelidae
0	5	0	G	7724	Styela
0	5	5	S	7725	Styela clava
0	5	0	C	30302	Appendicularia
0	5	0	O	2507557	Copelata
0	5	0	F	41302	Oikopleuridae
0	5	0	G	34763	Oikopleura
0	5	5	S	34765	Oikopleura dioica
0	9	0	P1	7735	Cephalochordata
0	9	0	C	2682552	Leptocardii
0	9	0	O	2682553	Amphioxiformes
0	9	0	F	7736	Branchiostomidae
0	9	0	G	7737	Branchiostoma
0	8	8	S	7741	Branchiostoma belcheri
0	1	1	S	7739	Branchiostoma floridae
0	926	0	P	7586	Echinodermata
0	917	0	P1	133551	Eleutherozoa
0	908	0	P2	7587	Asterozoa
0	908	0	C	7588	Asteroidea
0	900	0	C1	41242	Forcipulatacea
0	900	0	O	7599	Forcipulatida
0	900	1	F	7600	Asteriidae
0	867	0	G	7601	Asterias
0	867	867	S	7604	Asterias rubens
0	32	0	G	7608	Marthasterias
0	32	32	S	7609	Marthasterias glacialis
0	8	0	C1	41243	Valvatacea
0	8	0	O	41166	Valvatida
0	4	0	F	7592	Asterinidae
0	4	0	G	35076	Patiria
0	4	4	S	46514	Patiria miniata
0	4	0	F	133432	Acanthasteridae
0	4	0	G	133433	Acanthaster
0	4	4	S	133434	Acanthaster planci
0	9	0	P2	7624	Echinozoa
0	9	0	C	7625	Echinoidea
0	9	0	C1	7638	Euechinoidea
0	9	0	C2	7674	Echinacea
0	5	0	O	31184	Temnopleuroida
0	5	0	F	31185	Toxopneustidae
0	5	0	G	7652	Lytechinus
0	5	5	S	7654	Lytechinus variegatus
0	4	0	O	2785018	Camarodonta
0	4	0	O1	7675	Echinidea
0	4	0	F	31181	Strongylocentrotidae
0	4	0	G	7664	Strongylocentrotus
0	4	4	S	7668	Strongylocentrotus purpuratus
0	9	0	P1	133550	Pelmatozoa
0	9	0	C	35069	Crinoidea
0	9	0	C1	35070	Articulata
0	9	0	O	7581	Comatulida
0	9	0	F	106121	Comatulidae
0	9	0	F1	1529449	Comatulinae
0	9	0	G	1529434	Anneissia
0	9	9	S	1529436	Anneissia japonica
0	2	0	P	10219	Hemichordata
0	2	0	C	10220	Enteropneusta
0	2	0	F	10221	Harrimaniidae
0	2	0	G	10222	Saccoglossus
0	2	2	S	10224	Saccoglossus kowalevskii
2.67	1156756	80785	K3	33317	Protostomia
2.47	1074198	28736	K4	1206794	Ecdysozoa
2.4	1043313	37	K5	88770	Panarthropoda
2.4	1043276	29308	P	6656	Arthropoda
2.34	1013659	54	P1	197563	Mandibulata
2.34	1013603	67662	P2	197562	Pancrustacea
2.18	944880	720	P3	6960	Hexapoda
2.18	944152	12	C	50557	Insecta
2.18	944140	11	C1	85512	Dicondylia
2.18	944129	166	C2	7496	Pterygota
2.17	943962	180899	C3	33340	Neoptera
1.75	757505	278657	C4	33392	Endopterygota
1.09	472446	84	C5	85604	Amphiesmenoptera
1.09	472362	6	O	7088	Lepidoptera
1.09	472356	0	O1	41191	Glossata
1.09	472356	7	O2	41196	Neolepidoptera
1.09	472349	27	O3	41197	Heteroneura
1.09	472322	132576	O4	37567	Ditrysia
0.78	337521	269039	O5	104431	Obtectomera
0.09	38610	23937	O6	37570	Noctuoidea
0.03	11142	7766	F	7100	Noctuidae
0	914	342	F1	572922	Xyleninae
0	152	16	G	689302	Agrochola
0	80	80	S	987866	Agrochola circellaris
0	56	56	S	987872	Agrochola macilenta
0	99	0	G	2492374	Omphaloscelis
0	99	99	S	2492375	Omphaloscelis lunosa
0	95	0	G	988070	Atethmia
0	95	95	S	988071	Atethmia centrago
0	88	0	G	997550	Mesoligia
0	88	88	S	997551	Mesoligia furuncula
0	70	0	G	988105	Dryobotodes
0	70	70	S	988106	Dryobotodes eremita
0	68	0	G	1101105	Griposia
0	68	68	S	1101106	Griposia aprilina
0	809	96	F1	95179	Noctuinae
0	600	112	F2	2555566	Noctuini
0	234	32	G	214276	Noctua
0	116	116	S	987995	Noctua janthe
0	46	46	S	753202	Noctua fimbriata
0	40	40	S	214277	Noctua pronuba
0	164	15	G	320016	Xestia
0	88	88	S	988049	Xestia xanthographa
0	61	61	S	987431	Xestia c-nigrum
0	90	0	G	214282	Ochropleura
0	90	90	S	320037	Ochropleura plecta
0	113	6	F2	2555556	Apameini
0	57	0	G	214170	Hydraecia
0	57	57	S	214171	Hydraecia micacea
0	50	0	G	95189	Apamea
0	50	50	S	875885	Apamea monoglypha
0	786	146	F1	95244	Hadeninae
0	408	52	G	103830	Mythimna
0	200	200	S	987985	Mythimna impura
0	156	156	S	997540	Mythimna ferrago
0	83	0	G	988123	Hecatera
0	83	83	S	988125	Hecatera dysodea
0	81	0	G	55056	Mamestra
0	81	81	S	55057	Mamestra brassicae
0	68	0	G	320089	Phlogophora
0	68	68	S	875884	Phlogophora meticulosa
0	309	22	F1	95186	Plusiinae
0	211	21	G	254361	Autographa
0	95	95	S	254363	Autographa gamma
0	95	95	S	987893	Autographa pulchrina
0	72	0	G	254364	Abrostola
0	72	72	S	938171	Abrostola tripartita
0	4	0	G	7110	Trichoplusia
0	4	4	S	7111	Trichoplusia ni
0	238	2	F1	95182	Amphipyrinae
0	225	11	G	56365	Amphipyra
0	142	142	S	689058	Amphipyra tragopoginis
0	72	72	S	987877	Amphipyra berbera
0	11	0	G	7106	Spodoptera
0	6	6	S	69820	Spodoptera litura
0	5	5	S	7108	Spodoptera frugiperda
0	160	10	F1	95175	Acronictinae
0	77	0	G	938225	Craniophora
0	77	77	S	938226	Craniophora ligustri
0	73	0	G	56362	Acronicta
0	73	73	S	987859	Acronicta aceris
0	148	13	F1	116124	Ipimorphinae
0	68	0	G	116125	Cosmia
0	68	68	S	116126	Cosmia trapezina
0	67	0	G	116129	Eupsilia
0	67	67	S	116130	Eupsilia transversa
0	12	0	F1	95178	Heliothinae
0	12	0	G	7112	Helicoverpa
0	9	9	S	7113	Helicoverpa zea
0	3	3	S	29058	Helicoverpa armigera
0.01	2900	1387	F	695564	Erebidae
0	583	79	F1	30225	Arctiinae
0	283	40	F2	1945703	Spilosomini
0	128	0	G	695183	Spilarctia
0	128	128	S	875881	Spilarctia lutea
0	115	0	G	214365	Spilosoma
0	115	115	S	875880	Spilosoma lubricipeda
0	221	0	F2	132199	Lithosiini
0	221	21	G	464722	Eilema
0	100	100	S	987419	Eilema depressum
0	100	100	S	987424	Eilema sororculum
0	545	128	F1	27548	Lymantriinae
0	206	0	G	13122	Lymantria
0	206	206	S	78897	Lymantria monacha
0	112	0	G	319798	Euproctis
0	112	112	S	987935	Euproctis similis
0	99	0	G	33413	Orgyia
0	99	99	S	335469	Orgyia antiqua
0	258	24	F1	95217	Hypeninae
0	120	0	G	95218	Hypena
0	120	120	S	753189	Hypena proboscidalis
0	114	0	G	411962	Schrankia
0	114	114	S	411963	Schrankia costaestrigalis
0	127	0	F1	1583079	Erebinae
0	127	0	G	938237	Laspeyria
0	127	127	S	938238	Laspeyria flexula
0	631	185	F	37571	Notodontidae
0	131	3	F1	319765	Notodontinae
0	81	13	G	214308	Pheosia
0	38	38	S	988018	Pheosia gnoma
0	30	30	S	988019	Pheosia tremula
0	47	0	G	214280	Notodonta
0	47	47	S	753204	Notodonta dromedarius
0	100	0	F1	319773	Phalerinae
0	100	0	G	13633	Phalera
0	100	100	S	753216	Phalera bucephala
0	98	0	F1	319766	Stauropinae
0	98	0	G	56587	Furcula
0	98	98	S	987943	Furcula furcula
0	66	0	F1	319762	Pygaerinae
0	66	0	G	214089	Clostera
0	66	66	S	987902	Clostera curtula
0	51	0	F1	319770	Ptilodontinae
0	51	0	G	987448	Ptilodon
0	51	51	S	987449	Ptilodon capucinus
0.06	26505	17390	O6	37572	Papilionoidea
0.02	6634	3378	F	33415	Nymphalidae
0.01	2355	651	F1	40040	Nymphalinae
0	1331	380	F2	171576	Nymphalini
0	588	98	G	76218	Nymphalis
0	351	80	G1	111880	Aglais
0	136	136	S	111881	Nymphalis urticae
0	135	135	S	171585	Nymphalis io
0	139	0	G1	442324	Nymphalis
0	139	139	S	171594	Nymphalis polychloros
0	363	63	G	42274	Vanessa
0	151	151	S	171605	Vanessa cardui
0	146	146	S	42275	Vanessa atalanta
0	3	3	S	334116	Vanessa tameamea
0	373	0	F2	171578	Melitaeini
0	373	56	F3	171580	Melitaeina
0	170	5	G	596672	Mellicta
0	165	165	S	113330	Mellicta athalia
0	147	0	G	104514	Melitaea
0	147	147	S	113334	Melitaea cinxia
0	425	42	F1	42282	Satyrinae
0	290	17	F2	127320	Satyrini
0	147	0	F3	150883	Maniolina
0	147	14	G	111919	Maniola
0	84	0	G1	111950	jurtina species complex
0	84	84	S	191418	Maniola jurtina
0	49	0	G1	111885	Aphantopus
0	49	49	S	2795564	Maniola hyperantus
0	117	0	F3	366209	Parargina
0	117	0	G	111932	Pararge
0	117	117	S	116150	Pararge aegeria
0	9	0	F3	167180	Mycalesina
0	9	0	G	110367	Bicyclus
0	9	9	S	110368	Bicyclus anynana
0	93	0	F2	1664845	Erebiini
0	93	0	G	111897	Erebia
0	93	93	S	111903	Erebia ligea
0	349	0	F1	40037	Heliconiinae
0	345	45	F2	127312	Argynnini
0	164	0	G	525812	Fabriciana
0	164	164	S	405009	Fabriciana adippe
0	136	0	G	127313	Boloria
0	136	136	S	191398	Boloria selene
0	4	0	F2	127322	Heliconiini
0	4	0	G	33416	Heliconius
0	3	3	S	34740	Heliconius melpomene
0	1	1	S	33419	Heliconius numata
0	124	0	F1	100750	Limenitidinae
0	124	0	F2	215788	Limenitidini
0	124	0	G	124410	Limenitis
0	123	123	S	270466	Limenitis camilla
0	1	1	S	1047112	Limenitis elwesi
0	3	0	F1	127218	Danainae
0	3	0	F2	30248	Danaini
0	3	0	F3	344705	Danaina
0	3	0	G	13036	Danaus
0	3	0	G1	151542	Danaus
0	3	0	S	13037	Danaus plexippus
0	3	3	S1	278856	Danaus plexippus plexippus
0	1291	349	F	7114	Pieridae
0	682	0	F1	42449	Pierinae
0	682	160	F2	152601	Pierini
0	370	84	G	7115	Pieris
0	143	143	S	78633	Pieris napi
0	74	74	S	7116	Pieris brassicae
0	69	69	S	64459	Pieris rapae
0	81	0	G	129396	Aporia
0	81	81	S	129397	Aporia crataegi
0	71	0	G	72244	Anthocharis
0	71	71	S	227532	Anthocharis cardamines
0	164	0	F1	151208	Dismorphiinae
0	164	0	G	189907	Leptidea
0	164	164	S	189913	Leptidea sinapis
0	96	2	F1	42450	Coliadinae
0	91	0	G	42295	Colias
0	91	91	S	72248	Colias croceus
0	3	0	G	33411	Zerene
0	3	3	S	33412	Zerene cesonia
0	1116	136	F	27544	Lycaenidae
0	862	282	F1	42297	Polyommatinae
0	133	44	G	138069	Lysandra
0	47	47	S	268709	Lysandra coridon
0	42	42	S	138070	Lysandra bellargus
0	112	0	G	203780	Glaucopsyche
0	112	112	S	203781	Glaucopsyche alexis
0	109	0	G	242266	Plebejus
0	109	109	S	242267	Plebejus argus
0	101	0	G	42298	Celastrina
0	101	101	S	203782	Celastrina argiolus
0	64	0	G	91737	Aricia
0	64	64	S	91739	Aricia agestis
0	61	0	G	1821620	Cyaniris
0	61	61	S	988025	Cyaniris semiargus
0	118	0	F1	124406	Lycaeninae
0	118	0	G	265359	Lycaena
0	118	118	S	282391	Lycaena phlaeas
0	74	0	F	7143	Papilionidae
0	74	0	F1	42289	Papilioninae
0	74	0	F2	189315	Papilionini
0	74	2	G	7145	Papilio
0	66	66	S	76193	Papilio machaon
0	4	4	S	66420	Papilio xuthus
0	2	2	S	76194	Papilio polytes
0	1290	0	O6	82592	Geometroidea
0	1290	203	F	82593	Geometridae
0	869	273	F1	82596	Ennominae
0	127	10	G	214128	Ennomos
0	68	68	S	722662	Ennomos fuscantarius
0	49	49	S	875883	Ennomos quercinarius
0	90	0	G	104473	Erannis
0	90	90	S	104474	Erannis defoliaria
0	80	0	G	82594	Biston
0	80	80	S	82595	Biston betularia
0	77	0	G	190355	Peribatodes
0	77	77	S	190356	Peribatodes rhomboidaria
0	66	0	G	104475	Agriopis
0	66	66	S	104476	Agriopis aurantiaria
0	60	0	G	704699	Crocallis
0	60	60	S	934829	Crocallis elinguaria
0	52	0	G	722672	Hylaea
0	52	52	S	722673	Hylaea fasciaria
0	44	1	G	82597	Campaea
0	43	43	S	934813	Campaea margaritaria
0	114	0	F1	104450	Larentiinae
0	113	0	G	104458	Hydriomena
0	113	113	S	104460	Hydriomena furcata
0	1	0	G	393367	Dysstroma
0	1	1	S	685363	Dysstroma truncata
0	103	0	F1	104442	Sterrhinae
0	103	0	G	104446	Idaea
0	103	103	S	104447	Idaea aversata
0	1	0	F1	104461	Geometrinae
0	1	0	G	1431019	Episothalma
0	1	1	S	2202999	Episothalma robustaria
0	650	0	O6	40092	Hesperioidea
0	650	81	F	40093	Hesperiidae
0	361	0	F1	40096	Hesperiinae
0	361	29	F2	2839394	Hesperiini
0	130	0	G	218770	Thymelicus
0	130	130	S	272628	Thymelicus sylvestris
0	128	0	G	218743	Ochlodes
0	128	128	S	876063	Ochlodes sylvanus
0	74	0	G	218734	Hesperia
0	74	74	S	291688	Hesperia comma
0	208	16	F1	40100	Pyrginae
0	101	0	G	40102	Pyrgus
0	101	101	S	218760	Pyrgus malvae
0	91	0	G	76212	Erynnis
0	91	91	S	520884	Erynnis tages
0	563	58	O6	37573	Pyraloidea
0	384	25	F	268499	Crambidae
0	230	0	F1	299362	Nymphulinae
0	230	0	G	687116	Parapoynx
0	230	230	S	1594321	Parapoynx stratiotata
0	122	0	F1	40081	Crambinae
0	122	0	G	572825	Chrysoteuchia
0	122	122	S	1594250	Chrysoteuchia culmella
0	5	0	F1	40080	Pyraustinae
0	5	0	G	29056	Ostrinia
0	5	5	S	93504	Ostrinia furnacalis
0	1	0	F1	299367	Glaphyriinae
0	1	0	G	1178252	Dicymolomia
0	1	1	S	1178253	Dicymolomia metalliferalis
0	1	0	F1	581380	Spilomelinae
0	1	0	G	1004730	Conogethes
0	1	1	S	1178461	Conogethes pinicolalis
0	121	1	F	7135	Pyralidae
0	100	0	F1	299347	Pyralinae
0	100	0	G	1101094	Endotricha
0	100	100	S	1101095	Endotricha flammealis
0	12	0	F1	40082	Galleriinae
0	12	0	G	7136	Galleria
0	12	12	S	7137	Galleria mellonella
0	8	0	F1	40083	Phycitinae
0	8	0	G	680682	Amyelois
0	8	8	S	680683	Amyelois transitella
0	524	4	O6	37569	Bombycoidea
0	510	81	F	7128	Sphingidae
0	227	17	F1	82617	Macroglossinae
0	119	0	F2	523174	Dilophonotini
0	119	0	G	82622	Hemaris
0	119	119	S	987953	Hemaris fuciformis
0	91	0	F2	523176	Macroglossini
0	91	0	G	283833	Deilephila
0	91	91	S	644661	Deilephila porcellus
0	196	0	F1	469321	Smerinthinae
0	196	13	F2	523180	Smerinthini
0	102	0	G	522835	Laothoe
0	102	102	S	522836	Laothoe populi
0	81	0	G	522847	Mimas
0	81	81	S	522848	Mimas tiliae
0	6	0	F1	82616	Sphinginae
0	6	0	F2	523164	Sphingini
0	6	0	G	7129	Manduca
0	6	6	S	7130	Manduca sexta
0	10	0	F	7089	Bombycidae
0	10	0	F1	475327	Bombycinae
0	10	4	G	7090	Bombyx
0	6	6	S	7091	Bombyx mori
0	285	0	O6	104423	Drepanoidea
0	285	0	F	104425	Drepanidae
0	285	8	F1	219490	Thyatirinae
0	184	0	G	721162	Thyatira
0	184	184	S	721163	Thyatira batis
0	93	0	G	219491	Habrosyne
0	93	93	S	721137	Habrosyne pyritoides
0	55	0	O6	104493	Pterophoroidea
0	55	0	F	186111	Pterophoridae
0	55	0	F1	186112	Pterophorinae
0	55	0	G	467773	Emmelina
0	55	55	S	467774	Emmelina monodactyla
0	1591	529	O5	104430	Apoditrysia
0	500	0	O6	37568	Tortricoidea
0	500	0	F	7139	Tortricidae
0	500	86	F1	81687	Olethreutinae
0	173	9	F2	581389	Olethreutini
0	96	0	G	572852	Hedya
0	96	96	S	1869985	Hedya salicella
0	68	0	G	572704	Apotomis
0	68	68	S	1100916	Apotomis turbidana
0	156	3	F2	581387	Grapholitini
0	83	0	G	82599	Cydia
0	83	83	S	1100963	Cydia splendana
0	70	0	G	581588	Pammene
0	70	70	S	1101027	Pammene fasciana
0	85	0	F2	581385	Eucosmini
0	84	0	G	581513	Notocelia
0	84	84	S	1594315	Notocelia uddmanniana
0	1	0	G	111440	Epiblema
0	1	1	S	1100979	Epiblema foenella
0	257	0	O6	104434	Sesioidea
0	257	0	F	106496	Sesiidae
0	257	33	F1	106499	Sesiinae
0	121	0	F2	301638	Sesiini
0	121	0	G	287191	Sesia
0	121	121	S	748215	Sesia apiformis
0	103	0	F2	301641	Synanthedonini
0	103	0	G	300855	Bembecia
0	103	103	S	301037	Bembecia ichneumoniformis
0	166	0	O6	104432	Cossoidea
0	166	0	F	186108	Cossidae
0	166	0	F1	1556158	Zeuzerinae
0	166	0	G	655084	Zeuzera
0	166	166	S	1101072	Zeuzera pyrina
0	80	0	O6	104435	Zygaenoidea
0	80	0	F	115354	Zygaenidae
0	80	0	F1	287187	Zygaeninae
0	80	0	G	287110	Zygaena
0	80	80	S	287375	Zygaena filipendulae
0	57	0	O6	104437	Copromorphoidea
0	57	0	F	252293	Carposinidae
0	57	0	G	252294	Carposina
0	57	57	S	252295	Carposina sasakii
0	2	0	O6	104438	Schreckensteinioidea
0	2	0	F	687154	Schreckensteiniidae
0	2	0	G	687128	Schreckensteinia
0	2	2	G1	2631860	unclassified Schreckensteinia
0	257	0	O5	41011	Tineoidea
0	257	0	F	41012	Tineidae
0	257	0	F1	236781	Tineinae
0	257	21	G	41013	Tinea
0	135	135	S	1101063	Tinea semifulvella
0	101	101	S	1594354	Tinea trinotella
0	230	13	O5	37581	Gelechioidea
0	129	0	F	173649	Blastobasidae
0	129	9	G	655692	Blastobasis
0	68	68	S	1869501	Blastobasis adustella
0	52	52	S	2561016	Blastobasis lacticolella
0	85	0	F	753492	Peleopodidae
0	85	0	G	116120	Carcina
0	85	85	S	116121	Carcina quercana
0	3	0	F	173647	Cosmopterigidae
0	3	0	F1	248746	Cosmopteriginae
0	3	0	G	545366	Hyposmocoma
0	3	3	S	1477025	Hyposmocoma kahamanoa
0	147	1	O5	37582	Yponomeutoidea
0	141	0	F	687156	Ypsolophidae
0	141	0	G	687147	Ypsolopha
0	141	141	S	1870435	Ypsolopha scabrella
0	5	0	F	51653	Plutellidae
0	5	0	G	51654	Plutella
0	5	5	S	51655	Plutella xylostella
0.01	3138	121	O	7399	Hymenoptera
0.01	2932	282	O1	7400	Apocrita
0.01	2478	609	O2	7434	Aculeata
0	1425	382	O3	34735	Apoidea
0	345	8	F	7458	Apidae
0	301	11	F1	70987	Apinae
0	253	0	F2	83311	Bombini
0	253	119	G	28641	Bombus
0	38	5	G1	28653	Psithyrus
0	18	18	S	207624	Bombus campestris
0	15	15	S	30201	Bombus sylvestris
0	32	0	G1	144708	Bombus
0	32	32	S	30195	Bombus terrestris
0	25	0	G1	144700	Thoracobombus
0	25	25	S	65598	Bombus pascuorum
0	24	5	G1	144703	Pyrobombus
0	18	18	S	30191	Bombus hypnorum
0	1	1	S	132113	Bombus impatiens
0	12	0	G1	144704	Megabombus
0	12	12	S	85660	Bombus hortorum
0	3	0	G1	144715	Melanobombus
0	3	3	S	396416	Bombus pyrosoma
0	28	0	F2	83321	Apini
0	28	12	G	7459	Apis
0	6	6	S	7460	Apis mellifera
0	4	4	S	7461	Apis cerana
0	3	3	S	7463	Apis florea
0	2	2	S	183418	Apis laboriosa
0	1	1	S	7462	Apis dorsata
0	4	0	F2	83310	Euglossini
0	4	0	G	28644	Eufriesea
0	4	4	S	516756	Eufriesea mexicana
0	3	0	F2	83323	Anthophorini
0	3	0	G	117248	Habropoda
0	3	3	S	597456	Habropoda laboriosa
0	1	0	F2	83316	Emphorini
0	1	0	G	143965	Meliphilopsis
0	1	0	G1	2619471	unclassified Meliphilopsis
0	1	1	S	143966	Meliphilopsis sp. BBSL-209588
0	1	0	F2	83319	Meliponini
0	1	0	G	166413	Frieseomelitta
0	1	1	S	561572	Frieseomelitta varia
0	33	0	F1	78169	Nomadinae
0	33	0	F2	95294	Nomadini
0	33	0	G	95295	Nomada
0	33	33	S	601510	Nomada fabriciana
0	3	0	F1	78170	Xylocopinae
0	3	0	F2	78171	Ceratinini
0	3	0	G	78173	Ceratina
0	3	0	G1	236025	Zadontomerus
0	3	3	S	156304	Ceratina calcarata
0	269	0	O4	2153468	Spheciformes
0	269	13	F	253718	Crabronidae
0	108	0	F1	288404	Bembicinae
0	108	0	F2	302523	Nyssonini
0	108	0	G	421220	Nysson
0	108	108	S	2495127	Nysson spinosus
0	70	0	F1	216423	Philanthinae
0	70	0	F2	288382	Cercerini
0	70	0	G	288388	Cerceris
0	70	70	S	1167272	Cerceris rybyensis
0	41	0	F1	253722	Crabroninae
0	41	0	F2	288410	Crabronini
0	41	0	F3	421285	Crabronina
0	41	3	G	421297	Ectemnius
0	20	20	S	2495015	Ectemnius lituratus
0	18	18	S	1126389	Ectemnius continuus
0	37	0	F1	253723	Pemphredoninae
0	37	0	F2	421418	Psenini
0	37	0	G	421423	Mimumesa
0	37	37	S	2495085	Mimumesa dahlbomi
0	261	2	F	77572	Halictidae
0	250	19	F1	77573	Halictinae
0	133	3	F2	88544	Halictini
0	100	1	G	88467	Lasioglossum
0	68	0	G1	88472	Lasioglossum
0	68	68	S	88531	Lasioglossum lativentre
0	31	0	G1	88475	Dialictus
0	31	31	S	88514	Lasioglossum morio
0	30	0	G	88466	Seladonia
0	30	30	S	115100	Seladonia tumulorum
0	97	0	F2	479730	Sphecodini
0	97	0	G	88591	Sphecodes
0	97	97	S	1190790	Sphecodes monilicornis
0	1	0	F2	88545	Augochlorini
0	1	0	G	115080	Megalopta
0	1	1	S	115081	Megalopta genalis
0	5	0	F1	156312	Nomiinae
0	5	0	G	178049	Nomia
0	5	0	G1	2448183	Acunomia
0	5	5	S	2448451	Nomia melanderi
0	4	0	F1	178025	Rophitinae
0	4	0	G	178032	Dufourea
0	4	4	S	178035	Dufourea novaeangliae
0	79	0	F	156323	Melittidae
0	79	0	F1	253710	Melittinae
0	79	0	G	253714	Macropis
0	79	79	S	253715	Macropis europaea
0	50	0	F	124286	Megachilidae
0	50	0	F1	156330	Megachilinae
0	46	0	F2	156332	Osmiini
0	46	4	G	124287	Osmia
0	39	0	S	1437190	Osmia bicornis
0	39	39	S1	1437191	Osmia bicornis bicornis
0	3	3	S	473952	Osmia lignaria
0	4	0	F2	156331	Megachilini
0	4	0	G	132116	Megachile
0	4	4	S	143995	Megachile rotundata
0	34	0	F	48719	Andrenidae
0	34	0	F1	205141	Andreninae
0	34	0	G	48720	Andrena
0	33	0	G1	205271	Taeniandrena
0	33	33	S	444401	Andrena haemorrhoa
0	1	0	G1	205261	Andrena
0	1	1	S	1411667	Andrena fulva
0	5	0	F	156309	Colletidae
0	4	0	F1	178044	Colletinae
0	4	0	G	156310	Colletes
0	4	4	S	935657	Colletes gigas
0	1	0	F1	232803	Hylaeinae
0	1	0	G	232804	Hylaeus
0	1	0	G1	406330	Prosopis
0	1	1	S	1190791	Hylaeus confusus
[truncated: 13,853 more rows]

## Sheet: SAA07
Percentage of reads covered by the clade rooted at this taxon	Number of reads covered by the clade rooted at this taxon	Number of reads assigned directly to this taxon	A rank code, indicating (U)nclassified, (D)omain, (K)ingdom, (P)hylum, (C)lass, (O)rder, (F)amily, (G)enus, or (S)pecies. All other ranks are simply '-'.	NCBI taxonomy ID	indented scientific name
80.93	115628568	115628568	U	0	unclassified		Total
19.07	27252965	917282	R	1	root		Unclassified	80.93
18.32	26182515	4388385	R1	131567	cellular organisms		Classified(Root)	19.07
11.3	16143270	3448321	D	2759	Eukaryota		Eukaryota	11.3
8.57	12237967	176445	D1	33154	Opisthokonta		listed_Eukaryotes	6.96
8.43	12048647	1901	K	33208	Metazoa		listed_all	96.28
8.43	12046714	31543	K1	6072	Eumetazoa
8.41	12014664	1954379	K2	33213	Bilateria		Unclassified	80.93
5.09	7277315	9794	K3	33511	Deuterostomia		Loxodonta	4.89
5.09	7266489	1994	P	7711	Chordata		Green plants	0.31
5.08	7264379	0	P1	89593	Craniata		Fungi	0.01
5.08	7264379	475	P2	7742	Vertebrata		human	0
5.08	7263876	3119	P3	7776	Gnathostomata		Arthropoda	1.75
5.08	7260592	0	P4	117570	Teleostomi		Other eukaryotes	4.34
5.08	7260592	134344	P5	117571	Euteleostomi		Bacteria	3.84
4.94	7059151	132	P6	8287	Sarcopterygii		Viruses	0.1
4.94	7059006	0	P7	1338369	Dipnotetrapodomorpha		Archaea	0.11
4.94	7059005	3123	P8	32523	Tetrapoda		Other	3.72
4.94	7055434	17249	P9	32524	Amniota
4.92	7033693	261	C	40674	Mammalia
4.92	7033411	900	C1	32525	Theria
4.92	7032386	10940	C2	9347	Eutheria
4.89	6989317	1759	C3	311790	Afrotheria
4.89	6987071	0	O	9779	Proboscidea
4.89	6987071	2099	F	9780	Elephantidae
4.89	6982646	1173	G	9784	Loxodonta
4.89	6981472	6981472	S	9785	Loxodonta africana
0	1	1	S	99490	Loxodonta cyclotis
0	2231	0	G	9782	Elephas
0	2231	7	S	9783	Elephas maximus
0	2224	2224	S1	1239296	Elephas maximus borneensis
0	95	11	G	37348	Mammuthus
0	84	84	S	37349	Mammuthus primigenius
0	384	0	O	9774	Sirenia
0	381	0	F	9775	Trichechidae
0	381	0	G	9776	Trichechus
0	381	1	S	9778	Trichechus manatus
0	380	380	S1	127582	Trichechus manatus latirostris
0	3	0	F	29135	Dugongidae
0	3	0	G	29136	Dugong
0	3	3	S	29137	Dugong dugon
0	43	0	O	9815	Tubulidentata
0	43	0	F	9816	Orycteropodidae
0	43	0	G	9817	Orycteropus
0	43	0	S	9818	Orycteropus afer
0	43	43	S1	1230840	Orycteropus afer afer
0	36	0	F	9389	Chrysochloridae
0	36	0	F1	745257	Chrysochlorinae
0	36	0	G	185452	Chrysochloris
0	36	36	S	185453	Chrysochloris asiatica
0	13	0	F	9369	Tenrecidae
0	13	0	F1	176113	Tenrecinae
0	13	0	G	9370	Echinops
0	13	13	S	9371	Echinops telfairi
0	10	0	O	28734	Macroscelidea
0	10	0	F	28735	Macroscelididae
0	10	0	G	28736	Elephantulus
0	10	10	S	28737	Elephantulus edwardii
0	1	0	O	9810	Hyracoidea
0	1	0	F	9811	Procaviidae
0	1	0	G	9812	Procavia
0	1	1	S	9813	Procavia capensis
0.02	32075	10561	C3	1437010	Boreoeutheria
0.01	13095	1940	C4	314146	Euarchontoglires
0	6506	37	O	9443	Primates
0	6414	7	O1	376913	Haplorrhini
0	6394	88	O2	314293	Simiiformes
0	6231	166	O3	9526	Catarrhini
0	5915	19	O4	314295	Hominoidea
0	5883	59	F	9604	Hominidae
0	5788	359	F1	207598	Homininae
0	5361	0	G	9605	Homo
0	5361	5361	S	9606	Homo sapiens
0	54	3	G	9596	Pan
0	49	49	S	9598	Pan troglodytes
0	2	2	S	9597	Pan paniscus
0	14	0	G	9592	Gorilla
0	14	10	S	9593	Gorilla gorilla
0	4	4	S1	9595	Gorilla gorilla gorilla
0	36	0	F1	607660	Ponginae
0	36	1	G	9599	Pongo
0	35	35	S	9601	Pongo abelii
0	13	3	F	9577	Hylobatidae
0	7	0	G	325165	Nomascus
0	7	7	S	61853	Nomascus leucogenys
0	3	0	G	9578	Hylobates
0	3	3	S	81572	Hylobates moloch
0	150	0	O4	314294	Cercopithecoidea
0	150	10	F	9527	Cercopithecidae
0	93	11	F1	9528	Cercopithecinae
0	63	3	G	9539	Macaca
0	49	49	S	9544	Macaca mulatta
0	7	7	S	9545	Macaca nemestrina
0	4	4	S	9541	Macaca fascicularis
0	7	0	G	392815	Chlorocebus
0	5	5	S	9534	Chlorocebus aethiops
0	2	2	S	60711	Chlorocebus sabaeus
0	6	0	G	9554	Papio
0	6	6	S	9555	Papio anubis
0	5	0	G	9529	Cercocebus
0	5	5	S	9531	Cercocebus atys
0	1	0	G	9567	Mandrillus
0	1	1	S	9568	Mandrillus leucophaeus
0	47	5	F1	9569	Colobinae
0	28	0	G	591932	Piliocolobus
0	28	28	S	591936	Piliocolobus tephrosceles
0	8	0	G	9570	Colobus
0	8	0	S	54131	Colobus angolensis
0	8	8	S1	336983	Colobus angolensis palliatus
0	5	0	G	542827	Rhinopithecus
0	3	3	S	61621	Rhinopithecus bieti
0	2	2	S	61622	Rhinopithecus roxellana
0	1	0	G	54136	Trachypithecus
0	1	1	S	54180	Trachypithecus francoisi
0	75	8	O3	9479	Platyrrhini
0	52	7	F	9498	Cebidae
0	22	0	F1	9480	Callitrichinae
0	22	0	G	9481	Callithrix
0	22	0	G1	1965096	Callithrix
0	22	22	S	9483	Callithrix jacchus
0	12	3	F1	38070	Cebinae
0	7	0	G	1532884	Sapajus
0	7	7	S	9515	Sapajus apella
0	2	0	G	9513	Cebus
0	2	2	S	2715852	Cebus imitator
0	11	0	F1	378850	Saimiriinae
0	11	0	G	9520	Saimiri
0	11	0	S	27679	Saimiri boliviensis
0	11	11	S1	39432	Saimiri boliviensis boliviensis
0	15	0	F	376918	Aotidae
0	15	0	G	9504	Aotus
0	15	15	S	37293	Aotus nancymaae
0	13	0	O2	376912	Tarsiiformes
0	13	0	F	9475	Tarsiidae
0	13	0	G	1868481	Carlito
0	13	13	S	1868482	Carlito syrichta
0	55	2	O1	376911	Strepsirrhini
0	41	3	O2	376915	Lemuriformes
0	26	0	F	30615	Cheirogaleidae
0	26	0	G	13149	Microcebus
0	26	26	S	30608	Microcebus murinus
0	11	0	F	30599	Indriidae
0	11	0	G	30600	Propithecus
0	11	11	S	379532	Propithecus coquereli
0	1	0	F	9445	Lemuridae
0	1	0	G	13513	Eulemur
0	1	1	S	30602	Eulemur macaco
0	12	0	O2	376917	Lorisiformes
0	12	0	F	40297	Galagidae
0	12	0	G	30610	Otolemur
0	12	12	S	30611	Otolemur garnettii
0	4623	38	C5	314147	Glires
0	4562	608	O	9989	Rodentia
0	3508	8	O1	1963758	Myomorpha
0	3484	477	O2	337687	Muroidea
0	2443	425	F	10066	Muridae
0	1109	50	F1	39107	Murinae
0	994	4	G	10088	Mus
0	989	6	G1	862507	Mus
0	982	982	S	10090	Mus musculus
0	1	1	S	10089	Mus caroli
0	1	0	G1	862508	Coelomys
0	1	1	S	10093	Mus pahari
0	50	6	G	10114	Rattus
0	41	41	S	10116	Rattus norvegicus
0	3	3	S	10117	Rattus rattus
0	7	0	G	121588	Grammomys
0	7	7	S	491861	Grammomys surdaster
0	4	0	G	61153	Arvicanthis
0	4	4	S	61156	Arvicanthis niloticus
0	4	0	G	30639	Mastomys
0	4	4	S	35658	Mastomys coucha
0	901	0	F1	326408	Deomyinae
0	901	200	G	10067	Acomys
0	617	617	S	60746	Acomys russatus
0	32	32	S	83527	Acomys percivali
0	28	28	S	60744	Acomys dimidiatus
0	24	24	S	83762	Acomys kempi
0	8	0	F1	10045	Gerbillinae
0	8	0	G	10046	Meriones
0	8	8	S	10047	Meriones unguiculatus
0	556	26	F	337677	Cricetidae
0	354	7	F1	337963	Neotominae
0	340	0	G	38667	Onychomys
0	340	340	S	38674	Onychomys torridus
0	7	3	G	10040	Peromyscus
0	3	0	S	10042	Peromyscus maniculatus
0	3	3	S1	230844	Peromyscus maniculatus bairdii
0	1	1	S	10041	Peromyscus leucopus
0	151	3	F1	39087	Arvicolinae
0	134	0	G	10049	Arvicola
0	134	134	S	1047088	Arvicola amphibius
0	14	1	G	10053	Microtus
0	10	10	S	79684	Microtus ochrogaster
0	3	3	S	111838	Microtus oregoni
0	25	2	F1	10026	Cricetinae
0	14	0	G	10035	Mesocricetus
0	14	14	S	10036	Mesocricetus auratus
0	9	0	G	10028	Cricetulus
0	9	9	S	10029	Cricetulus griseus
0	8	0	F	337664	Spalacidae
0	8	0	F1	10061	Spalacinae
0	8	0	G	30636	Nannospalax
0	8	8	S	1026970	Nannospalax galili
0	16	0	O2	1963761	Dipodoidea
0	16	0	F	30648	Dipodidae
0	16	0	F1	35737	Dipodinae
0	16	0	G	48867	Jaculus
0	16	16	S	51337	Jaculus jaculus
0	267	0	O1	33553	Sciuromorpha
0	267	5	F	55153	Sciuridae
0	220	0	F1	9991	Sciurinae
0	220	0	F2	337752	Sciurini
0	220	60	G	10001	Sciurus
0	90	90	S	30640	Sciurus carolinensis
0	70	70	S	55149	Sciurus vulgaris
0	42	0	F1	337726	Xerinae
0	42	13	F2	337730	Marmotini
0	15	4	G	9992	Marmota
0	9	9	S	93162	Marmota flaviventris
0	2	0	S	9993	Marmota marmota
0	2	2	S1	9994	Marmota marmota marmota
0	10	0	G	1141640	Ictidomys
0	10	10	S	43179	Ictidomys tridecemlineatus
0	4	0	G	1141645	Urocitellus
0	4	4	S	9999	Urocitellus parryii
0	95	2	O1	33550	Hystricomorpha
0	40	0	F	10139	Caviidae
0	40	0	G	10140	Cavia
0	40	40	S	10141	Cavia porcellus
0	33	1	F	10167	Bathyergidae
0	20	0	G	10180	Heterocephalus
0	20	20	S	10181	Heterocephalus glaber
0	12	0	G	423606	Fukomys
0	12	12	S	885580	Fukomys damarensis
0	12	0	F	10158	Octodontidae
0	12	0	G	10159	Octodon
0	12	12	S	10160	Octodon degus
0	8	0	F	10150	Chinchillidae
0	8	0	G	10151	Chinchilla
0	8	8	S	34839	Chinchilla lanigera
0	84	0	O1	1963757	Castorimorpha
0	73	0	F	29132	Castoridae
0	73	0	G	10184	Castor
0	72	72	S	51338	Castor canadensis
0	1	1	S	10185	Castor fiber
0	11	0	F	10015	Heteromyidae
0	11	0	F1	38662	Dipodomyinae
0	11	7	G	10016	Dipodomys
0	4	4	S	105255	Dipodomys spectabilis
0	23	0	O	9975	Lagomorpha
0	12	0	F	9976	Ochotonidae
0	12	1	G	9977	Ochotona
0	9	9	S	130825	Ochotona curzoniae
0	2	2	S	9978	Ochotona princeps
0	11	0	F	9979	Leporidae
0	10	0	G	9984	Oryctolagus
0	10	10	S	9986	Oryctolagus cuniculus
0	1	0	G	48082	Brachylagus
0	1	1	S	48083	Brachylagus idahoensis
0	19	0	O	9392	Scandentia
0	19	0	F	9393	Tupaiidae
0	19	0	G	9394	Tupaia
0	17	17	S	246437	Tupaia chinensis
0	2	2	S	37347	Tupaia belangeri
0	7	0	O	30656	Dermoptera
0	7	0	F	30657	Cynocephalidae
0	7	0	G	482536	Galeopterus
0	7	7	S	482537	Galeopterus variegatus
0.01	8419	2919	C4	314145	Laurasiatheria
0	2534	198	O	33554	Carnivora
0	2116	210	O1	379584	Caniformia
0	1657	69	F	9608	Canidae
0	1582	0	G	9611	Canis
0	1582	1511	S	9612	Canis lupus
0	71	71	S1	9615	Canis lupus familiaris
0	6	0	G	9625	Vulpes
0	3	3	S	9627	Vulpes vulpes
0	3	3	S	494514	Vulpes lagopus
0	189	11	F	9655	Mustelidae
0	153	2	F1	169417	Lutrinae
0	145	0	G	9656	Lutra
0	145	145	S	9657	Lutra lutra
0	5	0	G	34881	Enhydra
0	5	0	S	34882	Enhydra lutris
0	5	5	S1	391180	Enhydra lutris kenyoni
0	1	0	G	71112	Lontra
0	1	1	S	76717	Lontra canadensis
0	25	2	F1	169418	Mustelinae
0	14	2	G	9665	Mustela
0	7	7	S	36723	Mustela erminea
0	5	0	S	9668	Mustela putorius
0	5	5	S1	9669	Mustela putorius furo
0	9	0	G	452645	Neovison
0	9	9	S	452646	Neovison vison
0	30	7	F	9709	Phocidae
0	16	0	G	9710	Halichoerus
0	16	16	S	9711	Halichoerus grypus
0	3	0	G	9714	Mirounga
0	3	3	S	9715	Mirounga leonina
0	2	0	G	9712	Leptonychotes
0	2	2	S	9713	Leptonychotes weddellii
0	2	0	G	1907176	Neomonachus
0	2	2	S	29088	Neomonachus schauinslandi
0	23	3	F	9632	Ursidae
0	12	0	G	9645	Ailuropoda
0	12	12	S	9646	Ailuropoda melanoleuca
0	8	4	G	9639	Ursus
0	3	0	S	9644	Ursus arctos
0	3	3	S1	116960	Ursus arctos horribilis
0	1	1	S	29073	Ursus maritimus
0	4	2	F	9702	Otariidae
0	2	0	G	9703	Zalophus
0	2	2	S	9704	Zalophus californianus
0	3	0	F	9705	Odobenidae
0	3	0	G	9706	Odobenus
0	3	0	S	9707	Odobenus rosmarus
0	3	3	S1	9708	Odobenus rosmarus divergens
0	220	7	O1	379583	Feliformia
0	202	8	F	9681	Felidae
0	177	1	F1	338152	Felinae
0	169	0	G	9682	Felis
0	169	169	S	9685	Felis catus
0	3	0	G	13124	Lynx
0	3	3	S	61383	Lynx canadensis
0	3	0	G	146712	Puma
0	2	2	S	1608482	Puma yagouaroundi
0	1	1	S	9696	Puma concolor
0	1	0	G	37028	Prionailurus
0	1	1	S	37029	Prionailurus bengalensis
0	13	0	F1	338153	Pantherinae
0	13	5	G	9688	Panthera
0	5	1	S	9694	Panthera tigris
0	4	4	S1	74533	Panthera tigris altaica
0	2	2	S	9689	Panthera leo
0	1	1	S	9691	Panthera pardus
0	4	0	F1	338151	Acinonychinae
0	4	0	G	32535	Acinonyx
0	4	4	S	32536	Acinonyx jubatus
0	9	0	F	9697	Herpestidae
0	9	0	G	37031	Suricata
0	9	9	S	37032	Suricata suricatta
0	2	0	F	9676	Hyaenidae
0	2	0	G	95911	Hyaena
0	2	2	S	95912	Hyaena hyaena
0	2142	256	O	91561	Artiodactyla
0	1506	0	O1	9845	Ruminantia
0	1506	440	O2	35500	Pecora
0	557	90	F	9895	Bovidae
0	236	4	F1	27592	Bovinae
0	225	5	G	9903	Bos
0	209	209	S	72004	Bos mutus
0	11	11	S	9913	Bos taurus
0	6	0	G	9918	Bubalus
0	6	6	S	89462	Bubalus bubalis
0	1	0	G	9900	Bison
0	1	0	S	9901	Bison bison
0	1	1	S1	43346	Bison bison bison
0	216	5	F1	9963	Caprinae
0	205	2	G	9935	Ovis
0	195	0	S	37174	Ovis canadensis
0	195	195	S1	112262	Ovis canadensis canadensis
0	8	8	S	9940	Ovis aries
0	5	0	G	9922	Capra
0	5	5	S	9925	Capra hircus
0	1	0	G	37180	Budorcas
0	1	1	S	37181	Budorcas taxicolor
0	15	0	F1	9959	Hippotraginae
0	15	0	G	9957	Oryx
0	15	15	S	59534	Oryx dammah
0	509	5	F	9850	Cervidae
0	499	0	F1	34878	Cervinae
0	499	9	G	9859	Cervus
0	477	477	S	9860	Cervus elaphus
0	13	13	S	1574408	Cervus canadensis
0	5	0	F1	9881	Odocoileinae
0	5	0	G	9871	Odocoileus
0	5	0	S	9874	Odocoileus virginianus
0	5	5	S1	9880	Odocoileus virginianus texanus
0	284	0	O1	35497	Suina
0	284	0	F	9821	Suidae
0	284	0	G	9822	Sus
0	284	149	S	9823	Sus scrofa
0	135	135	S1	415978	Sus scrofa scrofa
0	67	0	O1	2653789	Whippomorpha
0	67	4	O2	9721	Cetacea
0	51	16	O3	9722	Odontoceti
0	15	6	F	9726	Delphinidae
0	5	0	G	9738	Tursiops
0	5	5	S	9739	Tursiops truncatus
0	2	0	G	9732	Orcinus
0	2	2	S	9733	Orcinus orca
0	1	0	G	27609	Lagenorhynchus
0	1	1	S	90247	Lagenorhynchus obliquidens
0	1	0	G	82173	Pseudorca
0	1	1	S	82174	Pseudorca crassidens
0	9	5	F	9740	Phocoenidae
0	4	0	G	9741	Phocoena
0	4	4	S	42100	Phocoena sinus
0	6	0	F	9750	Physeteridae
0	6	0	G	9753	Physeter
0	6	6	S	9755	Physeter catodon
0	4	1	F	9747	Monodontidae
0	3	0	G	40150	Monodon
0	3	3	S	40151	Monodon monoceros
0	1	0	F	119500	Lipotidae
0	1	0	G	118796	Lipotes
0	1	1	S	118797	Lipotes vexillifer
0	12	0	O3	9761	Mysticeti
0	12	0	F	9765	Balaenopteridae
0	12	3	G	9766	Balaenoptera
0	8	0	S	9767	Balaenoptera acutorostrata
0	8	8	S1	310752	Balaenoptera acutorostrata scammoni
0	1	1	S	9771	Balaenoptera musculus
0	29	0	O1	9834	Tylopoda
0	29	4	F	9835	Camelidae
0	18	6	G	9836	Camelus
0	8	8	S	9838	Camelus dromedarius
0	3	3	S	419612	Camelus ferus
0	1	1	S	9837	Camelus bactrianus
0	7	0	G	30539	Vicugna
0	7	7	S	30538	Vicugna pacos
0	708	21	O	9397	Chiroptera
0	643	30	O1	30560	Microchiroptera
0	529	13	F	9431	Vespertilionidae
0	349	4	G	27671	Pipistrellus
0	336	336	S	59474	Pipistrellus pipistrellus
0	9	9	S	59472	Pipistrellus kuhlii
0	155	2	G	9434	Myotis
0	140	140	S	59463	Myotis lucifugus
0	7	7	S	51298	Myotis myotis
0	5	5	S	109478	Myotis brandtii
0	1	1	S	225400	Myotis davidii
0	6	0	F1	981671	Miniopterinae
0	6	0	G	9432	Miniopterus
0	6	6	S	291302	Miniopterus natalensis
0	6	0	G	29077	Eptesicus
0	6	6	S	29078	Eptesicus fuscus
0	50	9	F	9415	Phyllostomidae
0	17	0	F1	40234	Stenodermatinae
0	9	0	G	27659	Sturnira
0	9	9	S	192404	Sturnira hondurensis
0	8	0	G	9416	Artibeus
0	8	8	S	9417	Artibeus jamaicensis
0	15	0	F1	40238	Phyllostominae
0	15	0	G	9422	Phyllostomus
0	15	15	S	89673	Phyllostomus discolor
0	9	0	F1	40237	Desmodontinae
0	9	0	G	9429	Desmodus
0	9	9	S	9430	Desmodus rotundus
0	20	0	F	58055	Rhinolophidae
0	20	0	F1	186995	Rhinolophinae
0	20	0	G	49442	Rhinolophus
0	19	19	S	59479	Rhinolophus ferrumequinum
0	1	1	S	342862	Rhinolophus mehelyi
0	7	0	F	9436	Molossidae
0	7	0	G	27621	Molossus
0	7	7	S	27622	Molossus molossus
0	7	0	F	186994	Hipposideridae
0	7	0	G	58068	Hipposideros
0	7	7	S	186990	Hipposideros armiger
0	44	0	O1	30559	Megachiroptera
0	44	0	F	9398	Pteropodidae
0	44	5	F1	77225	Pteropodinae
0	23	12	G	9401	Pteropus
0	5	5	S	132908	Pteropus vampyrus
0	4	4	S	143291	Pteropus giganteus
0	2	2	S	9402	Pteropus alecto
0	16	0	G	9406	Rousettus
0	16	16	S	9407	Rousettus aegyptiacus
0	67	0	O	9787	Perissodactyla
0	60	0	F	9788	Equidae
0	60	6	G	9789	Equus
0	45	5	G1	35510	Equus
0	32	32	S	9796	Equus caballus
0	8	8	S	9798	Equus przewalskii
0	9	0	G1	35508	Asinus
0	9	9	S	9793	Equus asinus
0	7	0	F	9803	Rhinocerotidae
0	7	0	G	9806	Ceratotherium
0	7	0	S	9807	Ceratotherium simum
0	7	7	S1	73337	Ceratotherium simum simum
0	25	0	O	9971	Pholidota
0	25	0	F	9972	Manidae
0	25	13	G	9973	Manis
0	7	7	S	9974	Manis javanica
0	5	5	S	143292	Manis pentadactyla
0	24	1	O	9362	Eulipotyphla
0	9	0	F	9373	Talpidae
0	6	0	G	9374	Talpa
0	6	6	S	50954	Talpa occidentalis
0	3	0	G	143301	Condylura
0	3	3	S	143302	Condylura cristata
0	8	0	F	9376	Soricidae
0	8	0	F1	183663	Soricinae
0	8	0	G	9379	Sorex
0	8	8	S	42254	Sorex araneus
0	6	0	F	9363	Erinaceidae
0	6	0	F1	30577	Erinaceinae
0	5	0	G	9364	Erinaceus
0	5	5	S	9365	Erinaceus europaeus
0	1	0	G	9367	Atelerix
0	1	1	S	9368	Atelerix albiventris
0	54	6	C3	9348	Xenarthra
0	26	0	O	948950	Pilosa
0	26	0	O1	948953	Folivora
0	26	0	F	227508	Megalonychidae
0	26	0	G	9357	Choloepus
0	24	24	S	27675	Choloepus didactylus
0	2	2	S	9358	Choloepus hoffmanni
0	22	1	O	948951	Cingulata
0	21	0	F	9359	Dasypodidae
0	21	0	G	9360	Dasypus
0	21	21	S	9361	Dasypus novemcinctus
0	125	17	C2	9263	Metatheria
0	43	5	O	38609	Diprotodontia
0	12	0	F	38624	Phascolarctidae
0	12	0	G	38625	Phascolarctos
0	12	12	S	38626	Phascolarctos cinereus
0	11	0	F	9335	Phalangeridae
0	11	0	G	9336	Trichosurus
0	11	11	S	9337	Trichosurus vulpecula
0	11	0	F	9338	Vombatidae
0	11	0	G	29138	Vombatus
0	11	11	S	29139	Vombatus ursinus
0	4	0	F	9307	Macropodidae
0	4	0	G	1960649	Notamacropus
0	4	4	S	9315	Notamacropus eugenii
0	26	0	O	38605	Didelphimorphia
0	26	0	F	9265	Didelphidae
0	26	0	F1	126287	Didelphinae
0	25	0	G	13615	Monodelphis
0	25	25	S	13616	Monodelphis domestica
0	1	0	G	9266	Didelphis
0	1	1	S	9267	Didelphis virginiana
0	26	0	O	38608	Dasyuromorphia
0	26	0	F	9277	Dasyuridae
0	24	0	G	9304	Sarcophilus
0	24	24	S	9305	Sarcophilus harrisii
0	1	0	G	9278	Dasyurus
0	1	1	S	9281	Dasyurus maculatus
0	1	0	G	9300	Sminthopsis
0	1	1	S	9302	Sminthopsis macroura
0	12	0	O	38607	Microbiotheria
0	12	0	F	30660	Microbiotheriidae
0	12	0	G	33561	Dromiciops
0	12	12	S	33562	Dromiciops gliroides
0	1	0	O	38611	Peramelemorphia
0	1	1	F	9342	Peramelidae
0	21	0	C1	9254	Prototheria
0	21	4	O	9255	Monotremata
0	13	0	F	9256	Ornithorhynchidae
0	13	0	G	9257	Ornithorhynchus
0	13	13	S	9258	Ornithorhynchus anatinus
0	4	0	F	9259	Tachyglossidae
0	4	0	G	9260	Tachyglossus
0	4	4	S	9261	Tachyglossus aculeatus
0	4492	0	P10	8457	Sauropsida
0	4492	260	P11	32561	Sauria
0	4032	123	P12	1329799	Archelosauria
0	3811	62	P13	8492	Archosauria
0	3713	0	P14	436486	Dinosauria
0	3713	0	P15	436489	Saurischia
0	3713	0	P16	436491	Theropoda
0	3713	0	P17	436492	Coelurosauria
0	3713	488	C	8782	Aves
0	2787	906	C1	8825	Neognathae
0	638	84	O	9126	Passeriformes
0	201	1	F	9183	Turdidae
0	195	0	G	36283	Erithacus
0	195	195	S	37610	Erithacus rubecula
0	5	0	G	9184	Catharus
0	5	5	S	91951	Catharus ustulatus
0	182	0	O1	2116661	Sylvioidea
0	178	0	F	36270	Sylviidae
0	178	0	F1	330750	Acrocephalinae
0	178	0	G	39620	Acrocephalus
0	178	0	S	48156	Acrocephalus scirpaceus
0	178	178	S1	126889	Acrocephalus scirpaceus scirpaceus
0	4	0	F	43148	Hirundinidae
0	4	0	G	43149	Hirundo
0	4	4	S	43150	Hirundo rustica
0	60	3	O1	175121	Passeroidea
0	16	0	F	37611	Estrildidae
0	15	0	F1	40155	Estrildinae
0	8	0	G	59728	Taeniopygia
0	8	8	S	59729	Taeniopygia guttata
0	7	0	G	40156	Lonchura
0	7	0	S	40157	Lonchura striata
0	7	7	S1	299123	Lonchura striata domestica
0	1	0	G	187426	Estrilda
0	1	1	S	187427	Estrilda astrild
0	13	6	F	9158	Passeridae
0	4	0	G	667179	Pyrgilauda
0	4	4	S	221976	Pyrgilauda ruficollis
0	2	0	G	2823048	Onychostruthus
0	2	2	S	356909	Onychostruthus taczanowskii
0	1	0	G	9159	Passer
0	1	1	S	9160	Passer montanus
0	13	0	F	164646	Icteridae
0	13	0	G	84832	Molothrus
0	13	13	S	84834	Molothrus ater
0	10	0	F	9133	Fringillidae
0	10	0	F1	37599	Carduelinae
0	10	0	G	9134	Serinus
0	10	10	S	9135	Serinus canaria
0	5	0	F	36256	Motacillidae
0	5	0	G	45806	Motacilla
0	5	0	S	45807	Motacilla alba
0	5	5	S1	1094192	Motacilla alba alba
0	28	7	F	114313	Pipridae
0	7	0	G	88178	Pipra
0	7	7	S	649802	Pipra filicauda
0	4	0	G	415027	Corapipo
0	4	4	S	415028	Corapipo altera
0	4	0	G	196036	Manacus
0	4	4	S	328815	Manacus vitellinus
0	3	0	G	114328	Neopelma
0	3	3	S	114329	Neopelma chrysocephalum
0	2	0	G	196026	Chiroxiphia
0	2	2	S	296741	Chiroxiphia lanceolata
0	1	0	G	321397	Lepidothrix
0	1	1	S	321398	Lepidothrix coronata
0	27	3	F	9153	Paridae
0	15	0	G	9154	Parus
0	15	15	S	9157	Parus major
0	8	0	G	181118	Pseudopodoces
0	8	8	S	181119	Pseudopodoces humilis
0	1	0	G	156562	Cyanistes
0	1	1	S	156563	Cyanistes caeruleus
0	18	0	F	36291	Muscicapidae
0	18	0	G	36292	Ficedula
0	18	18	S	59894	Ficedula albicollis
0	14	0	O1	192204	Corvoidea
0	14	0	F	28725	Corvidae
0	14	6	G	30420	Corvus
0	3	3	S	68294	Corvus kubaryi
0	2	2	S	85066	Corvus brachyrhynchos
0	2	0	S	181096	Corvus cornix
0	2	2	S1	932674	Corvus cornix cornix
0	1	1	S	1196302	Corvus moneduloides
0	9	0	F	1729112	Passerellidae
0	9	0	G	44387	Zonotrichia
0	9	9	S	44394	Zonotrichia albicollis
0	7	0	F	400783	Thraupidae
0	4	0	G	87174	Camarhynchus
0	4	4	S	87175	Camarhynchus parvulus
0	3	0	G	48881	Geospiza
0	3	3	S	48883	Geospiza fortis
0	4	0	F	9170	Sturnidae
0	4	0	G	9171	Sturnus
0	4	4	S	9172	Sturnus vulgaris
0	3	0	F	28728	Tyrannidae
0	3	0	G	28729	Empidonax
0	3	3	S	164674	Empidonax traillii
0	1	0	F	38633	Acanthisittidae
0	1	0	G	57067	Acanthisitta
0	1	1	S	57068	Acanthisitta chloris
0	488	31	C2	1549675	Galloanserae
0	280	8	O	8976	Galliformes
0	264	12	F	9005	Phasianidae
0	184	0	F1	466552	Meleagridinae
0	184	0	G	9102	Meleagris
0	184	184	S	9103	Meleagris gallopavo
0	46	1	F1	9072	Phasianinae
0	40	0	G	9030	Gallus
0	39	39	S	9031	Gallus gallus
0	1	1	S	9033	Gallus sonneratii
0	5	0	G	9053	Phasianus
0	5	5	S	9054	Phasianus colchicus
0	19	0	F1	466544	Perdicinae
0	18	0	G	9090	Coturnix
0	18	18	S	93934	Coturnix japonica
0	1	1	G	9104	Arborophila
0	3	0	F1	466585	Tetraoninae
0	2	0	G	9001	Centrocercus
0	2	2	S	9002	Centrocercus urophasianus
0	1	0	G	30409	Lagopus
0	1	1	S	30410	Lagopus leucura
0	8	0	F	8990	Numididae
0	8	0	G	8995	Numida
0	8	8	S	8996	Numida meleagris
0	177	0	O	8826	Anseriformes
0	177	11	F	8830	Anatidae
0	131	2	F1	2068716	Anatinae
0	124	0	G	8835	Anas
0	124	124	S	8839	Anas platyrhynchos
0	5	0	G	8883	Oxyura
0	5	5	S	8884	Oxyura jamaicensis
0	28	13	F1	2068722	Anserinae
0	9	1	G	8867	Cygnus
0	4	4	S	8868	Cygnus atratus
0	4	4	S	8869	Cygnus olor
0	6	0	G	8842	Anser
0	6	0	S	8845	Anser cygnoides
0	6	6	S1	381198	Anser cygnoides domesticus
0	7	0	F1	2068721	Aythyinae
0	7	0	G	30384	Aythya
0	5	5	S	219594	Aythya fuligula
0	2	2	S	30385	Aythya americana
0	328	0	O	2558200	Accipitriformes
0	328	0	F	56259	Accipitridae
0	328	6	F1	8955	Accipitrinae
0	320	0	G	8960	Aquila
0	320	0	S	8962	Aquila chrysaetos
0	320	320	S1	223781	Aquila chrysaetos chrysaetos
0	2	1	G	8968	Haliaeetus
0	1	1	S	8969	Haliaeetus albicilla
0	212	2	C2	2607030	Caprimulgimorphae
0	193	0	O	8902	Caprimulgiformes
0	193	0	F	48283	Caprimulgidae
0	192	0	F1	48286	Caprimulginae
0	192	0	G	48284	Caprimulgus
0	192	192	S	111811	Caprimulgus europaeus
0	1	0	G	1854010	Antrostomus
0	1	1	S	279965	Antrostomus carolinensis
0	17	0	O	8892	Apodiformes
0	9	0	F	9242	Trochilidae
0	5	0	G	29059	Selasphorus
0	5	5	S	472913	Selasphorus flammula
0	4	0	G	9243	Calypte
0	4	4	S	9244	Calypte anna
0	8	0	F	8893	Apodidae
0	8	0	F1	2607033	Apodinae
0	8	0	G	8896	Chaetura
0	8	8	S	8897	Chaetura pelagica
0	135	0	O	8929	Columbiformes
0	135	2	F	8930	Columbidae
0	131	0	G	36242	Streptopelia
0	131	131	S	177155	Streptopelia turtur
0	2	0	G	8931	Columba
0	2	2	S	8932	Columba livia
0	18	3	O	9223	Psittaciformes
0	8	0	F	1545690	Psittaculidae
0	8	0	G	13145	Melopsittacus
0	8	8	S	13146	Melopsittacus undulatus
0	7	0	F	9224	Psittacidae
0	7	0	G	35547	Strigops
0	7	7	S	2489341	Strigops habroptila
0	12	0	O	9205	Pelecaniformes
0	4	0	F	8899	Ardeidae
0	4	0	G	56073	Egretta
0	4	4	S	188379	Egretta garzetta
0	3	0	F	9206	Phalacrocoracidae
0	3	0	G	9207	Phalacrocorax
0	3	3	S	9209	Phalacrocorax carbo
0	2	0	F	30446	Sulidae
0	2	0	G	37577	Morus
0	2	2	S	57657	Morus capensis
0	2	0	F	33574	Threskiornithidae
0	2	0	G	128389	Nipponia
0	2	2	S	128390	Nipponia nippon
0	1	0	F	30444	Pelecanidae
0	1	0	G	33617	Pelecanus
0	1	1	S	36300	Pelecanus crispus
0	12	0	O	8948	Falconiformes
0	12	0	F	8949	Falconidae
0	12	6	G	8952	Falco
0	3	3	S	8954	Falco peregrinus
0	2	2	S	148594	Falco naumanni
0	1	1	S	345164	Falco cherrug
0	9	0	O	9108	Gruiformes
0	3	0	F	54372	Mesitornithidae
0	3	0	G	54373	Mesitornis
0	3	3	S	54374	Mesitornis unicolor
0	3	0	F	54375	Otididae
0	3	0	G	172679	Chlamydotis
0	3	3	S	187382	Chlamydotis macqueenii
0	2	0	F	54381	Eurypygidae
0	2	0	G	54382	Eurypyga
0	2	2	S	54383	Eurypyga helias
0	1	0	F	9109	Gruidae
0	1	0	G	30413	Balearica
0	1	0	S	925459	Balearica regulorum
0	1	1	S1	100784	Balearica regulorum gibbericeps
0	7	0	O	30458	Strigiformes
0	4	0	F	30459	Strigidae
0	4	0	G	126785	Athene
0	4	4	S	194338	Athene cunicularia
0	3	0	F	30462	Tytonidae
0	3	0	G	56312	Tyto
0	3	2	S	56313	Tyto alba
0	1	1	S1	507980	Tyto alba alba
0	5	0	O	8906	Charadriiformes
0	4	0	F	8917	Scolopacidae
0	4	0	G	8918	Calidris
0	4	4	S	198806	Calidris pugnax
0	1	0	F	8907	Charadriidae
0	1	0	G	50391	Charadrius
0	1	1	S	50402	Charadrius vociferus
0	4	0	O	9219	Piciformes
0	4	0	F	9220	Picidae
0	4	0	G	1517830	Dryobates
0	4	4	S	118200	Dryobates pubescens
0	4	0	O	8940	Cuculiformes
0	4	0	F	8941	Cuculidae
0	4	0	G	33592	Cuculus
0	4	4	S	55661	Cuculus canorus
0	4	0	O	8936	Coraciiformes
0	3	0	F	57386	Meropidae
0	3	0	G	57420	Merops
0	3	3	S	57421	Merops nubicus
0	1	0	F	188342	Leptosomidae
0	1	0	G	188343	Leptosomus
0	1	1	S	188344	Leptosomus discolor
0	3	0	O	9230	Sphenisciformes
0	3	3	F	9231	Spheniscidae
0	1	0	O	30416	Opisthocomiformes
0	1	0	F	30417	Opisthocomidae
0	1	0	G	30418	Opisthocomus
0	1	1	S	30419	Opisthocomus hoazin
0	1	0	O	56308	Trogoniformes
0	1	0	F	56309	Trogonidae
0	1	0	G	57396	Apaloderma
0	1	1	S	57397	Apaloderma vittatum
0	438	12	C1	8783	Palaeognathae
0	399	0	O	8819	Apterygiformes
0	399	0	F	8820	Apterygidae
0	399	6	G	8821	Apteryx
0	393	0	S	2696672	Apteryx mantelli
0	393	393	S1	202946	Apteryx mantelli mantelli
0	14	0	O	8784	Casuariiformes
0	14	0	F	8788	Dromaiidae
0	14	0	G	8789	Dromaius
0	14	14	S	8790	Dromaius novaehollandiae
0	8	0	O	8798	Struthioniformes
0	8	0	F	8799	Struthionidae
0	8	0	G	8800	Struthio
0	8	0	S	8801	Struthio camelus
0	8	8	S1	441894	Struthio camelus australis
0	5	0	O	8802	Tinamiformes
0	5	0	F	8803	Tinamidae
0	4	0	G	8806	Nothoprocta
0	4	4	S	30464	Nothoprocta perdicaria
0	1	0	G	30467	Tinamus
0	1	1	S	94827	Tinamus guttatus
0	36	6	O	1294634	Crocodylia
0	17	0	F	1294636	Alligatoridae
0	16	0	F1	34915	Alligatorinae
0	16	5	G	8495	Alligator
0	7	7	S	8496	Alligator mississippiensis
0	4	4	S	38654	Alligator sinensis
0	1	0	F1	1294637	Caimaninae
0	1	0	G	8497	Caiman
0	1	1	S	190476	Caiman latirostris
0	13	1	O1	1298654	Longirostres
0	8	0	F	1294635	Gavialidae
0	8	0	F1	94833	Gavialinae
0	8	0	G	94834	Gavialis
0	8	8	S	94835	Gavialis gangeticus
0	4	0	F	8493	Crocodylidae
0	4	0	G	8500	Crocodylus
0	4	4	S	8502	Crocodylus porosus
0	98	0	P13	2841271	Testudinata
0	98	0	O	8459	Testudines
0	98	2	O1	8464	Cryptodira
0	87	8	O2	1579337	Durocryptodira
0	49	5	O3	8486	Testudinoidea
0	27	8	F	8476	Emydidae
0	8	0	G	8477	Chrysemys
0	8	0	S	8479	Chrysemys picta
0	8	8	S1	8478	Chrysemys picta bellii
0	7	0	G	85610	Terrapene
0	7	0	S	158814	Terrapene carolina
0	7	7	S1	2587831	Terrapene carolina triunguis
0	4	0	G	34902	Trachemys
0	4	0	S	34903	Trachemys scripta
0	4	4	S1	31138	Trachemys scripta elegans
0	10	1	F	8487	Testudinidae
0	7	0	G	904181	Chelonoidis
0	7	0	G1	1137846	Chelonoidis nigra species complex
0	7	7	S	106734	Chelonoidis abingdonii
0	2	0	G	38771	Gopherus
0	2	2	S	1825980	Gopherus evgoodei
0	7	0	F	328320	Geoemydidae
0	7	0	F1	328321	Geoemydinae
0	7	0	G	74925	Mauremys
0	7	7	S	260615	Mauremys reevesii
0	30	0	O3	1579336	Americhelydia
0	30	1	O4	27791	Chelonioidea
0	21	0	F	8465	Cheloniidae
0	21	0	G	8468	Chelonia
0	21	21	S	8469	Chelonia mydas
0	8	0	F	27792	Dermochelyidae
0	8	0	G	27793	Dermochelys
0	8	8	S	27794	Dermochelys coriacea
0	9	0	O2	1579275	Trionychia
0	9	0	F	34907	Trionychidae
0	9	0	G	204969	Pelodiscus
0	9	9	S	13735	Pelodiscus sinensis
0	200	0	C	8504	Lepidosauria
0	200	0	O	8509	Squamata
0	200	8	O1	1329961	Bifurcata
0	181	0	O2	1329950	Unidentata
0	181	4	O3	1329912	Episquamata
0	150	5	O4	1329911	Toxicofera
0	96	7	O5	8570	Serpentes
0	79	4	O6	34989	Colubroidea
0	28	0	F	8578	Colubridae
0	20	0	F1	169862	Natricinae
0	20	5	G	34999	Thamnophis
0	10	10	S	35005	Thamnophis elegans
0	5	5	S	35019	Thamnophis sirtalis
0	8	0	F1	169863	Colubrinae
0	7	0	G	201800	Pantherophis
0	7	7	S	94885	Pantherophis guttatus
0	1	1	G	8579	Elaphe
0	24	0	F	8602	Elapidae
0	24	12	F1	42167	Acanthophiinae
0	8	0	G	8672	Pseudonaja
0	8	8	S	8673	Pseudonaja textilis
0	4	0	G	8661	Notechis
0	4	4	S	8663	Notechis scutatus
0	23	0	F	8689	Viperidae
0	23	3	F1	8710	Crotalinae
0	19	1	G	8728	Crotalus
0	18	18	S	88082	Crotalus tigris
0	1	0	G	103943	Protobothrops
0	1	1	S	103944	Protobothrops mucrosquamatus
0	10	0	O6	34979	Henophidia
0	10	0	F	34984	Pythonidae
0	10	0	G	37579	Python
0	10	10	S	176946	Python bivittatus
0	49	3	O5	8511	Iguania
0	18	0	F	2024743	Phrynosomatidae
0	18	1	F1	42425	Phrynosomatinae
0	17	0	G	8518	Sceloporus
0	16	16	S	8520	Sceloporus undulatus
0	1	1	S	43624	Sceloporus formosus
0	17	0	F	2024747	Dactyloidae
0	17	0	G	28376	Anolis
0	16	16	S	28377	Anolis carolinensis
0	1	1	S	1748263	Anolis forresti
0	11	0	O6	83232	Acrodonta
0	11	0	F	81953	Agamidae
0	11	0	F1	145349	Amphibolurinae
0	11	0	G	52201	Pogona
0	11	11	S	103695	Pogona vitticeps
0	27	0	O4	1329976	Laterata
0	27	0	O5	1329975	Lacertibaenia
0	27	0	F	8522	Lacertidae
0	27	11	F1	162266	Lacertinae
0	8	0	G	42163	Podarcis
0	8	8	S	64176	Podarcis muralis
0	6	0	G	141678	Zootoca
0	6	6	S	8524	Zootoca vivipara
0	2	0	G	8523	Lacerta
0	2	2	S	80427	Lacerta agilis
0	11	0	O2	8560	Gekkota
0	11	0	F	8561	Gekkonidae
0	11	0	F1	385256	Gekkoninae
0	9	0	G	8565	Gekko
0	9	9	S	146911	Gekko japonicus
0	1	0	G	357317	Uroplatus
0	1	1	S	357318	Uroplatus ebenaui
0	1	0	G	94422	Stenodactylus
0	1	1	S	1277446	Stenodactylus grandiceps
0	448	13	C	8292	Amphibia
0	326	19	O	8445	Gymnophiona
0	153	0	F	30380	Rhinatrematidae
0	153	0	G	194407	Rhinatrema
0	153	153	S	194408	Rhinatrema bivittatum
0	132	0	F	264006	Dermophiidae
0	132	0	G	260994	Geotrypetes
0	132	132	S	260995	Geotrypetes seraphini
0	22	0	F	1277737	Siphonopidae
0	22	0	G	264009	Microcaecilia
0	22	22	S	1415580	Microcaecilia unicolor
0	109	0	C1	41666	Batrachia
0	106	4	O	8342	Anura
0	52	0	O1	30319	Pipoidea
0	52	0	F	8352	Pipidae
0	52	0	F1	8360	Xenopodinae
0	52	2	G	8353	Xenopus
0	28	0	G1	8363	Silurana
0	28	28	S	8364	Xenopus tropicalis
0	22	0	G1	262014	Xenopus
0	22	22	S	8355	Xenopus laevis
0	49	2	O1	8416	Neobatrachia
0	32	0	O2	30352	Ranoidea
0	25	0	F	8397	Ranidae
0	25	0	G	8399	Rana
0	25	0	G1	121175	Rana
0	25	25	S	8407	Rana temporaria
0	7	0	F	685122	Dicroglossidae
0	7	0	F1	1191378	Dicroglossinae
0	7	0	G	120497	Nanorana
0	7	7	S	125878	Nanorana parkeri
0	10	0	O2	8417	Hyloidea
0	3	0	F	43469	Dendrobatidae
0	3	0	F1	479885	Aromobatinae
0	3	0	G	384907	Allobates
0	3	3	S	2739732	Allobates aff. trilineatus 1 AR-2020
0	2	0	F	8382	Bufonidae
0	2	0	G	8383	Bufo
0	2	2	S	8384	Bufo bufo
0	2	0	F	611790	Strabomantidae
0	2	0	F1	611792	Strabomantinae
0	1	0	G	449102	Pristimantis
0	1	1	S	248790	Pristimantis thymelensis
0	1	0	G	651460	Yunganastes
0	1	1	S	318280	Yunganastes pluvicanorus
0	2	0	F	8418	Hylidae
0	1	0	F1	192732	Phyllomedusinae
0	1	0	G	317374	Phrynomedusa
0	1	1	S	317375	Phrynomedusa marginata
0	1	0	F1	192734	Hylinae
0	1	0	F2	374051	Dendropsophini
0	1	0	G	374069	Dendropsophus
0	1	1	S	2093279	Dendropsophus kamagarini
0	1	0	F	8372	Leptodactylidae
0	1	0	F1	613091	Leiuperinae
0	1	0	G	318408	Pleurodema
0	1	1	S	404002	Pleurodema thaul
0	5	0	O2	8426	Microhyloidea
0	4	0	F	8427	Microhylidae
0	4	0	F1	166052	Microhylinae
0	2	1	G	113379	Kaloula
0	1	1	S	1035780	Kaloula picta
0	2	0	G	129017	Microhyla
0	2	2	S	1962504	Microhyla taraiensis
0	1	0	F	8412	Hyperoliidae
0	1	0	G	8413	Kassina
0	1	1	S	8415	Kassina senegalensis
0	1	0	O1	8431	Pelobatoidea
0	1	0	F	161696	Megophryidae
0	1	0	G	265034	Scutiger
0	1	1	S	265035	Scutiger boulengeri
0	3	0	O	8293	Caudata
0	3	0	O1	30367	Salamandroidea
0	1	0	F	8294	Ambystomatidae
0	1	0	G	8295	Ambystoma
0	1	1	S	8296	Ambystoma mexicanum
0	1	0	F	8314	Salamandridae
0	1	0	F1	1331674	Pleurodelinae
0	1	0	G	8329	Cynops
0	1	1	S	8330	Cynops pyrrhogaster
0	1	0	F	8332	Plethodontidae
0	1	0	F1	698026	Hemidactyliinae
0	1	0	G	43043	Eurycea
0	1	1	S	2055838	Eurycea nerea
0	1	0	P8	7878	Dipnomorpha
0	1	0	P9	118077	Ceratodontae
0	1	0	O	2823314	Ceratodontiformes
0	1	0	O1	7879	Lepidosirenoidei
0	1	0	F	7884	Protopteridae
0	1	0	G	7885	Protopterus
0	1	1	S	7888	Protopterus annectens
0	13	0	P7	118072	Coelacanthimorpha
0	13	0	O	7894	Coelacanthiformes
0	13	0	F	7895	Coelacanthidae
0	13	0	G	7896	Latimeria
0	13	13	S	7897	Latimeria chalumnae
0.05	67097	587	P6	7898	Actinopterygii
0.05	66454	411	C	186623	Actinopteri
0.05	65985	204	C1	41665	Neopterygii
0.05	65755	376	C2	32443	Teleostei
0.05	65345	2719	C3	1489341	Osteoglossocephalai
0.04	62344	23251	C4	186625	Clupeocephala
0.02	30816	5304	C5	1489388	Euteleosteomorpha
0.02	24189	0	C6	123365	Neoteleostei
0.02	24189	2	C7	123366	Eurypterygia
0.02	24187	0	C8	123367	Ctenosquamata
0.02	24187	816	C9	123368	Acanthomorphata
0.02	23211	1461	C10	123369	Euacanthomorphacea
0.02	21508	11398	C11	1489872	Percomorphaceae
0	4481	1268	C12	1489922	Eupercaria
0	2077	351	O	8111	Perciformes
0	604	0	O1	1489943	Serranoidei
0	604	0	F	30871	Serranidae
0	604	0	F1	274794	Epinephelinae
0	604	45	F2	1505891	Epinephelini
0	281	0	G	134629	Plectropomus
0	281	281	S	160734	Plectropomus leopardus
0	278	20	G	94231	Epinephelus
0	255	255	S	293821	Epinephelus fuscoguttatus
0	3	3	S	310571	Epinephelus lanceolatus
0	562	31	O1	8205	Notothenioidei
0	271	0	F	36203	Bovichtidae
0	271	0	G	56715	Cottoperca
0	271	271	S	56716	Cottoperca gobio
0	196	0	F	30806	Channichthyidae
0	196	0	G	52238	Pseudochaenichthys
0	196	196	S	52239	Pseudochaenichthys georgianus
0	63	0	F	8206	Nototheniidae
0	61	0	G	35729	Trematomus
0	61	61	S	40690	Trematomus bernacchii
0	2	0	G	8207	Notothenia
0	2	2	S	8208	Notothenia coriiceps
0	1	0	F	8214	Bathydraconidae
0	1	0	G	8217	Gymnodraco
0	1	1	S	8218	Gymnodraco acuticeps
0	498	18	O1	8100	Cottioidei
0	192	1	O2	1490021	Cottales
0	172	0	F	8092	Cottidae
0	172	0	G	61642	Taurulus
0	172	172	S	61643	Taurulus bubalis
0	19	0	F	8101	Cyclopteridae
0	19	0	F1	181456	Cyclopterinae
0	19	0	G	8102	Cyclopterus
0	19	19	S	8103	Cyclopterus lumpus
0	158	6	O2	8192	Zoarcales
0	146	0	F	56724	Pholidae
0	146	0	F1	181468	Pholinae
0	146	0	G	56725	Pholis
0	146	146	S	56726	Pholis gunnellus
0	6	0	F	8202	Anarhichadidae
0	6	0	G	433404	Anarrhichthys
0	6	6	S	433405	Anarrhichthys ocellatus
0	130	0	O2	1490020	Gasterosteales
0	130	0	F	69291	Gasterosteidae
0	98	0	G	134919	Pungitius
0	98	98	S	134920	Pungitius pungitius
0	32	0	G	69292	Gasterosteus
0	32	19	S	69293	Gasterosteus aculeatus
0	13	13	S1	481459	Gasterosteus aculeatus aculeatus
0	51	0	O1	8112	Percoidei
0	51	2	F	8165	Percidae
0	27	0	F1	698016	Etheostomatinae
0	27	1	G	54318	Etheostoma
0	19	0	G1	909700	Ozarka
0	19	19	S	417921	Etheostoma cragini
0	7	0	G1	909696	Oligocephalus
0	7	7	S	54343	Etheostoma spectabile
0	16	0	F1	641307	Percinae
0	16	1	G	8166	Perca
0	8	8	S	8168	Perca fluviatilis
0	7	7	S	8167	Perca flavescens
0	6	0	F1	641308	Luciopercinae
0	6	0	G	283033	Sander
0	6	6	S	283035	Sander lucioperca
0	11	0	O1	8107	Scorpaenoidei
0	11	0	F	274692	Sebastidae
0	11	0	F1	274705	Sebastinae
0	11	0	G	34820	Sebastes
0	11	11	S	72105	Sebastes umbrosus
0	388	0	O	1489931	Spariformes
0	388	34	F	8169	Sparidae
0	178	0	G	8174	Sparus
0	178	178	S	8175	Sparus aurata
0	176	0	G	8176	Acanthopagrus
0	176	176	S	8177	Acanthopagrus latus
0	320	0	C13	1489923	Eupercaria incertae sedis
0	301	22	F	30870	Sciaenidae
0	162	0	G	215357	Larimichthys
0	162	162	S	215358	Larimichthys crocea
0	117	0	G	215359	Nibea
0	117	117	S	240163	Nibea albiflora
0	19	0	F	42148	Moronidae
0	13	0	G	13488	Dicentrarchus
0	13	13	S	13489	Dicentrarchus labrax
0	6	0	G	34815	Morone
0	6	6	S	34816	Morone saxatilis
0	209	0	O	1489939	Pempheriformes
0	209	0	F	1204718	Lateolabracidae
0	209	0	G	8163	Lateolabrax
0	209	209	S	315492	Lateolabrax maculatus
0	149	0	O	31022	Tetraodontiformes
0	149	0	O1	31028	Tetraodontoidei
0	149	0	O2	32517	Tetradontoidea
0	149	0	F	31031	Tetraodontidae
0	143	4	G	31032	Takifugu
0	139	139	S	31033	Takifugu rubripes
0	6	0	G	47144	Tetraodon
0	6	6	S	99883	Tetraodon nigroviridis
0	43	0	O	1489928	Labriformes
0	43	0	F	8247	Labridae
0	18	0	G	202584	Cheilinus
0	18	18	S	241271	Cheilinus undulatus
0	14	0	G	98381	Notolabrus
0	14	14	S	1203425	Notolabrus celidotus
0	11	0	G	30799	Labrus
0	11	11	S	56723	Labrus bergylta
0	20	0	O	1489940	Centrarchiformes
0	20	0	O1	1545897	Centrarchoidei
0	12	0	F	119486	Sinipercidae
0	12	0	G	119487	Siniperca
0	12	12	S	119488	Siniperca chuatsi
0	8	0	F	8180	Centrarchidae
0	8	0	G	27705	Micropterus
0	8	8	S	27706	Micropterus salmoides
0	7	0	O	1545895	Chaetodontiformes
0	7	0	F	30828	Chaetodontidae
0	7	0	G	109904	Chelmon
0	7	7	S	109905	Chelmon rostratus
0	3149	463	C12	1489908	Ovalentaria
0	1710	241	C13	1489913	Atherinomorphae
0	670	21	O	28738	Cyprinodontiformes
0	512	4	O1	8087	Cyprinodontoidei
0	476	0	F	8079	Poeciliidae
0	476	28	F1	586240	Poeciliinae
0	351	22	G	8080	Poecilia
0	324	324	S	8081	Poecilia reticulata
0	3	3	S	48698	Poecilia formosa
0	2	2	S	48701	Poecilia mexicana
0	72	0	G	33527	Gambusia
0	72	72	S	33528	Gambusia affinis
0	25	12	G	8082	Xiphophorus
0	6	6	S	8083	Xiphophorus maculatus
0	5	5	S	32473	Xiphophorus couchianus
0	2	2	S	8084	Xiphophorus hellerii
0	17	0	F	8076	Cyprinodontidae
0	17	0	F1	136836	Cyprinodontinae
0	17	0	F2	136838	Cyprinodontini
0	17	4	G	28741	Cyprinodon
0	10	10	S	28743	Cyprinodon variegatus
0	3	3	S	77115	Cyprinodon tularosa
0	15	0	F	28756	Fundulidae
0	11	0	G	8077	Fundulus
0	11	11	S	8078	Fundulus heteroclitus
0	4	0	G	232976	Lucania
0	4	4	S	232977	Lucania goodei
0	137	2	O1	45443	Aplocheiloidei
0	73	1	F	28771	Rivulidae
0	46	0	G	52669	Austrofundulus
0	46	46	S	52670	Austrofundulus limnaeus
0	21	0	G	326431	Kryptolebias
0	21	21	S	37003	Kryptolebias marmoratus
0	5	0	G	942014	Nematolebias
0	5	5	S	451745	Nematolebias whitei
0	62	0	F	405002	Nothobranchiidae
0	62	0	G	28779	Nothobranchius
0	62	62	S	105023	Nothobranchius furzeri
0	579	0	O	76071	Beloniformes
0	579	0	O1	28781	Adrianichthyoidei
0	579	0	F	47757	Adrianichthyidae
0	579	0	F1	8088	Oryziinae
0	579	4	G	8089	Oryzias
0	562	562	S	8090	Oryzias latipes
0	13	13	S	30732	Oryzias melastigma
0	220	3	O	8075	Atheriniformes
0	200	0	F	270656	Phallostethidae
0	200	0	G	300305	Neostethus
0	200	200	S	300306	Neostethus bicornis
0	17	0	F	30700	Melanotaeniidae
0	17	0	G	32459	Melanotaenia
0	17	17	S	1250792	Melanotaenia boesemani
0	722	0	C13	1489920	Blenniimorphae
0	722	73	O	1489921	Blenniiformes
0	471	0	O1	123349	Gobiesocoidei
0	471	0	F	63826	Gobiesocidae
0	471	0	F1	557415	Gobiesocinae
0	471	0	G	210581	Gouania
0	471	471	S	441366	Gouania willdenowi
0	178	0	O1	56717	Blennioidei
0	177	0	F	56718	Blenniidae
0	177	0	F1	703913	Salariinae
0	177	0	G	94311	Salarias
0	177	177	S	181472	Salarias fasciatus
0	1	0	F	57769	Labrisomidae
0	1	0	G	57854	Starksia
0	1	1	S	57855	Starksia atlantica
0	189	1	C13	1489909	Ovalentaria incertae sedis
0	142	0	F	205120	Ambassidae
0	142	0	G	210631	Parambassis
0	142	142	S	210632	Parambassis ranga
0	46	5	F	30863	Pomacentridae
0	21	0	G	80965	Acanthochromis
0	21	21	S	80966	Acanthochromis polyacanthus
0	12	0	G	80992	Stegastes
0	12	12	S	144197	Stegastes partitus
0	8	0	G	80969	Amphiprion
0	8	8	S	80972	Amphiprion ocellaris
0	65	0	C13	1489910	Cichlomorphae
0	65	0	O	1489911	Cichliformes
0	65	2	F	8113	Cichlidae
0	56	0	F1	319095	African cichlids
0	56	14	F2	318546	Pseudocrenilabrinae
0	15	3	F3	319058	Haplochromini
0	9	0	G	8121	Haplochromis
0	9	9	S	8153	Haplochromis burtoni
0	1	0	G	8152	Astatotilapia
0	1	1	S	8154	Astatotilapia calliptera
0	1	0	G	143623	Maylandia
0	1	0	G1	57445	Maylandia zebra complex
0	1	1	S	106582	Maylandia zebra
0	1	0	G	195936	Pundamilia
0	1	1	S	303518	Pundamilia nyererei
0	14	0	F3	1315725	Oreochromini
0	14	7	G	8139	Oreochromis
0	4	4	S	47969	Oreochromis aureus
0	3	3	S	8128	Oreochromis niloticus
0	6	0	F3	319057	Tropheini
0	6	0	G	8155	Simochromis
0	6	6	S	43689	Simochromis diagramma
0	6	0	F3	319069	Lamprologini
0	6	0	G	32506	Neolamprologus
0	6	6	S	32507	Neolamprologus brichardi
0	1	0	F3	319076	Hemichromini
0	1	0	G	50797	Hemichromis
0	1	1	S	64541	Hemichromis fasciatus
0	7	0	F1	319056	New World cichlids
0	7	0	F2	318559	Cichlasomatinae
0	7	0	F3	318529	Heroini
0	7	0	G	61816	Archocentrus
0	7	7	S	63155	Archocentrus centrarchus
0	800	50	C12	1489904	Carangaria
0	404	26	O	1489907	Carangiformes
0	225	2	F	8157	Carangidae
0	205	0	G	36211	Trachurus
0	205	205	S	36212	Trachurus trachurus
0	14	6	G	8160	Seriola
0	5	0	S	302047	Seriola lalandi
0	5	5	S1	1841481	Seriola lalandi dorsalis
0	3	3	S	41447	Seriola dumerili
0	2	0	G	173330	Trachinotus
0	1	1	S	173342	Trachinotus carolinus
0	1	1	S	435999	Trachinotus blochii
0	2	0	G	173326	Alepes
0	2	2	S	173327	Alepes djedaba
0	152	0	F	173245	Echeneidae
0	152	0	G	173246	Echeneis
0	152	152	S	173247	Echeneis naucrates
0	1	0	F	30867	Rachycentridae
0	1	0	G	141263	Rachycentron
0	1	1	S	141264	Rachycentron canadum
0	313	0	O	8252	Pleuronectiformes
0	313	11	O1	30942	Pleuronectoidei
0	214	0	F	52902	Scophthalmidae
0	214	0	G	52903	Scophthalmus
0	214	214	S	52904	Scophthalmus maximus
0	36	0	F	30947	Cynoglossidae
0	36	0	F1	603456	Cynoglossinae
0	36	0	G	106173	Cynoglossus
0	36	36	S	244447	Cynoglossus semilaevis
0	34	0	F	8256	Pleuronectidae
0	34	2	G	8266	Hippoglossus
0	30	30	S	195615	Hippoglossus stenolepis
0	2	2	S	8267	Hippoglossus hippoglossus
0	10	0	F	171414	Paralichthyidae
0	10	0	G	8254	Paralichthys
0	10	10	S	8255	Paralichthys olivaceus
0	8	0	F	30948	Soleidae
0	8	0	G	28828	Solea
0	8	8	S	28829	Solea senegalensis
0	20	0	C13	1489905	Carangaria incertae sedis
0	10	0	F	8184	Centropomidae
0	10	0	G	8186	Lates
0	10	10	S	8187	Lates calcarifer
0	10	0	F	30876	Toxotidae
0	10	0	G	270536	Toxotes
0	9	9	S	941984	Toxotes jaculatrix
0	1	1	S	270537	Toxotes chatareus
0	13	0	O	1489906	Istiophoriformes
0	13	0	F	8243	Xiphiidae
0	13	0	G	8244	Xiphias
0	13	13	S	8245	Xiphias gladius
0	593	23	C12	1489892	Anabantaria
0	362	0	O	1489900	Anabantiformes
0	362	11	O1	50370	Anabantoidei
0	178	0	F	270602	Osphronemidae
0	178	0	F1	158449	Macropodinae
0	177	0	G	158455	Betta
0	177	177	S	158456	Betta splendens
0	1	0	G	158450	Macropodus
0	1	1	S	585568	Macropodus erythropterus
0	173	0	F	64142	Anabantidae
0	173	0	G	64143	Anabas
0	173	173	S	64144	Anabas testudineus
0	208	2	O	43697	Synbranchiformes
0	197	0	O1	129920	Mastacembeloidei
0	197	0	F	94233	Mastacembelidae
0	197	0	G	94234	Mastacembelus
0	197	197	S	205130	Mastacembelus armatus
0	9	0	O1	129918	Synbranchoidei
0	9	0	F	43698	Synbranchidae
0	9	0	G	43699	Monopterus
0	9	9	S	43700	Monopterus albus
0	465	1	C12	1489875	Gobiaria
0	434	0	O	1489876	Kurtiformes
0	434	0	O1	1489877	Apogonoidei
0	434	0	F	83881	Apogonidae
0	434	0	F1	475176	Apogoninae
0	434	0	G	375763	Sphaeramia
0	434	434	S	375764	Sphaeramia orbicularis
0	30	0	O	1489878	Gobiiformes
0	30	0	O1	8219	Gobioidei
0	30	0	F	8220	Gobiidae
0	30	2	F1	497678	Oxudercinae
0	17	0	G	150287	Boleophthalmus
0	17	17	S	150288	Boleophthalmus pectinirostris
0	11	0	G	86204	Periophthalmus
0	11	11	S	409849	Periophthalmus magnuspinnatus
0	383	0	C12	1489885	Pelagiaria
0	383	0	O	1489894	Scombriformes
0	383	0	F	8224	Scombridae
0	383	1	F1	186745	Scombrinae
0	382	0	F2	186749	Thunnini
0	382	267	G	8234	Thunnus
0	59	59	S	8236	Thunnus albacares
0	56	56	S	8240	Thunnus maccoyii
0	131	0	C12	1489874	Batrachoidaria
0	131	0	O	8064	Batrachoidiformes
0	131	0	F	8065	Batrachoididae
0	131	0	F1	390319	Thalassophyrininae
0	131	0	G	289381	Thalassophryne
0	131	131	S	390379	Thalassophryne amazonica
0	108	0	C12	1489883	Syngnathiaria
0	108	0	O	129912	Syngnathiformes
0	108	0	O1	1489884	Syngnathoidei
0	108	2	F	72045	Syngnathidae
0	94	0	F1	129914	Syngnathinae
0	94	0	G	103719	Syngnathus
0	93	93	S	161584	Syngnathus acus
0	1	1	S	161592	Syngnathus typhle
0	12	0	F1	129917	Hippocampinae
0	12	0	G	72046	Hippocampus
0	12	12	S	109280	Hippocampus comes
0	242	0	C11	181483	Holocentrimorphaceae
0	242	0	O	1490028	Holocentriformes
0	242	0	F	47697	Holocentridae
0	242	0	F1	47698	Myripristinae
0	242	0	G	47699	Myripristis
0	242	242	S	586833	Myripristis murdjan
0	160	0	C10	1489838	Paracanthopterygii
0	160	0	C11	1489841	Zeiogadaria
0	160	0	C12	1489843	Gadariae
0	160	0	O	8043	Gadiformes
0	160	0	O1	1489845	Gadoidei
0	160	0	F	8045	Gadidae
0	160	0	G	8048	Gadus
0	160	160	S	8049	Gadus morhua
0	1323	18	C6	41705	Protacanthopterygii
0	1278	0	O	8006	Salmoniformes
0	1278	302	F	8015	Salmonidae
0	499	32	F1	504568	Salmoninae
0	411	5	G	8028	Salmo
0	398	398	S	8032	Salmo trutta
0	8	8	S	8030	Salmo salar
0	48	10	G	8016	Oncorhynchus
0	12	12	S	8023	Oncorhynchus nerka
0	10	10	S	8019	Oncorhynchus kisutch
0	9	9	S	8022	Oncorhynchus mykiss
0	4	4	S	8018	Oncorhynchus keta
0	3	3	S	74940	Oncorhynchus tshawytscha
0	8	0	G	8033	Salvelinus
0	5	5	S	8036	Salvelinus alpinus
0	3	3	S	8040	Salvelinus namaycush
0	477	0	F1	504567	Coregoninae
0	477	17	G	27772	Coregonus
0	459	0	G1	2649731	unclassified Coregonus
0	459	459	S	861768	Coregonus sp. 'balchen'
0	1	1	S	59861	Coregonus clupeaformis
0	27	0	O	8007	Esociformes
0	27	0	F	8008	Esocidae
0	27	0	G	8009	Esox
0	27	27	S	8010	Esox lucius
0.01	8277	380	C5	186634	Otomorpha
0.01	7713	322	C6	32519	Ostariophysi
0.01	7211	282	C7	186626	Otophysi
0	6709	0	C8	186627	Cypriniphysae
0	6709	1	O	7952	Cypriniformes
0	6706	1401	O1	30727	Cyprinoidei
0	3995	0	F	2743709	Danionidae
0	3995	0	F1	2743711	Danioninae
0	3995	1416	G	7954	Danio
0	1561	1561	S	7955	Danio rerio
0	548	548	S	242068	Danio kyathit
0	470	470	S	1142201	Danio aesculapii
0	1281	17	F	7953	Cyprinidae
0	1249	41	F1	2743694	Cyprininae
0	1156	0	G	7961	Cyprinus
0	1156	1156	S	7962	Cyprinus carpio
0	27	0	G	7956	Carassius
0	27	27	S	7957	Carassius auratus
0	25	5	G	75365	Sinocyclocheilus
0	8	8	S	307959	Sinocyclocheilus rhinocerous
0	7	7	S	1608454	Sinocyclocheilus anshuiensis
0	5	5	S	75366	Sinocyclocheilus grahami
0	15	0	F1	2743705	Smiliogastrinae
0	15	0	G	1606679	Puntigrus
0	15	15	S	1606681	Puntigrus tetrazona
0	18	0	F	2743726	Leuciscidae
0	18	0	F1	2743731	Pogonichthyinae
0	17	0	G	51137	Pimephales
0	17	17	S	90988	Pimephales promelas
0	1	1	G	86939	Clinostomus
0	10	0	F	2743745	Xenocyprididae
0	10	0	F1	2743747	Xenocypridinae
0	7	0	G	7963	Hypophthalmichthys
0	5	5	S	13095	Hypophthalmichthys molitrix
0	2	2	S	7965	Hypophthalmichthys nobilis
0	3	0	G	75351	Megalobrama
0	2	2	S	75352	Megalobrama amblycephala
0	1	1	S	75354	Megalobrama terminalis
0	1	0	F	2743714	Gobionidae
0	1	0	F1	2743716	Sarcocheilichthyinae
0	1	0	G	143605	Gobiocypris
0	1	1	S	143606	Gobiocypris rarus
0	2	0	O1	30725	Cobitoidei
0	1	0	F	7982	Cobitidae
0	1	0	F1	278169	Cobitinae
0	1	0	G	90734	Paramisgurnus
0	1	1	S	90735	Paramisgurnus dabryanus
0	1	0	F	278171	Nemacheilidae
0	1	0	G	143399	Schistura
0	1	1	S	1136805	Schistura sikmaiensis
0	220	4	C8	186628	Characiphysae
0	120	0	O	7995	Siluriformes
0	120	2	O1	1489793	Siluroidei
0	71	0	F	31013	Bagridae
0	71	0	G	641818	Tachysurus
0	71	71	S	1234273	Tachysurus fulvidraco
0	28	0	F	7999	Pangasiidae
0	28	0	G	30992	Pangasianodon
0	28	28	S	310915	Pangasianodon hypophthalmus
0	19	0	F	7996	Ictaluridae
0	19	0	G	7997	Ictalurus
0	19	19	S	7998	Ictalurus punctatus
0	84	0	O	7991	Characiformes
0	84	1	O1	1489739	Characoidei
0	48	5	F	42495	Serrasalmidae
0	24	0	G	42513	Pygocentrus
0	24	24	S	42514	Pygocentrus nattereri
0	19	0	G	42525	Colossoma
0	19	19	S	42526	Colossoma macropomum
0	35	0	F	7992	Characidae
0	34	0	F1	42595	Stethaprioninae
0	34	0	G	7993	Astyanax
0	34	34	S	7994	Astyanax mexicanus
0	1	0	F1	883877	Stevardiinae
0	1	0	G	930316	Deuterodon
0	1	1	S	1705614	Deuterodon giton
0	12	0	O	8002	Gymnotiformes
0	12	0	O1	1489620	Gymnotoidei
0	12	0	F	30771	Gymnotidae
0	12	0	G	8004	Electrophorus
0	12	12	S	8005	Electrophorus electricus
0	180	0	C7	186633	Anotophysi
0	180	0	O	29140	Gonorynchiformes
0	180	0	O1	186632	Chanoidei
0	180	0	F	29142	Chanidae
0	180	0	G	29143	Chanos
0	180	180	S	29144	Chanos chanos
0	184	0	C6	282425	Clupei
0	184	1	O	32446	Clupeiformes
0	141	0	O1	1489459	Denticipitoidei
0	141	0	F	299319	Denticipitidae
0	141	0	G	299320	Denticeps
0	141	141	S	299321	Denticeps clupeoides
0	42	0	O1	1489460	Clupeoidei
0	42	1	F	55118	Clupeidae
0	27	0	F1	7948	Clupeinae
0	27	0	G	7949	Clupea
0	27	27	S	7950	Clupea harengus
0	14	0	F1	55119	Alosinae
0	14	0	G	34772	Alosa
0	14	14	S	34773	Alosa sapidissima
0	282	0	C4	1489343	Osteoglossocephala
0	282	0	C5	31089	Osteoglossomorpha
0	282	10	O	41712	Osteoglossiformes
0	249	0	F	27723	Osteoglossidae
0	249	0	G	27726	Scleropages
0	249	249	S	113540	Scleropages formosus
0	23	0	F	31092	Mormyridae
0	23	0	G	91732	Paramormyrops
0	23	23	S	1676925	Paramormyrops kingsleyae
0	34	0	C3	1489340	Elopocephalai
0	34	0	C4	186624	Elopocephala
0	34	0	C5	32521	Elopomorpha
0	24	0	O	7933	Anguilliformes
0	24	0	F	7934	Anguillidae
0	24	0	G	7935	Anguilla
0	23	23	S	7936	Anguilla anguilla
0	1	1	S	7938	Anguilla rostrata
0	10	0	O	7925	Elopiformes
0	10	0	F	7930	Megalopidae
0	10	0	G	7931	Megalops
0	10	10	S	118141	Megalops cyprinoides
0	26	0	C2	1489100	Holostei
0	26	0	O	7914	Semionotiformes
0	26	0	F	7915	Lepisosteidae
0	26	0	G	7916	Lepisosteus
0	26	26	S	7918	Lepisosteus oculatus
0	58	0	C1	32440	Chondrostei
0	58	0	O	7899	Acipenseriformes
0	58	8	O1	186622	Acipenseroidei
0	33	0	F	7900	Acipenseridae
0	33	0	F1	124129	Acipenserinae
0	33	0	F2	124130	Acipenserini
0	33	0	G	7901	Acipenser
0	33	33	S	7906	Acipenser ruthenus
0	17	0	F	7911	Polyodontidae
0	17	0	F1	186619	Polyodontinae
0	17	0	F2	186621	Polyodontini
0	17	0	G	7912	Polyodon
0	17	17	S	7913	Polyodon spathula
0	56	0	C	1338366	Cladistia
0	56	0	O	8288	Polypteriformes
0	56	4	F	8289	Polypteridae
0	39	0	G	27686	Erpetoichthys
0	39	39	S	27687	Erpetoichthys calabaricus
0	13	0	G	8290	Polypterus
0	13	13	S	55291	Polypterus senegalus
0	165	1	C	7777	Chondrichthyes
0	151	8	C1	7778	Elasmobranchii
0	98	0	C2	119203	Selachii
0	98	0	C3	119197	Galeomorphii
0	98	2	C4	119195	Galeoidea
0	65	0	O	30483	Carcharhiniformes
0	65	0	F	7826	Scyliorhinidae
0	65	0	G	7829	Scyliorhinus
0	65	65	S	7830	Scyliorhinus canicula
0	24	0	O	30503	Orectolobiformes
0	16	0	F	40580	Hemiscylliidae
0	16	0	G	34767	Chiloscyllium
0	16	16	S	36176	Chiloscyllium plagiosum
0	8	0	F	259919	Rhincodontidae
0	8	0	G	1849765	Rhincodon
0	8	8	S	259920	Rhincodon typus
0	7	0	O	30496	Lamniformes
0	7	0	F	7850	Alopiidae
0	7	0	F1	7844	Lamninae
0	7	0	G	13396	Carcharodon
0	7	7	S	13397	Carcharodon carcharias
0	45	0	C2	117893	Batoidea
0	45	0	O	7858	Rajiformes
0	45	0	F	30475	Rajidae
0	45	0	G	117853	Amblyraja
0	45	45	S	386614	Amblyraja radiata
0	13	0	C1	7863	Holocephali
0	13	0	O	7864	Chimaeriformes
0	13	0	F	7865	Callorhinchidae
0	13	0	G	7866	Callorhinchus
0	13	13	S	7868	Callorhinchus milii
0	28	0	P3	1476529	Cyclostomata
0	27	0	C	117569	Hyperoartia
0	27	0	O	7745	Petromyzontiformes
0	27	0	F	7746	Petromyzontidae
0	26	0	G	7756	Petromyzon
0	26	26	S	7757	Petromyzon marinus
0	1	0	G	94988	Lethenteron
0	1	1	S	980415	Lethenteron camtschaticum
0	1	0	C	117565	Myxini
0	1	0	O	7761	Myxiniformes
0	1	0	F	7762	Myxinidae
0	1	0	F1	30309	Eptatretinae
0	1	0	G	7763	Eptatretus
0	1	1	S	7764	Eptatretus burgeri
0	94	2	P1	7712	Tunicata
0	78	0	C	7713	Ascidiacea
0	50	0	O	7716	Phlebobranchia
0	48	0	F	7717	Cionidae
0	48	0	G	7718	Ciona
0	47	47	S	7719	Ciona intestinalis
0	1	1	S	1774208	Ciona robusta
0	2	0	F	30274	Ascidiidae
0	2	0	G	56696	Phallusia
0	2	2	S	59560	Phallusia mammillata
0	27	0	O	7720	Stolidobranchia
0	27	0	F	7721	Styelidae
0	27	0	G	7724	Styela
0	27	27	S	7725	Styela clava
0	1	0	O	32436	Aplousobranchia
0	1	0	F	159415	Clavelinidae
0	1	0	G	159416	Clavelina
0	1	1	S	201959	Clavelina picta
0	14	0	C	30302	Appendicularia
0	14	0	O	2507557	Copelata
0	14	0	F	41302	Oikopleuridae
0	14	0	G	34763	Oikopleura
0	14	14	S	34765	Oikopleura dioica
0	22	0	P1	7735	Cephalochordata
0	22	0	C	2682552	Leptocardii
0	22	0	O	2682553	Amphioxiformes
0	22	0	F	7736	Branchiostomidae
0	22	1	G	7737	Branchiostoma
0	12	12	S	7739	Branchiostoma floridae
0	9	9	S	7741	Branchiostoma belcheri
0	1013	7	P	7586	Echinodermata
0	956	8	P1	133551	Eleutherozoa
0	888	0	P2	7587	Asterozoa
0	888	5	C	7588	Asteroidea
0	859	0	C1	41242	Forcipulatacea
0	859	0	O	7599	Forcipulatida
0	859	14	F	7600	Asteriidae
0	730	0	G	7601	Asterias
0	730	730	S	7604	Asterias rubens
0	115	0	G	7608	Marthasterias
0	115	115	S	7609	Marthasterias glacialis
0	24	0	C1	41243	Valvatacea
0	24	0	O	41166	Valvatida
0	14	0	F	7592	Asterinidae
0	14	0	G	35076	Patiria
0	14	14	S	46514	Patiria miniata
0	10	0	F	133432	Acanthasteridae
0	10	0	G	133433	Acanthaster
0	10	10	S	133434	Acanthaster planci
0	60	0	P2	7624	Echinozoa
0	59	0	C	7625	Echinoidea
0	59	0	C1	7638	Euechinoidea
0	59	1	C2	7674	Echinacea
0	38	0	O	2785018	Camarodonta
0	38	0	O1	7675	Echinidea
0	38	0	F	31181	Strongylocentrotidae
0	38	0	G	7664	Strongylocentrotus
0	38	38	S	7668	Strongylocentrotus purpuratus
0	20	0	O	31184	Temnopleuroida
0	19	0	F	31185	Toxopneustidae
0	19	0	G	7652	Lytechinus
0	19	19	S	7654	Lytechinus variegatus
0	1	0	F	39211	Temnopleuridae
0	1	0	G	39214	Temnopleurus
0	1	1	S	161071	Temnopleurus reevesii
0	1	0	C	7705	Holothuroidea
0	1	0	C1	7681	Aspidochirotacea
0	1	0	O	55636	Elasipodida
0	1	0	F	55637	Psychropotidae
0	1	0	G	864636	Benthodytes
0	1	1	S	2502088	Benthodytes marianensis
0	50	0	P1	133550	Pelmatozoa
0	50	0	C	35069	Crinoidea
0	50	0	C1	35070	Articulata
0	50	0	O	7581	Comatulida
0	50	0	F	106121	Comatulidae
0	50	0	F1	1529449	Comatulinae
0	50	0	G	1529434	Anneissia
0	50	50	S	1529436	Anneissia japonica
0	19	0	P	10219	Hemichordata
0	19	0	C	10220	Enteropneusta
0	18	0	F	10221	Harrimaniidae
0	18	0	G	10222	Saccoglossus
0	18	18	S	10224	Saccoglossus kowalevskii
0	1	0	F	35078	Ptychoderidae
0	1	0	G	63120	Ptychodera
0	1	1	S	63121	Ptychodera flava
1.95	2782970	206600	K3	33317	Protostomia
1.8	2570546	72242	K4	1206794	Ecdysozoa
1.75	2493599	109	K5	88770	Panarthropoda
1.75	2493489	71532	P	6656	Arthropoda
1.69	2420966	198	P1	197563	Mandibulata
1.69	2420766	169462	P2	197562	Pancrustacea
1.57	2247489	1688	P3	6960	Hexapoda
1.57	2245786	36	C	50557	Insecta
1.57	2245750	14	C1	85512	Dicondylia
1.57	2245733	346	C2	7496	Pterygota
1.57	2245386	422517	C3	33340	Neoptera
1.26	1803373	658094	C4	33392	Endopterygota
0.79	1123512	158	C5	85604	Amphiesmenoptera
0.79	1123351	21	O	7088	Lepidoptera
0.79	1123330	7	O1	41191	Glossata
0.79	1123323	13	O2	41196	Neolepidoptera
0.79	1123308	59	O3	41197	Heteroneura
0.79	1123249	306105	O4	37567	Ditrysia
0.57	809178	613948	O5	104431	Obtectomera
0.08	111694	63720	O6	37570	Noctuoidea
0.03	36424	25541	F	7100	Noctuidae
0	3220	1304	F1	572922	Xyleninae
0	522	70	G	689302	Agrochola
0	248	248	S	987872	Agrochola macilenta
0	204	204	S	987866	Agrochola circellaris
0	398	0	G	2492374	Omphaloscelis
0	398	398	S	2492375	Omphaloscelis lunosa
0	268	0	G	988070	Atethmia
0	268	268	S	988071	Atethmia centrago
0	261	0	G	1101105	Griposia
0	261	261	S	1101106	Griposia aprilina
0	253	0	G	988105	Dryobotodes
0	253	253	S	988106	Dryobotodes eremita
0	214	0	G	997550	Mesoligia
0	214	214	S	997551	Mesoligia furuncula
0	2676	376	F1	95179	Noctuinae
0	1883	414	F2	2555566	Noctuini
0	751	130	G	214276	Noctua
0	303	303	S	987995	Noctua janthe
0	193	193	S	753202	Noctua fimbriata
0	125	125	S	214277	Noctua pronuba
0	484	37	G	320016	Xestia
0	226	226	S	988049	Xestia xanthographa
0	221	221	S	987431	Xestia c-nigrum
0	234	0	G	214282	Ochropleura
0	234	234	S	320037	Ochropleura plecta
0	417	26	F2	2555556	Apameini
0	198	0	G	214170	Hydraecia
0	198	198	S	214171	Hydraecia micacea
0	193	0	G	95189	Apamea
0	193	193	S	875885	Apamea monoglypha
0	2253	509	F1	95244	Hadeninae
0	1075	122	G	103830	Mythimna
0	600	600	S	987985	Mythimna impura
0	353	353	S	997540	Mythimna ferrago
0	246	0	G	988123	Hecatera
0	246	246	S	988125	Hecatera dysodea
0	228	0	G	320089	Phlogophora
0	228	228	S	875884	Phlogophora meticulosa
0	195	0	G	55056	Mamestra
0	195	195	S	55057	Mamestra brassicae
0	1017	85	F1	95186	Plusiinae
0	692	69	G	254361	Autographa
0	340	340	S	254363	Autographa gamma
0	283	283	S	987893	Autographa pulchrina
0	228	0	G	254364	Abrostola
0	228	228	S	938171	Abrostola tripartita
0	12	0	G	7110	Trichoplusia
0	12	12	S	7111	Trichoplusia ni
0	656	14	F1	95182	Amphipyrinae
0	587	82	G	56365	Amphipyra
0	305	305	S	689058	Amphipyra tragopoginis
0	200	200	S	987877	Amphipyra berbera
0	55	3	G	7106	Spodoptera
0	34	34	S	69820	Spodoptera litura
0	18	18	S	7108	Spodoptera frugiperda
0	602	47	F1	95175	Acronictinae
0	284	0	G	938225	Craniophora
0	284	284	S	938226	Craniophora ligustri
0	271	0	G	56362	Acronicta
0	271	271	S	987859	Acronicta aceris
0	427	38	F1	116124	Ipimorphinae
0	222	0	G	116125	Cosmia
0	222	222	S	116126	Cosmia trapezina
0	167	0	G	116129	Eupsilia
0	167	167	S	116130	Eupsilia transversa
0	32	0	F1	95178	Heliothinae
0	31	0	G	7112	Helicoverpa
0	16	16	S	29058	Helicoverpa armigera
0	15	15	S	7113	Helicoverpa zea
0	1	0	G	7101	Heliothis
0	1	1	S	7102	Heliothis virescens
0.01	9413	4568	F	695564	Erebidae
0	1898	384	F1	30225	Arctiinae
0	872	129	F2	1945703	Spilosomini
0	397	0	G	695183	Spilarctia
0	397	397	S	875881	Spilarctia lutea
0	346	0	G	214365	Spilosoma
0	346	346	S	875880	Spilosoma lubricipeda
0	641	0	F2	132199	Lithosiini
0	641	69	G	464722	Eilema
0	310	310	S	987424	Eilema sororculum
0	262	262	S	987419	Eilema depressum
0	1	0	F2	132201	Ctenuchini
0	1	0	G	694944	Epitoxis
0	1	1	S	2488166	Epitoxis myopsychoides
0	1850	472	F1	27548	Lymantriinae
0	721	0	G	13122	Lymantria
0	721	721	S	78897	Lymantria monacha
0	355	0	G	33413	Orgyia
0	355	355	S	335469	Orgyia antiqua
0	302	0	G	319798	Euproctis
0	302	302	S	987935	Euproctis similis
0	795	130	F1	95217	Hypeninae
0	366	0	G	95218	Hypena
0	366	366	S	753189	Hypena proboscidalis
0	299	0	G	411962	Schrankia
0	299	299	S	411963	Schrankia costaestrigalis
0	302	0	F1	1583079	Erebinae
0	302	0	G	938237	Laspeyria
0	302	302	S	938238	Laspeyria flexula
0	2137	678	F	37571	Notodontidae
0	464	31	F1	319765	Notodontinae
0	280	45	G	214308	Pheosia
0	118	118	S	988019	Pheosia tremula
0	117	117	S	988018	Pheosia gnoma
0	153	0	G	214280	Notodonta
0	153	153	S	753204	Notodonta dromedarius
0	358	0	F1	319773	Phalerinae
0	358	0	G	13633	Phalera
0	358	358	S	753216	Phalera bucephala
0	311	0	F1	319766	Stauropinae
0	311	0	G	56587	Furcula
0	311	311	S	987943	Furcula furcula
0	201	0	F1	319762	Pygaerinae
0	201	0	G	214089	Clostera
0	201	201	S	987902	Clostera curtula
0	125	0	F1	319770	Ptilodontinae
0	125	0	G	987448	Ptilodon
0	125	125	S	987449	Ptilodon capucinus
0.05	73055	44178	O6	37572	Papilionoidea
0.01	20255	10027	F	33415	Nymphalidae
0.01	7327	2141	F1	40040	Nymphalinae
0	4022	1179	F2	171576	Nymphalini
0	1796	414	G	76218	Nymphalis
0	1010	241	G1	111880	Aglais
0	406	406	S	111881	Nymphalis urticae
0	363	363	S	171585	Nymphalis io
0	372	0	G1	442324	Nymphalis
0	372	372	S	171594	Nymphalis polychloros
0	1047	226	G	42274	Vanessa
0	417	417	S	171605	Vanessa cardui
0	395	395	S	42275	Vanessa atalanta
0	9	9	S	334116	Vanessa tameamea
0	1164	0	F2	171578	Melitaeini
0	1164	185	F3	171580	Melitaeina
0	525	0	G	104514	Melitaea
0	525	525	S	113334	Melitaea cinxia
0	454	0	G	596672	Mellicta
0	454	454	S	113330	Mellicta athalia
0	1372	136	F1	42282	Satyrinae
0	962	74	F2	127320	Satyrini
0	512	0	F3	150883	Maniolina
0	512	45	G	111919	Maniola
0	234	0	G1	111950	jurtina species complex
0	234	234	S	191418	Maniola jurtina
0	233	0	G1	111885	Aphantopus
0	233	233	S	2795564	Maniola hyperantus
0	342	0	F3	366209	Parargina
0	342	0	G	111932	Pararge
0	342	342	S	116150	Pararge aegeria
0	34	0	F3	167180	Mycalesina
0	34	0	G	110367	Bicyclus
0	34	34	S	110368	Bicyclus anynana
0	274	0	F2	1664845	Erebiini
0	274	0	G	111897	Erebia
0	274	274	S	111903	Erebia ligea
0	1099	1	F1	40037	Heliconiinae
0	1095	187	F2	127312	Argynnini
0	514	0	G	525812	Fabriciana
0	514	514	S	405009	Fabriciana adippe
0	394	0	G	127313	Boloria
0	394	394	S	191398	Boloria selene
0	3	0	F2	127322	Heliconiini
0	3	0	G	33416	Heliconius
0	2	2	S	34740	Heliconius melpomene
0	1	0	S	33424	Heliconius cydno
0	1	1	S1	171915	Heliconius cydno chioneus
0	416	0	F1	100750	Limenitidinae
0	416	0	F2	215788	Limenitidini
0	416	0	G	124410	Limenitis
0	416	416	S	270466	Limenitis camilla
0	14	0	F1	127218	Danainae
0	13	0	F2	30248	Danaini
0	13	0	F3	344705	Danaina
0	13	0	G	13036	Danaus
0	13	0	G1	151542	Danaus
0	13	0	S	13037	Danaus plexippus
0	13	13	S1	278856	Danaus plexippus plexippus
0	1	1	F2	42315	Ithomiini
0	4685	1316	F	7114	Pieridae
0	2388	0	F1	42449	Pierinae
0	2388	566	F2	152601	Pierini
0	1292	345	G	7115	Pieris
0	455	455	S	78633	Pieris napi
0	247	247	S	7116	Pieris brassicae
0	245	245	S	64459	Pieris rapae
0	280	0	G	72244	Anthocharis
0	280	280	S	227532	Anthocharis cardamines
0	250	0	G	129396	Aporia
0	250	250	S	129397	Aporia crataegi
0	591	0	F1	151208	Dismorphiinae
0	591	0	G	189907	Leptidea
0	591	591	S	189913	Leptidea sinapis
0	390	7	F1	42450	Coliadinae
0	367	1	G	42295	Colias
0	366	366	S	72248	Colias croceus
0	16	0	G	33411	Zerene
0	16	16	S	33412	Zerene cesonia
0	3670	520	F	27544	Lycaenidae
0	2825	1178	F1	42297	Polyommatinae
0	324	0	G	42298	Celastrina
0	324	324	S	203782	Celastrina argiolus
0	320	157	G	138069	Lysandra
0	89	89	S	138070	Lysandra bellargus
0	74	74	S	268709	Lysandra coridon
0	309	0	G	203780	Glaucopsyche
0	309	309	S	203781	Glaucopsyche alexis
0	289	0	G	242266	Plebejus
0	289	289	S	242267	Plebejus argus
0	224	0	G	91737	Aricia
0	224	224	S	91739	Aricia agestis
0	180	0	G	1821620	Cyaniris
0	180	180	S	988025	Cyaniris semiargus
0	1	0	G	689521	Lycaenopsis
0	1	1	S	689522	Lycaenopsis haraldus
0	325	0	F1	124406	Lycaeninae
0	325	0	G	265359	Lycaena
0	325	325	S	282391	Lycaena phlaeas
0	267	0	F	7143	Papilionidae
0	266	0	F1	42289	Papilioninae
0	266	0	F2	189315	Papilionini
0	266	7	G	7145	Papilio
0	229	229	S	76193	Papilio machaon
0	22	22	S	66420	Papilio xuthus
0	7	7	S	76194	Papilio polytes
0	1	1	S	77260	Papilio constantinus
0	1	0	F1	42290	Parnassiinae
0	1	0	F2	213900	Zerynthini
0	1	0	G	76207	Luehdorfia
0	1	1	S	76208	Luehdorfia japonica
0	4527	0	O6	82592	Geometroidea
0	4527	661	F	82593	Geometridae
0	3205	1175	F1	82596	Ennominae
0	513	35	G	214128	Ennomos
0	241	241	S	875883	Ennomos quercinarius
0	237	237	S	722662	Ennomos fuscantarius
0	357	0	G	104473	Erannis
0	357	357	S	104474	Erannis defoliaria
0	264	0	G	190355	Peribatodes
0	264	264	S	190356	Peribatodes rhomboidaria
0	216	0	G	104475	Agriopis
0	216	216	S	104476	Agriopis aurantiaria
0	215	0	G	82594	Biston
0	215	215	S	82595	Biston betularia
0	174	0	G	704699	Crocallis
0	174	174	S	934829	Crocallis elinguaria
0	147	0	G	722672	Hylaea
0	147	147	S	722673	Hylaea fasciaria
0	144	1	G	82597	Campaea
0	143	143	S	934813	Campaea margaritaria
0	391	0	F1	104450	Larentiinae
0	391	0	G	104458	Hydriomena
[truncated: 20,435 more rows]

## Sheet: SAA10
Percentage of reads covered by the clade rooted at this taxon	Number of reads covered by the clade rooted at this taxon	Number of reads assigned directly to this taxon	A rank code, indicating (U)nclassified, (D)omain, (K)ingdom, (P)hylum, (C)lass, (O)rder, (F)amily, (G)enus, or (S)pecies. All other ranks are simply '-'.	NCBI taxonomy ID	indented scientific name
61.69	18197348	18197348	U	0	unclassified		Total
38.31	11300545	3284452	R	1	root		Unclassified	61.69
27.08	7989205	2689363	R1	131567	cellular organisms		Classified(Root)	38.31
13.52	3988588	639207	D	2759	Eukaryota		Eukaryota	13.52
11.08	3267540	24831	D1	33154	Opisthokonta		listed_Eukaryotes	10.06
10.98	3239909	239	K	33208	Metazoa		listed_all	79.75
10.98	3239668	4121	K1	6072	Eumetazoa
10.97	3235484	266612	K2	33213	Bilateria		Unclassified	61.69
8.81	2599955	1281	K3	33511	Deuterostomia		Loxodonta	8.66
8.81	2598493	260	P	7711	Chordata		Green plants	0.27
8.81	2598219	0	P1	89593	Craniata		Fungi	0.01
8.81	2598219	77	P2	7742	Vertebrata		human	0
8.81	2598136	362	P3	7776	Gnathostomata		Arthropoda	1.12
8.81	2597744	0	P4	117570	Teleostomi		Other eukaryotes	3.46
8.81	2597744	19121	P5	117571	Euteleostomi		Bacteria	4.36
8.71	2569209	32	P6	8287	Sarcopterygii		Viruses	0.09
8.71	2569175	0	P7	1338369	Dipnotetrapodomorpha		Archaea	0.09
8.71	2569175	385	P8	32523	Tetrapoda		Other	20.25
8.71	2568726	2260	P9	32524	Amniota
8.7	2565797	66	C	40674	Mammalia
8.7	2565727	130	C1	32525	Theria
8.7	2565573	2710	C2	9347	Eutheria
8.67	2558387	652	C3	311790	Afrotheria
8.67	2557549	0	O	9779	Proboscidea
8.67	2557549	768	F	9780	Elephantidae
8.67	2556344	416	G	9784	Loxodonta
8.66	2555926	2555926	S	9785	Loxodonta africana
0	2	2	S	99490	Loxodonta cyclotis
0	415	0	G	9782	Elephas
0	415	3	S	9783	Elephas maximus
0	412	412	S1	1239296	Elephas maximus borneensis
0	21	6	G	37348	Mammuthus
0	15	15	S	37349	Mammuthus primigenius
0	1	0	G	39051	Mammut
0	1	1	S	39053	Mammut americanum
0	146	0	O	9774	Sirenia
0	146	0	F	9775	Trichechidae
0	146	0	G	9776	Trichechus
0	146	0	S	9778	Trichechus manatus
0	146	146	S1	127582	Trichechus manatus latirostris
0	16	0	F	9389	Chrysochloridae
0	16	0	F1	745257	Chrysochlorinae
0	16	0	G	185452	Chrysochloris
0	16	16	S	185453	Chrysochloris asiatica
0	12	0	F	9369	Tenrecidae
0	12	0	F1	176113	Tenrecinae
0	12	0	G	9370	Echinops
0	12	12	S	9371	Echinops telfairi
0	10	0	O	9815	Tubulidentata
0	10	0	F	9816	Orycteropodidae
0	10	0	G	9817	Orycteropus
0	10	0	S	9818	Orycteropus afer
0	10	10	S1	1230840	Orycteropus afer afer
0	2	0	O	28734	Macroscelidea
0	2	0	F	28735	Macroscelididae
0	2	0	G	28736	Elephantulus
0	2	2	S	28737	Elephantulus edwardii
0.02	4463	1665	C3	1437010	Boreoeutheria
0	1464	467	C4	314145	Laurasiatheria
0	504	36	O	33554	Carnivora
0	433	33	O1	379584	Caniformia
0	344	14	F	9608	Canidae
0	328	0	G	9611	Canis
0	328	277	S	9612	Canis lupus
0	51	51	S1	9615	Canis lupus familiaris
0	2	0	G	9625	Vulpes
0	1	1	S	9627	Vulpes vulpes
0	1	1	S	494514	Vulpes lagopus
0	35	3	F	9655	Mustelidae
0	28	0	F1	169417	Lutrinae
0	27	0	G	9656	Lutra
0	27	27	S	9657	Lutra lutra
0	1	0	G	34881	Enhydra
0	1	0	S	34882	Enhydra lutris
0	1	1	S1	391180	Enhydra lutris kenyoni
0	4	1	F1	169418	Mustelinae
0	3	1	G	9665	Mustela
0	1	0	S	9668	Mustela putorius
0	1	1	S1	9669	Mustela putorius furo
0	1	1	S	36723	Mustela erminea
0	10	2	F	9709	Phocidae
0	4	0	G	9710	Halichoerus
0	4	4	S	9711	Halichoerus grypus
0	2	0	G	9712	Leptonychotes
0	2	2	S	9713	Leptonychotes weddellii
0	2	0	G	9714	Mirounga
0	2	2	S	9715	Mirounga leonina
0	6	0	F	9632	Ursidae
0	3	2	G	9639	Ursus
0	1	1	S	29073	Ursus maritimus
0	3	0	G	9645	Ailuropoda
0	3	3	S	9646	Ailuropoda melanoleuca
0	5	1	F	9702	Otariidae
0	4	0	G	9703	Zalophus
0	4	4	S	9704	Zalophus californianus
0	35	0	O1	379583	Feliformia
0	32	3	F	9681	Felidae
0	25	1	F1	338152	Felinae
0	21	0	G	9682	Felis
0	21	21	S	9685	Felis catus
0	2	0	G	146712	Puma
0	2	2	S	9696	Puma concolor
0	1	0	G	37028	Prionailurus
0	1	1	S	37029	Prionailurus bengalensis
0	3	0	F1	338153	Pantherinae
0	3	0	G	9688	Panthera
0	3	3	S	9691	Panthera pardus
0	1	0	F1	338151	Acinonychinae
0	1	0	G	32535	Acinonyx
0	1	1	S	32536	Acinonyx jubatus
0	3	0	F	9697	Herpestidae
0	3	0	G	37031	Suricata
0	3	3	S	37032	Suricata suricatta
0	323	34	O	91561	Artiodactyla
0	226	0	O1	9845	Ruminantia
0	226	56	O2	35500	Pecora
0	96	14	F	9895	Bovidae
0	41	3	F1	27592	Bovinae
0	34	3	G	9903	Bos
0	29	29	S	72004	Bos mutus
0	2	2	S	9913	Bos taurus
0	3	0	G	9918	Bubalus
0	3	3	S	89462	Bubalus bubalis
0	1	0	G	9900	Bison
0	1	0	S	9901	Bison bison
0	1	1	S1	43346	Bison bison bison
0	40	3	F1	9963	Caprinae
0	36	2	G	9935	Ovis
0	34	0	S	37174	Ovis canadensis
0	34	34	S1	112262	Ovis canadensis canadensis
0	1	0	G	9922	Capra
0	1	1	S	9925	Capra hircus
0	1	0	F1	9959	Hippotraginae
0	1	0	G	9957	Oryx
0	1	1	S	59534	Oryx dammah
0	74	1	F	9850	Cervidae
0	70	0	F1	34878	Cervinae
0	70	2	G	9859	Cervus
0	68	68	S	9860	Cervus elaphus
0	3	0	F1	9881	Odocoileinae
0	3	0	G	9871	Odocoileus
0	3	0	S	9874	Odocoileus virginianus
0	3	3	S1	9880	Odocoileus virginianus texanus
0	43	0	O1	35497	Suina
0	43	0	F	9821	Suidae
0	43	0	G	9822	Sus
0	43	23	S	9823	Sus scrofa
0	20	20	S1	415978	Sus scrofa scrofa
0	10	0	O1	9834	Tylopoda
0	10	3	F	9835	Camelidae
0	4	0	G	9836	Camelus
0	4	4	S	9838	Camelus dromedarius
0	3	0	G	30539	Vicugna
0	3	3	S	30538	Vicugna pacos
0	10	0	O1	2653789	Whippomorpha
0	10	1	O2	9721	Cetacea
0	8	1	O3	9722	Odontoceti
0	4	2	F	9726	Delphinidae
0	1	0	G	9732	Orcinus
0	1	1	S	9733	Orcinus orca
0	1	0	G	27609	Lagenorhynchus
0	1	1	S	90247	Lagenorhynchus obliquidens
0	1	0	F	9747	Monodontidae
0	1	0	G	9748	Delphinapterus
0	1	1	S	9749	Delphinapterus leucas
0	1	0	F	9750	Physeteridae
0	1	0	G	9753	Physeter
0	1	1	S	9755	Physeter catodon
0	1	0	F	119500	Lipotidae
0	1	0	G	118796	Lipotes
0	1	1	S	118797	Lipotes vexillifer
0	1	0	O3	9761	Mysticeti
0	1	0	F	9765	Balaenopteridae
0	1	0	G	9766	Balaenoptera
0	1	1	S	9771	Balaenoptera musculus
0	139	1	O	9397	Chiroptera
0	135	9	O1	30560	Microchiroptera
0	110	2	F	9431	Vespertilionidae
0	68	0	G	27671	Pipistrellus
0	68	68	S	59474	Pipistrellus pipistrellus
0	39	1	G	9434	Myotis
0	37	37	S	59463	Myotis lucifugus
0	1	1	S	109478	Myotis brandtii
0	1	0	G	29077	Eptesicus
0	1	1	S	29078	Eptesicus fuscus
0	9	1	F	9415	Phyllostomidae
0	3	1	F1	40234	Stenodermatinae
0	2	0	G	27659	Sturnira
0	2	2	S	192404	Sturnira hondurensis
0	3	0	F1	40238	Phyllostominae
0	2	0	G	9422	Phyllostomus
0	2	2	S	89673	Phyllostomus discolor
0	1	0	G	409028	Glyphonycteris
0	1	1	S	148064	Glyphonycteris daviesi
0	2	0	F1	40237	Desmodontinae
0	2	0	G	9429	Desmodus
0	2	2	S	9430	Desmodus rotundus
0	4	0	F	9436	Molossidae
0	4	0	G	27621	Molossus
0	4	4	S	27622	Molossus molossus
0	2	0	F	58055	Rhinolophidae
0	2	0	F1	186995	Rhinolophinae
0	2	0	G	49442	Rhinolophus
0	2	2	S	59479	Rhinolophus ferrumequinum
0	1	0	F	186994	Hipposideridae
0	1	0	G	58068	Hipposideros
0	1	1	S	186990	Hipposideros armiger
0	3	0	O1	30559	Megachiroptera
0	3	0	F	9398	Pteropodidae
0	3	0	F1	77225	Pteropodinae
0	2	1	G	9401	Pteropus
0	1	1	S	143291	Pteropus giganteus
0	1	0	G	9406	Rousettus
0	1	1	S	9407	Rousettus aegyptiacus
0	14	0	O	9787	Perissodactyla
0	14	0	F	9788	Equidae
0	14	4	G	9789	Equus
0	9	1	G1	35510	Equus
0	7	7	S	9796	Equus caballus
0	1	1	S	9798	Equus przewalskii
0	1	0	G1	35508	Asinus
0	1	1	S	9793	Equus asinus
0	11	0	O	9362	Eulipotyphla
0	5	2	F	9373	Talpidae
0	2	0	G	143301	Condylura
0	2	2	S	143302	Condylura cristata
0	1	0	G	9374	Talpa
0	1	1	S	50954	Talpa occidentalis
0	3	0	F	9363	Erinaceidae
0	3	0	F1	30577	Erinaceinae
0	3	0	G	9364	Erinaceus
0	3	3	S	9365	Erinaceus europaeus
0	3	0	F	9376	Soricidae
0	3	0	F1	183663	Soricinae
0	3	0	G	9379	Sorex
0	2	2	S	42254	Sorex araneus
0	1	1	S	62272	Sorex daphaenodon
0	6	0	O	9971	Pholidota
0	6	0	F	9972	Manidae
0	5	1	G	9973	Manis
0	4	4	S	9974	Manis javanica
0	1	0	G	2736678	Phataginus
0	1	1	S	358128	Phataginus tricuspis
0	1334	274	C4	314146	Euarchontoglires
0	703	5	C5	314147	Glires
0	684	87	O	9989	Rodentia
0	500	2	O1	1963758	Myomorpha
0	497	62	O2	337687	Muroidea
0	343	52	F	10066	Muridae
0	160	3	F1	39107	Murinae
0	141	1	G	10088	Mus
0	138	0	G1	862507	Mus
0	138	138	S	10090	Mus musculus
0	2	0	G1	862508	Coelomys
0	2	2	S	10093	Mus pahari
0	12	0	G	10114	Rattus
0	12	12	S	10116	Rattus norvegicus
0	2	0	G	30639	Mastomys
0	2	2	S	35658	Mastomys coucha
0	1	0	G	61153	Arvicanthis
0	1	1	S	61156	Arvicanthis niloticus
0	1	0	G	121588	Grammomys
0	1	1	S	491861	Grammomys surdaster
0	130	0	F1	326408	Deomyinae
0	130	19	G	10067	Acomys
0	103	103	S	60746	Acomys russatus
0	3	3	S	60744	Acomys dimidiatus
0	3	3	S	83762	Acomys kempi
0	2	2	S	83527	Acomys percivali
0	1	0	F1	10045	Gerbillinae
0	1	0	G	10046	Meriones
0	1	1	S	10047	Meriones unguiculatus
0	88	6	F	337677	Cricetidae
0	54	0	F1	337963	Neotominae
0	50	0	G	38667	Onychomys
0	50	50	S	38674	Onychomys torridus
0	4	1	G	10040	Peromyscus
0	2	2	S	10041	Peromyscus leucopus
0	1	0	S	10042	Peromyscus maniculatus
0	1	1	S1	230844	Peromyscus maniculatus bairdii
0	23	2	F1	39087	Arvicolinae
0	19	0	G	10049	Arvicola
0	19	19	S	1047088	Arvicola amphibius
0	2	0	G	10053	Microtus
0	2	2	S	111838	Microtus oregoni
0	5	0	F1	10026	Cricetinae
0	4	0	G	10035	Mesocricetus
0	4	4	S	10036	Mesocricetus auratus
0	1	0	G	10028	Cricetulus
0	1	1	S	10029	Cricetulus griseus
0	4	0	F	337664	Spalacidae
0	4	0	F1	10061	Spalacinae
0	4	0	G	30636	Nannospalax
0	4	4	S	1026970	Nannospalax galili
0	1	0	O2	1963761	Dipodoidea
0	1	0	F	30648	Dipodidae
0	1	0	F1	35737	Dipodinae
0	1	0	G	48867	Jaculus
0	1	1	S	51337	Jaculus jaculus
0	55	0	O1	33553	Sciuromorpha
0	55	0	F	55153	Sciuridae
0	44	0	F1	9991	Sciurinae
0	44	0	F2	337752	Sciurini
0	44	11	G	10001	Sciurus
0	17	17	S	55149	Sciurus vulgaris
0	16	16	S	30640	Sciurus carolinensis
0	11	0	F1	337726	Xerinae
0	11	5	F2	337730	Marmotini
0	5	1	G	9992	Marmota
0	2	0	S	9993	Marmota marmota
0	2	2	S1	9994	Marmota marmota marmota
0	2	2	S	93162	Marmota flaviventris
0	1	0	G	1141640	Ictidomys
0	1	1	S	43179	Ictidomys tridecemlineatus
0	27	2	O1	33550	Hystricomorpha
0	11	0	F	10139	Caviidae
0	11	0	G	10140	Cavia
0	11	11	S	10141	Cavia porcellus
0	8	0	F	10167	Bathyergidae
0	6	0	G	10180	Heterocephalus
0	6	6	S	10181	Heterocephalus glaber
0	2	0	G	423606	Fukomys
0	2	2	S	885580	Fukomys damarensis
0	4	0	F	10158	Octodontidae
0	4	0	G	10159	Octodon
0	4	4	S	10160	Octodon degus
0	2	0	F	10150	Chinchillidae
0	2	0	G	10151	Chinchilla
0	2	2	S	34839	Chinchilla lanigera
0	15	0	O1	1963757	Castorimorpha
0	10	0	F	29132	Castoridae
0	10	0	G	10184	Castor
0	10	10	S	51338	Castor canadensis
0	5	0	F	10015	Heteromyidae
0	5	0	F1	38662	Dipodomyinae
0	5	2	G	10016	Dipodomys
0	2	2	S	105255	Dipodomys spectabilis
0	1	1	S	10020	Dipodomys ordii
0	14	0	O	9975	Lagomorpha
0	9	0	F	9976	Ochotonidae
0	9	3	G	9977	Ochotona
0	4	4	S	130825	Ochotona curzoniae
0	2	2	S	9978	Ochotona princeps
0	5	0	F	9979	Leporidae
0	5	0	G	9984	Oryctolagus
0	5	5	S	9986	Oryctolagus cuniculus
0	348	6	O	9443	Primates
0	338	3	O1	376913	Haplorrhini
0	333	8	O2	314293	Simiiformes
0	321	20	O3	9526	Catarrhini
0	276	1	O4	314295	Hominoidea
0	269	6	F	9604	Hominidae
0	257	43	F1	207598	Homininae
0	210	0	G	9605	Homo
0	210	210	S	9606	Homo sapiens
0	3	0	G	9596	Pan
0	3	3	S	9598	Pan troglodytes
0	1	0	G	9592	Gorilla
0	1	1	S	9593	Gorilla gorilla
0	6	0	F1	607660	Ponginae
0	6	0	G	9599	Pongo
0	6	6	S	9601	Pongo abelii
0	6	1	F	9577	Hylobatidae
0	5	0	G	325165	Nomascus
0	5	5	S	61853	Nomascus leucogenys
0	25	0	O4	314294	Cercopithecoidea
0	25	1	F	9527	Cercopithecidae
0	13	1	F1	9569	Colobinae
0	9	0	G	591932	Piliocolobus
0	9	9	S	591936	Piliocolobus tephrosceles
0	2	0	G	9570	Colobus
0	2	0	S	54131	Colobus angolensis
0	2	2	S1	336983	Colobus angolensis palliatus
0	1	1	G	542827	Rhinopithecus
0	11	2	F1	9528	Cercopithecinae
0	5	1	G	9539	Macaca
0	3	3	S	9544	Macaca mulatta
0	1	1	S	9545	Macaca nemestrina
0	2	0	G	9564	Theropithecus
0	2	2	S	9565	Theropithecus gelada
0	2	0	G	392815	Chlorocebus
0	1	1	S	9534	Chlorocebus aethiops
0	1	1	S	60711	Chlorocebus sabaeus
0	4	0	O3	9479	Platyrrhini
0	3	1	F	9498	Cebidae
0	2	0	F1	38070	Cebinae
0	2	0	G	1532884	Sapajus
0	2	2	S	9515	Sapajus apella
0	1	0	F	376918	Aotidae
0	1	0	G	9504	Aotus
0	1	1	S	37293	Aotus nancymaae
0	2	0	O2	376912	Tarsiiformes
0	2	0	F	9475	Tarsiidae
0	2	0	G	1868481	Carlito
0	2	2	S	1868482	Carlito syrichta
0	4	0	O1	376911	Strepsirrhini
0	2	0	O2	376915	Lemuriformes
0	2	0	F	30599	Indriidae
0	2	0	G	30600	Propithecus
0	2	2	S	379532	Propithecus coquereli
0	2	0	O2	376917	Lorisiformes
0	2	0	F	40297	Galagidae
0	2	0	G	30610	Otolemur
0	2	2	S	30611	Otolemur garnettii
0	5	0	O	30656	Dermoptera
0	5	0	F	30657	Cynocephalidae
0	5	0	G	482536	Galeopterus
0	5	5	S	482537	Galeopterus variegatus
0	4	0	O	9392	Scandentia
0	4	0	F	9393	Tupaiidae
0	4	0	G	9394	Tupaia
0	4	4	S	246437	Tupaia chinensis
0	13	0	C3	9348	Xenarthra
0	11	0	O	948950	Pilosa
0	11	0	O1	948953	Folivora
0	11	0	F	227508	Megalonychidae
0	11	0	G	9357	Choloepus
0	11	11	S	27675	Choloepus didactylus
0	2	0	O	948951	Cingulata
0	2	0	F	9359	Dasypodidae
0	2	0	G	9360	Dasypus
0	2	2	S	9361	Dasypus novemcinctus
0	24	1	C2	9263	Metatheria
0	10	0	O	38608	Dasyuromorphia
0	10	0	F	9277	Dasyuridae
0	10	0	G	9304	Sarcophilus
0	10	10	S	9305	Sarcophilus harrisii
0	9	0	O	38609	Diprotodontia
0	7	0	F	38624	Phascolarctidae
0	7	0	G	38625	Phascolarctos
0	7	7	S	38626	Phascolarctos cinereus
0	1	0	F	9307	Macropodidae
0	1	0	G	1960649	Notamacropus
0	1	1	S	9315	Notamacropus eugenii
0	1	0	F	9335	Phalangeridae
0	1	0	G	9336	Trichosurus
0	1	1	S	9337	Trichosurus vulpecula
0	3	0	O	38605	Didelphimorphia
0	3	0	F	9265	Didelphidae
0	3	0	F1	126287	Didelphinae
0	3	0	G	13615	Monodelphis
0	3	3	S	13616	Monodelphis domestica
0	1	0	O	38607	Microbiotheria
0	1	0	F	30660	Microbiotheriidae
0	1	0	G	33561	Dromiciops
0	1	1	S	33562	Dromiciops gliroides
0	4	0	C1	9254	Prototheria
0	4	0	O	9255	Monotremata
0	2	0	F	9256	Ornithorhynchidae
0	2	0	G	9257	Ornithorhynchus
0	2	2	S	9258	Ornithorhynchus anatinus
0	2	0	F	9259	Tachyglossidae
0	2	0	G	9260	Tachyglossus
0	2	2	S	9261	Tachyglossus aculeatus
0	669	0	P10	8457	Sauropsida
0	669	35	P11	32561	Sauria
0	608	27	P12	1329799	Archelosauria
0	569	6	P13	8492	Archosauria
0	555	0	P14	436486	Dinosauria
0	555	0	P15	436489	Saurischia
0	555	0	P16	436491	Theropoda
0	555	0	P17	436492	Coelurosauria
0	555	42	C	8782	Aves
0	453	89	C1	8825	Neognathae
0	166	9	O	9126	Passeriformes
0	57	0	F	9183	Turdidae
0	54	0	G	36283	Erithacus
0	54	54	S	37610	Erithacus rubecula
0	3	0	G	9184	Catharus
0	3	3	S	91951	Catharus ustulatus
0	34	23	F	114313	Pipridae
0	9	0	G	88178	Pipra
0	9	9	S	649802	Pipra filicauda
0	1	0	G	114328	Neopelma
0	1	1	S	114329	Neopelma chrysocephalum
0	1	0	G	415027	Corapipo
0	1	1	S	415028	Corapipo altera
0	31	0	O1	2116661	Sylvioidea
0	28	0	F	36270	Sylviidae
0	28	0	F1	330750	Acrocephalinae
0	28	0	G	39620	Acrocephalus
0	28	0	S	48156	Acrocephalus scirpaceus
0	28	28	S1	126889	Acrocephalus scirpaceus scirpaceus
0	3	0	F	43148	Hirundinidae
0	3	0	G	43149	Hirundo
0	3	3	S	43150	Hirundo rustica
0	14	3	O1	175121	Passeroidea
0	4	0	F	164646	Icteridae
0	4	0	G	84832	Molothrus
0	4	4	S	84834	Molothrus ater
0	3	0	F	37611	Estrildidae
0	3	0	F1	40155	Estrildinae
0	2	0	G	59728	Taeniopygia
0	2	2	S	59729	Taeniopygia guttata
0	1	0	G	40156	Lonchura
0	1	0	S	40157	Lonchura striata
0	1	1	S1	299123	Lonchura striata domestica
0	2	2	F	9158	Passeridae
0	1	0	F	9133	Fringillidae
0	1	0	F1	37599	Carduelinae
0	1	0	G	9134	Serinus
0	1	1	S	9135	Serinus canaria
0	1	0	F	36256	Motacillidae
0	1	0	G	45806	Motacilla
0	1	0	S	45807	Motacilla alba
0	1	1	S1	1094192	Motacilla alba alba
0	7	3	F	9153	Paridae
0	3	0	G	156562	Cyanistes
0	3	3	S	156563	Cyanistes caeruleus
0	1	0	G	9154	Parus
0	1	1	S	9157	Parus major
0	5	0	O1	192204	Corvoidea
0	4	0	F	28725	Corvidae
0	4	1	G	30420	Corvus
0	2	2	S	68294	Corvus kubaryi
0	1	1	S	1196302	Corvus moneduloides
0	1	0	F	9149	Paradisaeidae
0	1	0	G	36266	Paradisaea
0	1	1	S	36268	Paradisaea raggiana
0	4	0	F	400783	Thraupidae
0	3	0	G	87174	Camarhynchus
0	3	3	S	87175	Camarhynchus parvulus
0	1	0	G	48881	Geospiza
0	1	1	S	48883	Geospiza fortis
0	3	0	F	1729112	Passerellidae
0	3	0	G	44387	Zonotrichia
0	3	3	S	44394	Zonotrichia albicollis
0	1	0	F	123372	Conopophagidae
0	1	0	G	123373	Conopophaga
0	1	1	S	237657	Conopophaga aurita
0	1	0	F	9170	Sturnidae
0	1	0	G	9171	Sturnus
0	1	1	S	9172	Sturnus vulgaris
0	66	0	O	2558200	Accipitriformes
0	66	0	F	56259	Accipitridae
0	66	0	F1	8955	Accipitrinae
0	65	0	G	8960	Aquila
0	65	0	S	8962	Aquila chrysaetos
0	65	65	S1	223781	Aquila chrysaetos chrysaetos
0	1	0	G	8968	Haliaeetus
0	1	1	S	8969	Haliaeetus albicilla
0	63	2	C2	1549675	Galloanserae
0	33	2	O	8976	Galliformes
0	31	1	F	9005	Phasianidae
0	19	0	F1	466552	Meleagridinae
0	19	0	G	9102	Meleagris
0	19	19	S	9103	Meleagris gallopavo
0	4	0	F1	9072	Phasianinae
0	4	0	G	9030	Gallus
0	4	4	S	9031	Gallus gallus
0	4	1	F1	466544	Perdicinae
0	3	0	G	9090	Coturnix
0	3	3	S	93934	Coturnix japonica
0	3	2	F1	466585	Tetraoninae
0	1	0	G	9001	Centrocercus
0	1	1	S	9002	Centrocercus urophasianus
0	28	0	O	8826	Anseriformes
0	28	0	F	8830	Anatidae
0	26	0	F1	2068716	Anatinae
0	26	0	G	8835	Anas
0	26	26	S	8839	Anas platyrhynchos
0	2	0	F1	2068722	Anserinae
0	1	0	G	8842	Anser
0	1	0	S	8845	Anser cygnoides
0	1	1	S1	381198	Anser cygnoides domesticus
0	1	0	G	8867	Cygnus
0	1	1	S	8868	Cygnus atratus
0	37	1	C2	2607030	Caprimulgimorphae
0	34	0	O	8902	Caprimulgiformes
0	34	0	F	48283	Caprimulgidae
0	34	0	F1	48286	Caprimulginae
0	34	0	G	48284	Caprimulgus
0	34	34	S	111811	Caprimulgus europaeus
0	2	0	O	8892	Apodiformes
0	2	0	F	9242	Trochilidae
0	2	0	G	9243	Calypte
0	2	2	S	9244	Calypte anna
0	19	0	O	8929	Columbiformes
0	19	1	F	8930	Columbidae
0	18	0	G	36242	Streptopelia
0	18	18	S	177155	Streptopelia turtur
0	3	0	O	9223	Psittaciformes
0	2	1	F	9224	Psittacidae
0	1	0	G	35547	Strigops
0	1	1	S	2489341	Strigops habroptila
0	1	0	F	1545690	Psittaculidae
0	1	0	G	13145	Melopsittacus
0	1	1	S	13146	Melopsittacus undulatus
0	2	0	O	30458	Strigiformes
0	1	0	F	30459	Strigidae
0	1	0	G	126785	Athene
0	1	1	S	194338	Athene cunicularia
0	1	0	F	30462	Tytonidae
0	1	0	G	56312	Tyto
0	1	0	S	56313	Tyto alba
0	1	1	S1	507980	Tyto alba alba
0	2	0	O	9108	Gruiformes
0	1	0	F	54372	Mesitornithidae
0	1	0	G	54373	Mesitornis
0	1	1	S	54374	Mesitornis unicolor
0	1	0	F	54381	Eurypygidae
0	1	0	G	54382	Eurypyga
0	1	1	S	54383	Eurypyga helias
0	1	0	O	9219	Piciformes
0	1	0	F	9220	Picidae
0	1	0	G	1517830	Dryobates
0	1	1	S	118200	Dryobates pubescens
0	1	0	O	30447	Podicipediformes
0	1	0	F	30448	Podicipedidae
0	1	0	G	37049	Podiceps
0	1	1	S	37050	Podiceps auritus
0	1	0	O	8906	Charadriiformes
0	1	0	F	8907	Charadriidae
0	1	0	G	50391	Charadrius
0	1	1	S	50402	Charadrius vociferus
0	1	0	O	9230	Sphenisciformes
0	1	0	F	9231	Spheniscidae
0	1	0	G	9237	Pygoscelis
0	1	1	S	9238	Pygoscelis adeliae
0	1	0	O	8948	Falconiformes
0	1	0	F	8949	Falconidae
0	1	1	G	8952	Falco
0	1	0	O	8936	Coraciiformes
0	1	0	F	188342	Leptosomidae
0	1	0	G	188343	Leptosomus
0	1	1	S	188344	Leptosomus discolor
0	60	0	C1	8783	Palaeognathae
0	58	0	O	8819	Apterygiformes
0	58	0	F	8820	Apterygidae
0	58	2	G	8821	Apteryx
0	56	0	S	2696672	Apteryx mantelli
0	56	56	S1	202946	Apteryx mantelli mantelli
0	2	0	O	8802	Tinamiformes
0	2	0	F	8803	Tinamidae
0	1	0	G	8806	Nothoprocta
0	1	1	S	30464	Nothoprocta perdicaria
0	1	0	G	30467	Tinamus
0	1	1	S	94827	Tinamus guttatus
0	8	0	O	1294634	Crocodylia
0	4	0	F	1294636	Alligatoridae
0	4	0	F1	34915	Alligatorinae
0	4	0	G	8495	Alligator
0	3	3	S	8496	Alligator mississippiensis
0	1	1	S	38654	Alligator sinensis
0	4	0	O1	1298654	Longirostres
0	4	0	F	1294635	Gavialidae
0	4	0	F1	94833	Gavialinae
0	4	0	G	94834	Gavialis
0	4	4	S	94835	Gavialis gangeticus
0	12	0	P13	2841271	Testudinata
0	12	0	O	8459	Testudines
0	12	1	O1	8464	Cryptodira
0	11	2	O2	1579337	Durocryptodira
0	6	3	O3	8486	Testudinoidea
0	3	0	F	8476	Emydidae
0	2	0	G	8477	Chrysemys
0	2	1	S	8479	Chrysemys picta
0	1	1	S1	8478	Chrysemys picta bellii
0	1	0	G	85610	Terrapene
0	1	0	S	158814	Terrapene carolina
0	1	1	S1	2587831	Terrapene carolina triunguis
0	3	0	O3	1579336	Americhelydia
0	3	0	O4	27791	Chelonioidea
0	2	0	F	27792	Dermochelyidae
0	2	0	G	27793	Dermochelys
0	2	2	S	27794	Dermochelys coriacea
0	1	0	F	8465	Cheloniidae
0	1	0	G	8468	Chelonia
0	1	1	S	8469	Chelonia mydas
0	26	0	C	8504	Lepidosauria
0	26	0	O	8509	Squamata
0	26	0	O1	1329961	Bifurcata
0	25	0	O2	1329950	Unidentata
0	24	0	O3	1329912	Episquamata
0	22	1	O4	1329911	Toxicofera
0	13	1	O5	8570	Serpentes
0	10	2	O6	34989	Colubroidea
0	4	0	F	8578	Colubridae
0	2	0	F1	169862	Natricinae
0	2	0	G	34999	Thamnophis
0	1	1	S	35019	Thamnophis sirtalis
0	1	1	S	35005	Thamnophis elegans
0	2	0	F1	169863	Colubrinae
0	2	0	G	201800	Pantherophis
0	2	2	S	94885	Pantherophis guttatus
0	3	0	F	8689	Viperidae
0	3	0	F1	8710	Crotalinae
0	3	0	G	8728	Crotalus
0	3	3	S	88082	Crotalus tigris
0	1	0	F	8602	Elapidae
0	1	1	F1	42167	Acanthophiinae
0	2	0	O6	34979	Henophidia
0	2	0	F	34984	Pythonidae
0	2	0	G	37579	Python
0	2	2	S	176946	Python bivittatus
0	8	0	O5	8511	Iguania
0	4	0	F	2024743	Phrynosomatidae
0	4	0	F1	42425	Phrynosomatinae
0	4	1	G	8518	Sceloporus
0	3	3	S	8520	Sceloporus undulatus
0	4	0	F	2024747	Dactyloidae
0	4	0	G	28376	Anolis
0	4	4	S	28377	Anolis carolinensis
0	2	0	O4	1329976	Laterata
0	2	0	O5	1329975	Lacertibaenia
0	2	0	F	8522	Lacertidae
0	2	0	F1	162266	Lacertinae
0	1	0	G	8523	Lacerta
0	1	1	S	80427	Lacerta agilis
0	1	0	G	141678	Zootoca
0	1	1	S	8524	Zootoca vivipara
0	1	0	O3	35033	Scinciformata
0	1	0	F	66056	Scincidae
0	1	0	F1	1273175	Lygosominae
0	1	0	G	681532	Mochlus
0	1	1	S	681535	Mochlus brevicaudis
0	1	0	O2	8560	Gekkota
0	1	0	F	8561	Gekkonidae
0	1	0	F1	385256	Gekkoninae
0	1	0	G	8565	Gekko
0	1	1	S	146911	Gekko japonicus
0	64	1	C	8292	Amphibia
0	36	1	O	8445	Gymnophiona
0	16	0	F	30380	Rhinatrematidae
0	16	0	G	194407	Rhinatrema
0	16	16	S	194408	Rhinatrema bivittatum
0	14	0	F	264006	Dermophiidae
0	14	0	G	260994	Geotrypetes
0	14	14	S	260995	Geotrypetes seraphini
0	5	0	F	1277737	Siphonopidae
0	5	0	G	264009	Microcaecilia
0	5	5	S	1415580	Microcaecilia unicolor
0	27	0	C1	41666	Batrachia
0	26	1	O	8342	Anura
0	16	0	O1	30319	Pipoidea
0	16	0	F	8352	Pipidae
0	16	0	F1	8360	Xenopodinae
0	16	0	G	8353	Xenopus
0	15	0	G1	262014	Xenopus
0	15	15	S	8355	Xenopus laevis
0	1	0	G1	8363	Silurana
0	1	1	S	8364	Xenopus tropicalis
0	9	0	O1	8416	Neobatrachia
0	6	0	O2	30352	Ranoidea
0	4	0	F	8397	Ranidae
0	4	0	G	8399	Rana
0	4	0	G1	121175	Rana
0	4	4	S	8407	Rana temporaria
0	2	0	F	27577	Rhacophoridae
0	2	0	F1	160964	Rhacophorinae
0	2	0	G	27578	Rhacophorus
0	2	2	S	129031	Rhacophorus malabaricus
0	3	0	O2	8417	Hyloidea
0	2	0	F	8418	Hylidae
0	1	0	F1	192733	Pelodryadinae
0	1	0	G	2777416	Ranoidea
0	1	1	S	95132	Ranoidea genimaculata
0	1	0	F1	192734	Hylinae
0	1	0	F2	374050	Cophomantini
0	1	0	G	374066	Bokermannohyla
0	1	1	S	279992	Bokermannohyla circumdata
0	1	0	F	8382	Bufonidae
0	1	0	G	8383	Bufo
0	1	1	S	8384	Bufo bufo
0	1	0	O	8293	Caudata
0	1	0	O1	30367	Salamandroidea
0	1	0	F	8332	Plethodontidae
0	1	0	F1	698026	Hemidactyliinae
0	1	0	G	8333	Bolitoglossa
0	1	0	G1	1508176	Mayamandra
0	1	1	S	129239	Bolitoglossa hartwegi
0	2	0	P7	118072	Coelacanthimorpha
0	2	0	O	7894	Coelacanthiformes
0	2	0	F	7895	Coelacanthidae
0	2	0	G	7896	Latimeria
0	2	2	S	7897	Latimeria chalumnae
0.03	9414	67	P6	7898	Actinopterygii
0.03	9343	72	C	186623	Actinopteri
0.03	9258	19	C1	41665	Neopterygii
0.03	9234	70	C2	32443	Teleostei
0.03	9158	469	C3	1489341	Osteoglossocephalai
0.03	8649	3162	C4	186625	Clupeocephala
0.01	4339	853	C5	1489388	Euteleosteomorpha
0.01	3270	0	C6	123365	Neoteleostei
0.01	3270	0	C7	123366	Eurypterygia
0.01	3270	0	C8	123367	Ctenosquamata
0.01	3270	129	C9	123368	Acanthomorphata
0.01	3112	192	C10	123369	Euacanthomorphacea
0.01	2872	1343	C11	1489872	Percomorphaceae
0	705	95	C12	1489922	Eupercaria
0	434	45	O	8111	Perciformes
0	177	4	O1	8205	Notothenioidei
0	138	0	F	36203	Bovichtidae
0	138	0	G	56715	Cottoperca
0	138	138	S	56716	Cottoperca gobio
0	35	0	F	30806	Channichthyidae
0	35	0	G	52238	Pseudochaenichthys
0	35	35	S	52239	Pseudochaenichthys georgianus
0	91	0	O1	1489943	Serranoidei
0	91	0	F	30871	Serranidae
0	91	0	F1	274794	Epinephelinae
0	91	5	F2	1505891	Epinephelini
0	46	0	G	134629	Plectropomus
0	46	46	S	160734	Plectropomus leopardus
0	40	3	G	94231	Epinephelus
0	36	36	S	293821	Epinephelus fuscoguttatus
0	1	1	S	310571	Epinephelus lanceolatus
0	88	2	O1	8100	Cottioidei
0	43	0	O2	1490021	Cottales
0	40	0	F	8092	Cottidae
0	40	0	G	61642	Taurulus
0	40	40	S	61643	Taurulus bubalis
0	3	0	F	8101	Cyclopteridae
0	3	0	F1	181456	Cyclopterinae
0	3	0	G	8102	Cyclopterus
0	3	3	S	8103	Cyclopterus lumpus
0	24	1	O2	8192	Zoarcales
0	19	0	F	56724	Pholidae
0	19	0	F1	181468	Pholinae
0	19	0	G	56725	Pholis
0	19	19	S	56726	Pholis gunnellus
0	4	0	F	8202	Anarhichadidae
0	4	0	G	433404	Anarrhichthys
0	4	4	S	433405	Anarrhichthys ocellatus
0	18	0	O2	1490020	Gasterosteales
0	18	0	F	69291	Gasterosteidae
0	15	0	G	134919	Pungitius
0	15	15	S	134920	Pungitius pungitius
0	3	0	G	69292	Gasterosteus
0	3	3	S	69293	Gasterosteus aculeatus
0	1	0	O2	1490019	Anoplopomatales
0	1	0	F	30988	Anoplopomatidae
0	1	0	G	229289	Anoplopoma
0	1	1	S	229290	Anoplopoma fimbria
0	27	0	O1	8112	Percoidei
0	27	3	F	8165	Percidae
0	15	0	F1	698016	Etheostomatinae
0	15	0	G	54318	Etheostoma
0	14	0	G1	909700	Ozarka
0	14	14	S	417921	Etheostoma cragini
0	1	0	G1	909696	Oligocephalus
0	1	1	S	54343	Etheostoma spectabile
0	6	0	F1	641307	Percinae
0	6	1	G	8166	Perca
0	4	4	S	8168	Perca fluviatilis
0	1	1	S	8167	Perca flavescens
0	3	0	F1	641308	Luciopercinae
0	3	0	G	283033	Sander
0	3	3	S	283035	Sander lucioperca
0	6	0	O1	8107	Scorpaenoidei
0	6	0	F	274692	Sebastidae
0	6	0	F1	274705	Sebastinae
0	6	0	G	34820	Sebastes
0	6	6	S	72105	Sebastes umbrosus
0	59	0	O	1489931	Spariformes
0	59	2	F	8169	Sparidae
0	30	0	G	8176	Acanthopagrus
0	30	30	S	8177	Acanthopagrus latus
0	27	0	G	8174	Sparus
0	27	27	S	8175	Sparus aurata
0	49	0	C13	1489923	Eupercaria incertae sedis
0	48	2	F	30870	Sciaenidae
0	24	0	G	215357	Larimichthys
0	24	24	S	215358	Larimichthys crocea
0	22	0	G	215359	Nibea
0	22	22	S	240163	Nibea albiflora
0	1	0	F	42148	Moronidae
0	1	0	G	34815	Morone
0	1	1	S	34816	Morone saxatilis
0	27	0	O	1489939	Pempheriformes
0	27	0	F	1204718	Lateolabracidae
0	27	0	G	8163	Lateolabrax
0	27	27	S	315492	Lateolabrax maculatus
0	26	0	O	31022	Tetraodontiformes
0	26	0	O1	31028	Tetraodontoidei
0	26	0	O2	32517	Tetradontoidea
0	26	0	F	31031	Tetraodontidae
0	25	0	G	31032	Takifugu
0	25	25	S	31033	Takifugu rubripes
0	1	0	G	47144	Tetraodon
0	1	1	S	99883	Tetraodon nigroviridis
0	9	0	O	1489928	Labriformes
0	9	0	F	8247	Labridae
0	7	0	G	98381	Notolabrus
0	7	7	S	1203425	Notolabrus celidotus
0	1	0	G	30799	Labrus
0	1	1	S	56723	Labrus bergylta
0	1	0	G	202584	Cheilinus
0	1	1	S	241271	Cheilinus undulatus
0	4	0	O	1489940	Centrarchiformes
0	4	0	O1	1545897	Centrarchoidei
0	3	0	F	8180	Centrarchidae
0	3	0	G	27705	Micropterus
0	3	3	S	27706	Micropterus salmoides
0	1	0	F	119486	Sinipercidae
0	1	0	G	119487	Siniperca
0	1	1	S	119488	Siniperca chuatsi
0	2	0	O	1545895	Chaetodontiformes
0	2	0	F	30828	Chaetodontidae
0	2	0	G	109904	Chelmon
0	2	2	S	109905	Chelmon rostratus
0	452	47	C12	1489908	Ovalentaria
0	245	29	C13	1489913	Atherinomorphae
0	96	1	O	28738	Cyprinodontiformes
0	82	0	O1	8087	Cyprinodontoidei
0	77	0	F	8079	Poeciliidae
0	77	4	F1	586240	Poeciliinae
0	64	1	G	8080	Poecilia
0	62	62	S	8081	Poecilia reticulata
0	1	1	S	48698	Poecilia formosa
0	5	0	G	33527	Gambusia
0	5	5	S	33528	Gambusia affinis
0	4	2	G	8082	Xiphophorus
0	1	1	S	8084	Xiphophorus hellerii
0	1	1	S	32473	Xiphophorus couchianus
0	3	0	F	8076	Cyprinodontidae
0	3	0	F1	136836	Cyprinodontinae
0	3	0	F2	136838	Cyprinodontini
0	3	0	G	28741	Cyprinodon
0	2	2	S	28743	Cyprinodon variegatus
0	1	1	S	77115	Cyprinodon tularosa
0	2	0	F	28756	Fundulidae
0	1	0	G	8077	Fundulus
0	1	1	S	8078	Fundulus heteroclitus
0	1	0	G	232976	Lucania
0	1	1	S	232977	Lucania goodei
0	13	0	O1	45443	Aplocheiloidei
0	10	0	F	28771	Rivulidae
0	5	0	G	52669	Austrofundulus
0	5	5	S	52670	Austrofundulus limnaeus
0	4	0	G	326431	Kryptolebias
0	4	4	S	37003	Kryptolebias marmoratus
0	1	0	G	942014	Nematolebias
0	1	1	S	451745	Nematolebias whitei
0	3	0	F	405002	Nothobranchiidae
0	3	0	G	28779	Nothobranchius
0	3	3	S	105023	Nothobranchius furzeri
0	76	0	O	76071	Beloniformes
0	76	0	O1	28781	Adrianichthyoidei
0	76	0	F	47757	Adrianichthyidae
0	76	0	F1	8088	Oryziinae
0	76	0	G	8089	Oryzias
0	71	71	S	8090	Oryzias latipes
0	5	5	S	30732	Oryzias melastigma
0	44	0	O	8075	Atheriniformes
0	41	0	F	270656	Phallostethidae
0	41	0	G	300305	Neostethus
0	41	41	S	300306	Neostethus bicornis
0	3	0	F	30700	Melanotaeniidae
0	3	0	G	32459	Melanotaenia
0	3	3	S	1250792	Melanotaenia boesemani
0	114	0	C13	1489920	Blenniimorphae
0	114	0	O	1489921	Blenniiformes
0	69	0	O1	123349	Gobiesocoidei
0	69	0	F	63826	Gobiesocidae
0	69	0	F1	557415	Gobiesocinae
0	69	0	G	210581	Gouania
0	69	69	S	441366	Gouania willdenowi
0	45	0	O1	56717	Blennioidei
0	45	0	F	56718	Blenniidae
0	45	0	F1	703913	Salariinae
0	45	0	G	94311	Salarias
0	45	45	S	181472	Salarias fasciatus
0	33	0	C13	1489909	Ovalentaria incertae sedis
0	24	0	F	205120	Ambassidae
0	24	0	G	210631	Parambassis
0	24	24	S	210632	Parambassis ranga
0	9	2	F	30863	Pomacentridae
0	5	0	G	80965	Acanthochromis
0	5	5	S	80966	Acanthochromis polyacanthus
0	1	0	G	80969	Amphiprion
0	1	1	S	80972	Amphiprion ocellaris
0	1	0	G	80992	Stegastes
0	1	1	S	144197	Stegastes partitus
0	13	0	C13	1489910	Cichlomorphae
0	13	0	O	1489911	Cichliformes
0	13	0	F	8113	Cichlidae
0	12	0	F1	319095	African cichlids
0	12	2	F2	318546	Pseudocrenilabrinae
0	4	0	F3	1315725	Oreochromini
0	4	1	G	8139	Oreochromis
0	2	2	S	8128	Oreochromis niloticus
0	1	1	S	47969	Oreochromis aureus
0	3	0	F3	319058	Haplochromini
0	3	0	G	8121	Haplochromis
0	3	3	S	8153	Haplochromis burtoni
0	2	0	F3	319057	Tropheini
0	2	0	G	8155	Simochromis
0	2	2	S	43689	Simochromis diagramma
0	1	0	F3	319069	Lamprologini
0	1	0	G	32506	Neolamprologus
0	1	1	S	32507	Neolamprologus brichardi
0	1	0	F1	319056	New World cichlids
0	1	0	F2	318559	Cichlasomatinae
0	1	0	F3	318529	Heroini
0	1	0	G	61816	Archocentrus
0	1	1	S	63155	Archocentrus centrarchus
0	116	3	C12	1489904	Carangaria
0	53	2	O	1489907	Carangiformes
0	30	0	F	8157	Carangidae
0	28	0	G	36211	Trachurus
0	28	28	S	36212	Trachurus trachurus
0	2	1	G	8160	Seriola
0	1	0	S	302047	Seriola lalandi
0	1	1	S1	1841481	Seriola lalandi dorsalis
0	21	0	F	173245	Echeneidae
0	21	0	G	173246	Echeneis
0	21	21	S	173247	Echeneis naucrates
0	50	0	O	8252	Pleuronectiformes
0	50	0	O1	30942	Pleuronectoidei
0	33	0	F	52902	Scophthalmidae
0	33	0	G	52903	Scophthalmus
0	33	33	S	52904	Scophthalmus maximus
0	9	0	F	30947	Cynoglossidae
0	9	0	F1	603456	Cynoglossinae
0	9	0	G	106173	Cynoglossus
0	9	9	S	244447	Cynoglossus semilaevis
0	3	0	F	30948	Soleidae
0	3	0	G	28828	Solea
0	3	3	S	28829	Solea senegalensis
0	3	0	F	171414	Paralichthyidae
0	3	0	G	8254	Paralichthys
0	3	3	S	8255	Paralichthys olivaceus
0	2	0	F	8256	Pleuronectidae
0	2	1	G	8266	Hippoglossus
0	1	1	S	195615	Hippoglossus stenolepis
0	9	0	C13	1489905	Carangaria incertae sedis
0	8	0	F	30876	Toxotidae
0	8	0	G	270536	Toxotes
0	8	8	S	941984	Toxotes jaculatrix
0	1	0	F	8184	Centropomidae
0	1	0	G	8186	Lates
0	1	1	S	8187	Lates calcarifer
0	1	0	O	1489906	Istiophoriformes
0	1	0	F	8243	Xiphiidae
0	1	0	G	8244	Xiphias
0	1	1	S	8245	Xiphias gladius
0	103	2	C12	1489892	Anabantaria
0	67	0	O	1489900	Anabantiformes
0	67	1	O1	50370	Anabantoidei
0	33	0	F	64142	Anabantidae
0	33	0	G	64143	Anabas
0	33	33	S	64144	Anabas testudineus
0	33	0	F	270602	Osphronemidae
0	33	0	F1	158449	Macropodinae
0	33	0	G	158455	Betta
0	33	33	S	158456	Betta splendens
0	34	0	O	43697	Synbranchiformes
0	32	0	O1	129920	Mastacembeloidei
0	32	0	F	94233	Mastacembelidae
0	32	0	G	94234	Mastacembelus
0	32	32	S	205130	Mastacembelus armatus
0	2	0	O1	129918	Synbranchoidei
0	2	0	F	43698	Synbranchidae
0	2	0	G	43699	Monopterus
0	2	2	S	43700	Monopterus albus
0	61	0	C12	1489875	Gobiaria
0	60	0	O	1489876	Kurtiformes
0	60	0	O1	1489877	Apogonoidei
0	60	0	F	83881	Apogonidae
0	60	0	F1	475176	Apogoninae
0	60	0	G	375763	Sphaeramia
0	60	60	S	375764	Sphaeramia orbicularis
0	1	0	O	1489878	Gobiiformes
0	1	0	O1	8219	Gobioidei
0	1	0	F	8220	Gobiidae
0	1	0	F1	497678	Oxudercinae
0	1	0	G	86204	Periophthalmus
0	1	1	S	409849	Periophthalmus magnuspinnatus
0	40	0	C12	1489885	Pelagiaria
0	40	0	O	1489894	Scombriformes
0	40	0	F	8224	Scombridae
0	40	0	F1	186745	Scombrinae
0	40	0	F2	186749	Thunnini
0	40	24	G	8234	Thunnus
0	10	10	S	8236	Thunnus albacares
0	6	6	S	8240	Thunnus maccoyii
0	36	0	C12	1489874	Batrachoidaria
0	36	0	O	8064	Batrachoidiformes
0	36	0	F	8065	Batrachoididae
0	36	0	F1	390319	Thalassophyrininae
0	36	0	G	289381	Thalassophryne
0	36	36	S	390379	Thalassophryne amazonica
0	16	0	C12	1489883	Syngnathiaria
0	16	0	O	129912	Syngnathiformes
0	16	0	O1	1489884	Syngnathoidei
0	16	0	F	72045	Syngnathidae
0	16	0	F1	129914	Syngnathinae
0	16	0	G	103719	Syngnathus
0	16	16	S	161584	Syngnathus acus
0	48	0	C11	181483	Holocentrimorphaceae
0	48	0	O	1490028	Holocentriformes
0	48	0	F	47697	Holocentridae
0	48	0	F1	47698	Myripristinae
0	48	0	G	47699	Myripristis
0	48	48	S	586833	Myripristis murdjan
0	29	0	C10	1489838	Paracanthopterygii
0	29	0	C11	1489841	Zeiogadaria
0	29	0	C12	1489843	Gadariae
0	29	0	O	8043	Gadiformes
0	29	0	O1	1489845	Gadoidei
0	29	0	F	8045	Gadidae
0	29	0	G	8048	Gadus
0	29	29	S	8049	Gadus morhua
0	216	1	C6	41705	Protacanthopterygii
0	210	0	O	8006	Salmoniformes
0	210	46	F	8015	Salmonidae
0	104	2	F1	504568	Salmoninae
0	87	1	G	8028	Salmo
0	85	85	S	8032	Salmo trutta
0	1	1	S	8030	Salmo salar
0	13	2	G	8016	Oncorhynchus
0	6	6	S	74940	Oncorhynchus tshawytscha
0	2	2	S	8018	Oncorhynchus keta
0	2	2	S	8022	Oncorhynchus mykiss
0	1	1	S	8023	Oncorhynchus nerka
0	2	1	G	8033	Salvelinus
0	1	1	S	8036	Salvelinus alpinus
0	60	0	F1	504567	Coregoninae
0	60	2	G	27772	Coregonus
0	56	0	G1	2649731	unclassified Coregonus
0	56	56	S	861768	Coregonus sp. 'balchen'
0	2	2	S	59861	Coregonus clupeaformis
0	5	0	O	8007	Esociformes
0	5	0	F	8008	Esocidae
0	5	0	G	8009	Esox
0	5	5	S	8010	Esox lucius
0	1148	45	C5	186634	Otomorpha
0	1083	35	C6	32519	Ostariophysi
0	1012	27	C7	186626	Otophysi
0	952	0	C8	186627	Cypriniphysae
0	952	0	O	7952	Cypriniformes
0	952	186	O1	30727	Cyprinoidei
0	567	0	F	2743709	Danionidae
0	567	0	F1	2743711	Danioninae
0	567	169	G	7954	Danio
0	222	222	S	7955	Danio rerio
0	106	106	S	242068	Danio kyathit
0	70	70	S	1142201	Danio aesculapii
0	195	2	F	7953	Cyprinidae
0	191	12	F1	2743694	Cyprininae
0	171	0	G	7961	Cyprinus
0	171	171	S	7962	Cyprinus carpio
0	5	1	G	75365	Sinocyclocheilus
0	2	2	S	75366	Sinocyclocheilus grahami
0	2	2	S	1608454	Sinocyclocheilus anshuiensis
0	3	0	G	7956	Carassius
0	3	3	S	7957	Carassius auratus
0	2	0	F1	2743705	Smiliogastrinae
0	2	0	G	1606679	Puntigrus
0	2	2	S	1606681	Puntigrus tetrazona
0	3	0	F	2743726	Leuciscidae
0	3	0	F1	2743731	Pogonichthyinae
0	3	0	G	51137	Pimephales
0	3	3	S	90988	Pimephales promelas
0	1	0	F	2743745	Xenocyprididae
0	1	0	F1	2743747	Xenocypridinae
0	1	0	G	263418	Ancherythroculter
0	1	1	S	263419	Ancherythroculter nigrocauda
0	33	1	C8	186628	Characiphysae
0	16	0	O	7995	Siluriformes
0	16	1	O1	1489793	Siluroidei
0	9	0	F	7999	Pangasiidae
0	9	0	G	30992	Pangasianodon
0	9	9	S	310915	Pangasianodon hypophthalmus
0	5	0	F	31013	Bagridae
0	5	0	G	641818	Tachysurus
0	5	5	S	1234273	Tachysurus fulvidraco
0	1	0	F	7996	Ictaluridae
0	1	0	G	7997	Ictalurus
0	1	1	S	7998	Ictalurus punctatus
0	11	0	O	7991	Characiformes
0	11	0	O1	1489739	Characoidei
0	7	0	F	7992	Characidae
0	6	0	F1	42595	Stethaprioninae
0	6	0	G	7993	Astyanax
0	6	6	S	7994	Astyanax mexicanus
0	1	0	F1	42531	Characinae
0	1	1	G	71259	Roeboides
0	4	1	F	42495	Serrasalmidae
0	2	0	G	42513	Pygocentrus
0	2	2	S	42514	Pygocentrus nattereri
0	1	0	G	42525	Colossoma
0	1	1	S	42526	Colossoma macropomum
0	5	0	O	8002	Gymnotiformes
0	5	0	O1	1489620	Gymnotoidei
0	5	0	F	30771	Gymnotidae
0	5	0	G	8004	Electrophorus
0	5	5	S	8005	Electrophorus electricus
0	36	0	C7	186633	Anotophysi
0	36	0	O	29140	Gonorynchiformes
0	36	0	O1	186632	Chanoidei
0	36	0	F	29142	Chanidae
0	36	0	G	29143	Chanos
0	36	36	S	29144	Chanos chanos
0	20	0	C6	282425	Clupei
0	20	0	O	32446	Clupeiformes
0	15	0	O1	1489459	Denticipitoidei
0	15	0	F	299319	Denticipitidae
0	15	0	G	299320	Denticeps
0	15	15	S	299321	Denticeps clupeoides
0	5	0	O1	1489460	Clupeoidei
0	5	0	F	55118	Clupeidae
0	3	0	F1	55119	Alosinae
0	3	0	G	34772	Alosa
0	3	3	S	34773	Alosa sapidissima
0	2	0	F1	7948	Clupeinae
0	2	0	G	7949	Clupea
0	2	2	S	7950	Clupea harengus
0	40	0	C4	1489343	Osteoglossocephala
0	40	0	C5	31089	Osteoglossomorpha
0	40	0	O	41712	Osteoglossiformes
0	36	0	F	27723	Osteoglossidae
0	36	0	G	27726	Scleropages
0	36	36	S	113540	Scleropages formosus
0	4	0	F	31092	Mormyridae
0	4	0	G	91732	Paramormyrops
0	4	4	S	1676925	Paramormyrops kingsleyae
0	6	0	C3	1489340	Elopocephalai
0	6	0	C4	186624	Elopocephala
0	6	0	C5	32521	Elopomorpha
0	4	0	O	7933	Anguilliformes
0	4	0	F	7934	Anguillidae
0	4	0	G	7935	Anguilla
0	4	4	S	7936	Anguilla anguilla
0	2	0	O	7925	Elopiformes
0	2	0	F	7930	Megalopidae
0	2	0	G	7931	Megalops
0	2	2	S	118141	Megalops cyprinoides
0	5	0	C2	1489100	Holostei
0	5	0	O	7914	Semionotiformes
0	5	0	F	7915	Lepisosteidae
0	5	0	G	7916	Lepisosteus
0	5	5	S	7918	Lepisosteus oculatus
0	13	0	C1	32440	Chondrostei
0	13	0	O	7899	Acipenseriformes
0	13	0	O1	186622	Acipenseroidei
0	8	0	F	7900	Acipenseridae
0	8	0	F1	124129	Acipenserinae
0	8	0	F2	124130	Acipenserini
0	8	0	G	7901	Acipenser
0	8	8	S	7906	Acipenser ruthenus
0	5	0	F	7911	Polyodontidae
0	5	0	F1	186619	Polyodontinae
0	5	0	F2	186621	Polyodontini
0	5	0	G	7912	Polyodon
0	5	5	S	7913	Polyodon spathula
0	4	0	C	1338366	Cladistia
0	4	0	O	8288	Polypteriformes
0	4	1	F	8289	Polypteridae
0	3	0	G	27686	Erpetoichthys
0	3	3	S	27687	Erpetoichthys calabaricus
0	30	0	C	7777	Chondrichthyes
0	27	0	C1	7778	Elasmobranchii
0	21	0	C2	119203	Selachii
0	21	0	C3	119197	Galeomorphii
0	20	1	C4	119195	Galeoidea
0	13	0	O	30483	Carcharhiniformes
0	13	0	F	7826	Scyliorhinidae
0	13	0	G	7829	Scyliorhinus
0	13	13	S	7830	Scyliorhinus canicula
0	4	0	O	30503	Orectolobiformes
0	4	0	F	40580	Hemiscylliidae
0	4	0	G	34767	Chiloscyllium
0	4	4	S	36176	Chiloscyllium plagiosum
0	2	0	O	30496	Lamniformes
0	2	0	F	7850	Alopiidae
0	2	0	F1	7844	Lamninae
0	2	0	G	13396	Carcharodon
0	2	2	S	13397	Carcharodon carcharias
0	1	0	C4	119196	Heterodontoidea
0	1	0	O	40667	Heterodontiformes
0	1	0	F	7790	Heterodontidae
0	1	0	G	7791	Heterodontus
0	1	1	S	7792	Heterodontus francisci
0	6	0	C2	117893	Batoidea
0	6	0	O	7858	Rajiformes
0	6	0	F	30475	Rajidae
0	6	0	G	117853	Amblyraja
0	6	6	S	386614	Amblyraja radiata
0	3	0	C1	7863	Holocephali
0	3	0	O	7864	Chimaeriformes
0	3	0	F	7865	Callorhinchidae
0	3	0	G	7866	Callorhinchus
0	3	3	S	7868	Callorhinchus milii
0	6	0	P3	1476529	Cyclostomata
0	6	0	C	117569	Hyperoartia
0	6	0	O	7745	Petromyzontiformes
0	6	0	F	7746	Petromyzontidae
0	6	0	G	7756	Petromyzon
0	6	6	S	7757	Petromyzon marinus
0	10	0	P1	7712	Tunicata
0	6	0	C	30302	Appendicularia
0	6	0	O	2507557	Copelata
0	6	0	F	41302	Oikopleuridae
0	6	0	G	34763	Oikopleura
0	6	6	S	34765	Oikopleura dioica
0	4	0	C	7713	Ascidiacea
0	2	0	O	7716	Phlebobranchia
0	2	0	F	7717	Cionidae
0	2	0	G	7718	Ciona
0	2	2	S	7719	Ciona intestinalis
0	2	0	O	7720	Stolidobranchia
0	2	0	F	7721	Styelidae
0	2	0	G	7724	Styela
0	2	2	S	7725	Styela clava
0	4	0	P1	7735	Cephalochordata
0	4	0	C	2682552	Leptocardii
0	4	0	O	2682553	Amphioxiformes
0	4	0	F	7736	Branchiostomidae
0	4	0	G	7737	Branchiostoma
0	2	2	S	7739	Branchiostoma floridae
0	2	2	S	7741	Branchiostoma belcheri
0	176	0	P	7586	Echinodermata
0	172	0	P1	133551	Eleutherozoa
0	134	0	P2	7587	Asterozoa
0	134	1	C	7588	Asteroidea
0	121	0	C1	41242	Forcipulatacea
0	121	0	O	7599	Forcipulatida
0	121	0	F	7600	Asteriidae
0	96	0	G	7601	Asterias
0	96	96	S	7604	Asterias rubens
0	25	0	G	7608	Marthasterias
0	25	25	S	7609	Marthasterias glacialis
0	12	0	C1	41243	Valvatacea
0	12	0	O	41166	Valvatida
0	7	0	F	7592	Asterinidae
0	7	0	G	35076	Patiria
0	7	7	S	46514	Patiria miniata
0	5	0	F	133432	Acanthasteridae
0	5	0	G	133433	Acanthaster
0	5	5	S	133434	Acanthaster planci
0	38	0	P2	7624	Echinozoa
0	38	0	C	7625	Echinoidea
0	38	0	C1	7638	Euechinoidea
0	38	0	C2	7674	Echinacea
0	28	0	O	31184	Temnopleuroida
0	28	0	F	31185	Toxopneustidae
0	28	0	G	7652	Lytechinus
0	28	28	S	7654	Lytechinus variegatus
0	10	0	O	2785018	Camarodonta
0	10	2	O1	7675	Echinidea
0	8	0	F	31181	Strongylocentrotidae
0	8	0	G	7664	Strongylocentrotus
0	8	8	S	7668	Strongylocentrotus purpuratus
0	4	0	P1	133550	Pelmatozoa
0	4	0	C	35069	Crinoidea
0	4	0	C1	35070	Articulata
0	4	0	O	7581	Comatulida
0	4	0	F	106121	Comatulidae
0	4	0	F1	1529449	Comatulinae
0	4	0	G	1529434	Anneissia
0	4	4	S	1529436	Anneissia japonica
0	5	0	P	10219	Hemichordata
0	5	0	C	10220	Enteropneusta
0	5	0	F	10221	Harrimaniidae
0	5	0	G	10222	Saccoglossus
0	5	5	S	10224	Saccoglossus kowalevskii
1.25	368917	27447	K3	33317	Protostomia
1.15	340624	9504	K4	1206794	Ecdysozoa
1.12	330535	16	K5	88770	Panarthropoda
1.12	330519	9378	P	6656	Arthropoda
1.09	321024	21	P1	197563	Mandibulata
1.09	321003	22027	P2	197562	Pancrustacea
1.01	298482	199	P3	6960	Hexapoda
1.01	298280	2	C	50557	Insecta
1.01	298278	2	C1	85512	Dicondylia
1.01	298276	40	C2	7496	Pterygota
1.01	298236	55567	C3	33340	Neoptera
0.82	240499	86951	C4	33392	Endopterygota
0.51	150628	17	C5	85604	Amphiesmenoptera
0.51	150610	1	O	7088	Lepidoptera
0.51	150609	1	O1	41191	Glossata
0.51	150608	1	O2	41196	Neolepidoptera
0.51	150607	18	O3	41197	Heteroneura
0.51	150589	40573	O4	37567	Ditrysia
0.37	108974	84082	O5	104431	Obtectomera
0.05	14163	8176	O6	37570	Noctuoidea
0.01	4424	3005	F	7100	Noctuidae
0	376	119	F1	572922	Xyleninae
0	77	5	G	689302	Agrochola
0	42	42	S	987872	Agrochola macilenta
0	30	30	S	987866	Agrochola circellaris
0	47	0	G	2492374	Omphaloscelis
0	47	47	S	2492375	Omphaloscelis lunosa
0	39	0	G	988105	Dryobotodes
0	39	39	S	988106	Dryobotodes eremita
0	35	0	G	988070	Atethmia
0	35	35	S	988071	Atethmia centrago
0	31	0	G	997550	Mesoligia
0	31	31	S	997551	Mesoligia furuncula
0	28	0	G	1101105	Griposia
0	28	28	S	1101106	Griposia aprilina
0	340	37	F1	95179	Noctuinae
0	238	49	F2	2555566	Noctuini
0	78	2	G	214276	Noctua
0	29	29	S	753202	Noctua fimbriata
0	24	24	S	987995	Noctua janthe
0	23	23	S	214277	Noctua pronuba
0	61	6	G	320016	Xestia
0	28	28	S	987431	Xestia c-nigrum
0	27	27	S	988049	Xestia xanthographa
0	50	0	G	214282	Ochropleura
0	50	50	S	320037	Ochropleura plecta
0	65	1	F2	2555556	Apameini
0	34	0	G	214170	Hydraecia
0	34	34	S	214171	Hydraecia micacea
0	30	0	G	95189	Apamea
0	30	30	S	875885	Apamea monoglypha
0	288	38	F1	95244	Hadeninae
0	140	20	G	103830	Mythimna
0	66	66	S	997540	Mythimna ferrago
0	54	54	S	987985	Mythimna impura
0	41	0	G	988123	Hecatera
0	41	41	S	988125	Hecatera dysodea
0	39	0	G	320089	Phlogophora
0	39	39	S	875884	Phlogophora meticulosa
0	30	0	G	55056	Mamestra
0	30	30	S	55057	Mamestra brassicae
0	149	12	F1	95186	Plusiinae
0	96	8	G	254361	Autographa
0	46	46	S	987893	Autographa pulchrina
0	42	42	S	254363	Autographa gamma
0	37	0	G	254364	Abrostola
0	37	37	S	938171	Abrostola tripartita
0	4	0	G	7110	Trichoplusia
0	4	4	S	7111	Trichoplusia ni
0	107	11	F1	95175	Acronictinae
0	58	0	G	938225	Craniophora
0	58	58	S	938226	Craniophora ligustri
0	38	0	G	56362	Acronicta
0	38	38	S	987859	Acronicta aceris
0	84	0	F1	95182	Amphipyrinae
0	76	6	G	56365	Amphipyra
0	43	43	S	689058	Amphipyra tragopoginis
0	27	27	S	987877	Amphipyra berbera
0	8	0	G	7106	Spodoptera
0	7	7	S	69820	Spodoptera litura
0	1	1	S	7108	Spodoptera frugiperda
0	69	3	F1	116124	Ipimorphinae
0	34	0	G	116125	Cosmia
0	34	34	S	116126	Cosmia trapezina
0	32	0	G	116129	Eupsilia
0	32	32	S	116130	Eupsilia transversa
0	6	0	F1	95178	Heliothinae
0	6	0	G	7112	Helicoverpa
0	4	4	S	7113	Helicoverpa zea
0	2	2	S	29058	Helicoverpa armigera
0	1242	568	F	695564	Erebidae
0	274	40	F1	30225	Arctiinae
0	130	14	F2	1945703	Spilosomini
0	67	0	G	695183	Spilarctia
0	67	67	S	875881	Spilarctia lutea
0	49	0	G	214365	Spilosoma
0	49	49	S	875880	Spilosoma lubricipeda
0	103	0	F2	132199	Lithosiini
0	103	12	G	464722	Eilema
0	46	46	S	987419	Eilema depressum
0	45	45	S	987424	Eilema sororculum
0	1	0	F2	132201	Ctenuchini
0	1	0	G	694944	Epitoxis
0	1	1	S	2488166	Epitoxis myopsychoides
0	231	34	F1	27548	Lymantriinae
0	92	0	G	13122	Lymantria
0	92	92	S	78897	Lymantria monacha
0	61	0	G	33413	Orgyia
0	61	61	S	335469	Orgyia antiqua
0	44	0	G	319798	Euproctis
0	44	44	S	987935	Euproctis similis
0	110	9	F1	95217	Hypeninae
0	60	0	G	95218	Hypena
0	60	60	S	753189	Hypena proboscidalis
0	41	0	G	411962	Schrankia
0	41	41	S	411963	Schrankia costaestrigalis
0	59	0	F1	1583079	Erebinae
0	59	0	G	938237	Laspeyria
0	59	59	S	938238	Laspeyria flexula
0	321	98	F	37571	Notodontidae
0	60	7	F1	319765	Notodontinae
0	33	3	G	214308	Pheosia
0	16	16	S	988018	Pheosia gnoma
0	14	14	S	988019	Pheosia tremula
0	20	0	G	214280	Notodonta
0	20	20	S	753204	Notodonta dromedarius
0	60	0	F1	319773	Phalerinae
0	60	0	G	13633	Phalera
0	60	60	S	753216	Phalera bucephala
0	46	0	F1	319766	Stauropinae
0	46	0	G	56587	Furcula
0	46	46	S	987943	Furcula furcula
0	31	0	F1	319770	Ptilodontinae
0	31	0	G	987448	Ptilodon
0	31	31	S	987449	Ptilodon capucinus
0	26	0	F1	319762	Pygaerinae
0	26	0	G	214089	Clostera
0	26	26	S	987902	Clostera curtula
0.03	9424	5684	O6	37572	Papilionoidea
0.01	2612	1304	F	33415	Nymphalidae
0	878	238	F1	40040	Nymphalinae
0	511	136	F2	171576	Nymphalini
0	215	40	G	76218	Nymphalis
0	117	27	G1	111880	Aglais
0	50	50	S	111881	Nymphalis urticae
0	40	40	S	171585	Nymphalis io
0	58	0	G1	442324	Nymphalis
0	58	58	S	171594	Nymphalis polychloros
0	160	18	G	42274	Vanessa
0	82	82	S	42275	Vanessa atalanta
0	60	60	S	171605	Vanessa cardui
0	129	0	F2	171578	Melitaeini
0	129	16	F3	171580	Melitaeina
0	62	0	G	596672	Mellicta
0	62	62	S	113330	Mellicta athalia
0	51	0	G	104514	Melitaea
0	51	51	S	113334	Melitaea cinxia
0	208	14	F1	42282	Satyrinae
0	167	21	F2	127320	Satyrini
0	81	0	F3	150883	Maniolina
0	81	3	G	111919	Maniola
0	52	0	G1	111950	jurtina species complex
0	52	52	S	191418	Maniola jurtina
0	26	0	G1	111885	Aphantopus
0	26	26	S	2795564	Maniola hyperantus
0	59	0	F3	366209	Parargina
0	59	0	G	111932	Pararge
0	59	59	S	116150	Pararge aegeria
0	5	0	F3	167180	Mycalesina
0	5	0	G	110367	Bicyclus
0	5	5	S	110368	Bicyclus anynana
0	1	0	F3	167177	Lethina
0	1	0	G	76216	Lethe
0	1	1	S	1178124	Lethe sicelis
0	27	0	F2	1664845	Erebiini
0	27	0	G	111897	Erebia
0	27	27	S	111903	Erebia ligea
0	153	0	F1	40037	Heliconiinae
0	152	16	F2	127312	Argynnini
0	77	0	G	525812	Fabriciana
0	77	77	S	405009	Fabriciana adippe
0	59	0	G	127313	Boloria
0	59	59	S	191398	Boloria selene
0	1	0	F2	127322	Heliconiini
0	1	0	G	33416	Heliconius
0	1	1	S	34740	Heliconius melpomene
0	66	0	F1	100750	Limenitidinae
0	66	0	F2	215788	Limenitidini
0	66	0	G	124410	Limenitis
0	64	64	S	270466	Limenitis camilla
0	2	0	S	124411	Limenitis arthemis
0	2	2	S1	324813	Limenitis arthemis astyanax
0	3	0	F1	127218	Danainae
0	3	0	F2	30248	Danaini
0	3	0	F3	344705	Danaina
0	3	0	G	13036	Danaus
0	3	0	G1	151542	Danaus
0	3	0	S	13037	Danaus plexippus
0	3	3	S1	278856	Danaus plexippus plexippus
0	611	151	F	7114	Pieridae
0	317	0	F1	42449	Pierinae
0	317	69	F2	152601	Pierini
0	182	31	G	7115	Pieris
0	74	74	S	78633	Pieris napi
0	45	45	S	7116	Pieris brassicae
0	32	32	S	64459	Pieris rapae
0	41	0	G	129396	Aporia
0	41	41	S	129397	Aporia crataegi
0	25	0	G	72244	Anthocharis
0	25	25	S	227532	Anthocharis cardamines
0	79	0	F1	151208	Dismorphiinae
0	79	0	G	189907	Leptidea
0	79	79	S	189913	Leptidea sinapis
0	64	1	F1	42450	Coliadinae
0	61	0	G	42295	Colias
0	61	61	S	72248	Colias croceus
0	2	0	G	33411	Zerene
0	2	2	S	33412	Zerene cesonia
0	468	53	F	27544	Lycaenidae
0	364	109	F1	42297	Polyommatinae
0	59	21	G	138069	Lysandra
0	25	25	S	138070	Lysandra bellargus
0	13	13	S	268709	Lysandra coridon
0	56	0	G	203780	Glaucopsyche
0	56	56	S	203781	Glaucopsyche alexis
0	40	0	G	242266	Plebejus
0	40	40	S	242267	Plebejus argus
0	38	0	G	42298	Celastrina
0	38	38	S	203782	Celastrina argiolus
0	31	0	G	91737	Aricia
0	31	31	S	91739	Aricia agestis
0	31	0	G	1821620	Cyaniris
0	31	31	S	988025	Cyaniris semiargus
0	51	0	F1	124406	Lycaeninae
0	51	0	G	265359	Lycaena
0	51	51	S	282391	Lycaena phlaeas
0	49	0	F	7143	Papilionidae
0	49	0	F1	42289	Papilioninae
0	49	0	F2	189315	Papilionini
0	49	2	G	7145	Papilio
0	38	38	S	76193	Papilio machaon
0	8	8	S	66420	Papilio xuthus
0	1	1	S	76194	Papilio polytes
0	516	0	O6	82592	Geometroidea
0	516	78	F	82593	Geometridae
0	377	95	F1	82596	Ennominae
0	62	6	G	214128	Ennomos
0	28	28	S	722662	Ennomos fuscantarius
0	28	28	S	875883	Ennomos quercinarius
0	43	0	G	104475	Agriopis
0	43	43	S	104476	Agriopis aurantiaria
0	42	0	G	190355	Peribatodes
0	42	42	S	190356	Peribatodes rhomboidaria
0	37	0	G	82597	Campaea
0	37	37	S	934813	Campaea margaritaria
0	31	0	G	104473	Erannis
0	31	31	S	104474	Erannis defoliaria
0	30	0	G	82594	Biston
0	30	30	S	82595	Biston betularia
0	20	0	G	704699	Crocallis
0	20	20	S	934829	Crocallis elinguaria
0	17	0	G	722672	Hylaea
0	17	17	S	722673	Hylaea fasciaria
0	31	0	F1	104442	Sterrhinae
0	31	0	G	104446	Idaea
0	31	31	S	104447	Idaea aversata
0	30	0	F1	104450	Larentiinae
0	30	0	G	104458	Hydriomena
0	30	30	S	104460	Hydriomena furcata
0	248	0	O6	40092	Hesperioidea
0	248	31	F	40093	Hesperiidae
0	129	0	F1	40096	Hesperiinae
0	129	17	F2	2839394	Hesperiini
0	41	0	G	218743	Ochlodes
0	41	41	S	876063	Ochlodes sylvanus
0	39	0	G	218734	Hesperia
0	39	39	S	291688	Hesperia comma
0	32	0	G	218770	Thymelicus
0	32	32	S	272628	Thymelicus sylvestris
0	88	4	F1	40100	Pyrginae
0	51	0	G	40102	Pyrgus
0	51	51	S	218760	Pyrgus malvae
0	33	0	G	76212	Erynnis
0	33	33	S	520884	Erynnis tages
0	228	5	O6	37569	Bombycoidea
0	219	33	F	7128	Sphingidae
0	99	0	F1	469321	Smerinthinae
0	99	7	F2	523180	Smerinthini
0	53	0	G	522835	Laothoe
0	53	53	S	522836	Laothoe populi
0	39	0	G	522847	Mimas
0	39	39	S	522848	Mimas tiliae
0	84	9	F1	82617	Macroglossinae
0	38	0	F2	523176	Macroglossini
0	38	0	G	283833	Deilephila
0	38	38	S	644661	Deilephila porcellus
0	37	0	F2	523174	Dilophonotini
0	37	0	G	82622	Hemaris
0	37	37	S	987953	Hemaris fuciformis
0	3	0	F1	82616	Sphinginae
0	3	0	F2	523164	Sphingini
0	3	0	G	7129	Manduca
0	3	3	S	7130	Manduca sexta
0	4	0	F	7089	Bombycidae
0	4	0	F1	475327	Bombycinae
0	4	1	G	7090	Bombyx
0	2	2	S	7091	Bombyx mori
0	1	1	S	7092	Bombyx mandarina
0	194	16	O6	37573	Pyraloidea
0	129	7	F	268499	Crambidae
0	63	0	F1	299362	Nymphulinae
0	63	0	G	687116	Parapoynx
0	63	63	S	1594321	Parapoynx stratiotata
0	55	0	F1	40081	Crambinae
0	55	0	G	572825	Chrysoteuchia
0	55	55	S	1594250	Chrysoteuchia culmella
0	2	0	F1	299367	Glaphyriinae
0	2	0	G	1178252	Dicymolomia
0	2	2	S	1178253	Dicymolomia metalliferalis
0	1	0	F1	40080	Pyraustinae
0	1	0	G	29056	Ostrinia
0	1	1	S	93504	Ostrinia furnacalis
0	1	0	F1	299373	Midilinae
0	1	0	G	753366	Midila
0	1	1	S	1113283	Midila guianensis
0	49	1	F	7135	Pyralidae
0	36	0	F1	299347	Pyralinae
0	36	0	G	1101094	Endotricha
0	36	36	S	1101095	Endotricha flammealis
0	9	0	F1	40082	Galleriinae
0	9	0	G	7136	Galleria
0	9	9	S	7137	Galleria mellonella
0	3	0	F1	40083	Phycitinae
0	3	0	G	680682	Amyelois
0	3	3	S	680683	Amyelois transitella
0	94	0	O6	104423	Drepanoidea
0	94	0	F	104425	Drepanidae
0	94	5	F1	219490	Thyatirinae
0	45	0	G	219491	Habrosyne
0	45	45	S	721137	Habrosyne pyritoides
0	44	0	G	721162	Thyatira
0	44	44	S	721163	Thyatira batis
0	25	0	O6	104493	Pterophoroidea
0	25	0	F	186111	Pterophoridae
0	25	0	F1	186112	Pterophorinae
0	25	0	G	467773	Emmelina
0	25	25	S	467774	Emmelina monodactyla
0	739	282	O5	104430	Apoditrysia
0	211	0	O6	37568	Tortricoidea
0	211	0	F	7139	Tortricidae
0	211	31	F1	81687	Olethreutinae
0	78	4	F2	581389	Olethreutini
0	38	0	G	572704	Apotomis
0	38	38	S	1100916	Apotomis turbidana
0	36	0	G	572852	Hedya
0	36	36	S	1869985	Hedya salicella
0	57	4	F2	581387	Grapholitini
0	27	0	G	581588	Pammene
0	27	27	S	1101027	Pammene fasciana
0	26	0	G	82599	Cydia
0	26	26	S	1100963	Cydia splendana
0	45	0	F2	581385	Eucosmini
0	44	0	G	581513	Notocelia
0	44	44	S	1594315	Notocelia uddmanniana
0	1	0	G	111440	Epiblema
0	1	1	S	1100979	Epiblema foenella
0	102	0	O6	104434	Sesioidea
0	102	0	F	106496	Sesiidae
0	102	13	F1	106499	Sesiinae
0	47	0	F2	301638	Sesiini
0	47	0	G	287191	Sesia
0	47	47	S	748215	Sesia apiformis
0	42	0	F2	301641	Synanthedonini
0	42	0	G	300855	Bembecia
0	42	42	S	301037	Bembecia ichneumoniformis
0	76	0	O6	104432	Cossoidea
0	76	0	F	186108	Cossidae
0	76	0	F1	1556158	Zeuzerinae
0	76	0	G	655084	Zeuzera
0	76	76	S	1101072	Zeuzera pyrina
0	39	0	O6	104435	Zygaenoidea
0	39	0	F	115354	Zygaenidae
0	39	0	F1	287187	Zygaeninae
0	39	0	G	287110	Zygaena
0	39	39	S	287375	Zygaena filipendulae
0	29	0	O6	104437	Copromorphoidea
0	29	0	F	252293	Carposinidae
0	29	0	G	252294	Carposina
0	29	29	S	252295	Carposina sasakii
0	116	10	O5	37581	Gelechioidea
0	72	0	F	173649	Blastobasidae
0	72	5	G	655692	Blastobasis
0	35	35	S	1869501	Blastobasis adustella
0	32	32	S	2561016	Blastobasis lacticolella
0	32	0	F	753492	Peleopodidae
0	32	0	G	116120	Carcina
0	32	32	S	116121	Carcina quercana
0	2	0	F	173647	Cosmopterigidae
0	2	0	F1	248746	Cosmopteriginae
0	2	0	G	545366	Hyposmocoma
0	2	2	S	1477025	Hyposmocoma kahamanoa
0	116	0	O5	41011	Tineoidea
0	116	0	F	41012	Tineidae
0	116	0	F1	236781	Tineinae
0	116	17	G	41013	Tinea
0	59	59	S	1101063	Tinea semifulvella
0	40	40	S	1594354	Tinea trinotella
0	71	1	O5	37582	Yponomeutoidea
0	65	0	F	687156	Ypsolophidae
0	65	0	G	687147	Ypsolopha
0	65	65	S	1870435	Ypsolopha scabrella
0	5	0	F	51653	Plutellidae
0	5	0	G	51654	Plutella
0	5	5	S	51655	Plutella xylostella
0	1	0	O	30263	Trichoptera
0	1	0	O1	93875	Integripalpia
0	1	0	O2	1683728	Plenitentoria
0	1	0	O3	41033	Limnephiloidea
0	1	0	F	50645	Limnephilidae
0	1	0	F1	1683741	Ecclisomyiinae
0	1	0	G	461719	Ecclisomyia
0	1	1	S	2598965	Ecclisomyia simulata
0.01	1487	75	O	7399	Hymenoptera
0	1373	102	O1	7400	Apocrita
0	1212	242	O2	7434	Aculeata
0	762	155	O3	34735	Apoidea
0	252	0	O4	2153468	Spheciformes
0	252	55	F	253718	Crabronidae
0	122	0	F1	288404	Bembicinae
0	122	0	F2	302523	Nyssonini
0	122	0	G	421220	Nysson
0	122	122	S	2495127	Nysson spinosus
0	30	0	F1	216423	Philanthinae
0	30	0	F2	288382	Cercerini
0	30	0	G	288388	Cerceris
0	30	30	S	1167272	Cerceris rybyensis
0	26	0	F1	253722	Crabroninae
0	26	0	F2	288410	Crabronini
0	26	0	F3	421285	Crabronina
0	26	1	G	421297	Ectemnius
0	14	14	S	2495015	Ectemnius lituratus
0	11	11	S	1126389	Ectemnius continuus
0	19	0	F1	253723	Pemphredoninae
0	19	0	F2	421418	Psenini
0	19	0	G	421423	Mimumesa
0	19	19	S	2495085	Mimumesa dahlbomi
0	150	6	F	7458	Apidae
0	131	3	F1	70987	Apinae
0	101	0	F2	83311	Bombini
0	101	32	G	28641	Bombus
0	21	2	G1	28653	Psithyrus
0	11	11	S	207624	Bombus campestris
0	8	8	S	30201	Bombus sylvestris
0	15	0	G1	144704	Megabombus
0	15	15	S	85660	Bombus hortorum
0	14	0	G1	144703	Pyrobombus
0	13	13	S	30191	Bombus hypnorum
0	1	1	S	132113	Bombus impatiens
0	12	0	G1	144708	Bombus
0	12	12	S	30195	Bombus terrestris
0	6	0	G1	144700	Thoracobombus
0	6	6	S	65598	Bombus pascuorum
0	1	0	G1	144715	Melanobombus
0	1	1	S	396416	Bombus pyrosoma
0	10	0	F2	83321	Apini
0	10	3	G	7459	Apis
0	4	4	S	7462	Apis dorsata
0	1	1	S	7460	Apis mellifera
0	1	1	S	7461	Apis cerana
0	1	1	S	183418	Apis laboriosa
0	8	0	F2	83319	Meliponini
0	8	0	G	166413	Frieseomelitta
0	8	8	S	561572	Frieseomelitta varia
0	7	0	F2	83323	Anthophorini
0	7	0	G	117248	Habropoda
0	7	7	S	597456	Habropoda laboriosa
0	2	0	F2	83316	Emphorini
0	2	0	G	143965	Meliphilopsis
0	2	0	G1	2619471	unclassified Meliphilopsis
0	2	2	S	143966	Meliphilopsis sp. BBSL-209588
0	13	0	F1	78169	Nomadinae
0	13	0	F2	95294	Nomadini
0	13	0	G	95295	Nomada
0	13	13	S	601510	Nomada fabriciana
0	130	1	F	77572	Halictidae
0	126	6	F1	77573	Halictinae
0	85	4	F2	88544	Halictini
0	56	1	G	88467	Lasioglossum
0	38	0	G1	88472	Lasioglossum
0	38	38	S	88531	Lasioglossum lativentre
0	17	0	G1	88475	Dialictus
0	17	17	S	88514	Lasioglossum morio
0	25	0	G	88466	Seladonia
0	25	25	S	115100	Seladonia tumulorum
0	35	0	F2	479730	Sphecodini
0	35	0	G	88591	Sphecodes
0	35	35	S	1190790	Sphecodes monilicornis
0	2	0	F1	156312	Nomiinae
0	2	0	G	178049	Nomia
0	2	0	G1	2448183	Acunomia
0	2	2	S	2448451	Nomia melanderi
0	1	0	F1	178025	Rophitinae
0	1	0	G	178032	Dufourea
0	1	1	S	178035	Dufourea novaeangliae
0	36	0	F	156323	Melittidae
0	36	0	F1	253710	Melittinae
0	36	0	G	253714	Macropis
0	36	36	S	253715	Macropis europaea
0	21	0	F	124286	Megachilidae
0	21	0	F1	156330	Megachilinae
0	20	0	F2	156332	Osmiini
0	20	2	G	124287	Osmia
0	15	0	S	1437190	Osmia bicornis
0	15	15	S1	1437191	Osmia bicornis bicornis
0	3	3	S	473952	Osmia lignaria
0	1	0	F2	156331	Megachilini
0	1	0	G	132116	Megachile
0	1	1	S	143995	Megachile rotundata
0	14	0	F	48719	Andrenidae
0	14	0	F1	205141	Andreninae
0	14	0	G	48720	Andrena
0	11	0	G1	205271	Taeniandrena
0	11	11	S	444401	Andrena haemorrhoa
0	3	0	G1	205261	Andrena
0	3	3	S	1411667	Andrena fulva
0	4	0	F	156309	Colletidae
0	4	0	F1	178044	Colletinae
0	4	0	G	156310	Colletes
0	4	4	S	935657	Colletes gigas
0	124	0	O3	34725	Vespoidea
0	124	9	F	7438	Vespidae
0	102	21	F1	7439	Vespinae
0	31	4	G	7443	Vespa
0	16	16	S	7445	Vespa crabro
0	11	11	S	202808	Vespa velutina
0	27	1	G	7440	Dolichovespula
0	19	19	S	85443	Dolichovespula saxonica
0	7	7	S	881891	Dolichovespula media
0	23	7	G	7451	Vespula
0	9	9	S	7454	Vespula vulgaris
0	7	7	S	30212	Vespula germanica
0	9	0	F1	50638	Eumeninae
0	9	0	G	76989	Ancistrocerus
0	9	9	S	76990	Ancistrocerus nigricornis
0	4	0	F1	7455	Polistinae
0	4	0	F2	76984	Polistini
0	4	1	G	7456	Polistes
0	2	2	S	91411	Polistes canadensis
0	1	1	S	30207	Polistes fuscatus
0	70	0	O3	2153479	Formicoidea
0	70	23	F	36668	Formicidae
0	24	2	F1	34695	Myrmicinae
0	7	1	F2	143999	Attini
0	2	0	G	34699	Cyphomyrmex
0	2	2	S	456900	Cyphomyrmex costatus
0	2	0	G	34717	Trachymyrmex
0	2	2	S	34720	Trachymyrmex septentrionalis
0	1	0	G	12956	Atta
0	1	1	S	12957	Atta cephalotes
0	1	0	G	64782	Acromyrmex
0	1	1	S	103372	Acromyrmex echinatior
0	6	0	F2	144017	Solenopsidini
0	3	0	G	55077	Monomorium
0	3	3	S	307658	Monomorium pharaonis
0	3	0	G	13685	Solenopsis
0	3	3	S	13686	Solenopsis invicta
0	4	0	F2	144015	Pheidolini
0	4	0	G	165430	Aphaenogaster
0	4	4	S	602679	Aphaenogaster megommata
0	2	0	F2	1932955	Pogonomyrmecini
0	2	0	G	144030	Pogonomyrmex
0	2	2	S	144034	Pogonomyrmex barbatus
0	2	0	F2	144019	Stenammini
0	2	0	G	369248	Vollenhovia
0	2	2	S	411798	Vollenhovia emeryi
0	1	0	F2	144001	Blepharidattini
0	1	0	G	64792	Wasmannia
0	1	1	S	64793	Wasmannia auropunctata
0	7	0	F1	7479	Formicinae
0	3	0	F2	72771	Formicini
0	3	0	G	72766	Formica
0	3	3	S	72781	Formica exsecta
0	3	0	F2	72773	Camponotini
0	3	0	G	13390	Camponotus
0	3	3	S	104421	Camponotus floridanus
0	1	0	F2	72772	Lasiini
0	1	0	G	710235	Nylanderia
0	1	1	S	613905	Nylanderia fulva
0	6	0	F1	40139	Dolichoderinae
0	6	0	G	83484	Linepithema
0	6	6	S	83485	Linepithema humile
0	6	0	F1	43085	Ponerinae
0	6	0	F2	141711	Ponerini
0	4	0	G	604375	Harpegnathos
0	4	4	S	610380	Harpegnathos saltator
0	1	0	G	43086	Odontomachus
0	1	1	S	486640	Odontomachus brunneus
0	1	0	G	369122	Dinoponera
0	1	1	S	609295	Dinoponera quadriceps
0	4	0	F1	213859	Dorylinae
0	4	0	G	2015172	Ooceraea
0	4	4	S	2015173	Ooceraea biroi
0	14	0	O3	1803217	Pompiloidea
0	14	0	F	27515	Pompilidae
0	14	0	F1	1801551	Pompilinae
0	14	0	G	200613	Anoplius
0	14	14	S	1667466	Anoplius nigerrimus
0	59	3	O2	1955251	Parasitoida
0	36	1	O3	7401	Ichneumonoidea
0	22	1	F	7402	Braconidae
0	11	0	F1	68882	Aphidiinae
0	11	0	G	37852	Aphidius
0	11	11	S	684658	Aphidius gifuensis
0	4	0	F1	65210	Cheloninae
0	4	0	G	7405	Chelonus
0	4	4	S	460826	Chelonus insularis
0	3	0	F1	65207	Microgastrinae
0	2	0	G	51538	Microplitis
0	2	2	S	69319	Microplitis demolitor
0	1	0	G	32390	Cotesia
0	1	1	S	217443	Cotesia vestalis
0	2	0	F1	68883	Opiinae
0	1	0	G	58738	Fopius
0	1	1	S	64838	Fopius arisanus
0	1	0	G	454922	Diachasma
0	1	1	S	454923	Diachasma alloeum
0	1	0	F1	65225	Braconinae
0	1	0	G	42101	Bracon
0	1	0	G1	2643696	unclassified Bracon
0	1	1	S	2657413	Bracon sp. BOLD:AAN7656
0	13	0	F	7408	Ichneumonidae
0	11	0	F1	65170	Ichneumoninae
0	11	0	F2	172511	Ichneumonini
0	11	0	G	27520	Ichneumon
0	11	11	S	2795680	Ichneumon xanthorius
0	2	0	F1	65149	Campopleginae
0	2	0	F2	273877	Dusona group
0	2	0	G	92443	Venturia
0	2	2	S	32260	Venturia canescens
0	11	0	O3	40307	Cynipoidea
0	7	0	F	44353	Figitidae
[truncated: 13,134 more rows]

## Sheet: SAKNC04
Percentage of reads covered by the clade rooted at this taxon	Number of reads covered by the clade rooted at this taxon	Number of reads assigned directly to this taxon	A rank code, indicating (U)nclassified, (D)omain, (K)ingdom, (P)hylum, (C)lass, (O)rder, (F)amily, (G)enus, or (S)pecies. All other ranks are simply '-'.	NCBI taxonomy ID	indented scientific name
75.71	30357953	30357953	U	0	unclassified		Total
24.29	9738956	3587076	R	1	root		Unclassified	75.71
15.27	6122295	2620219	R1	131567	cellular organisms		Classified(Root)	24.29
4.66	1866863	765902	D	2	Bacteria		Eukaryota	4
1.34	538710	73799	D1	1783272	Terrabacteria group		listed_Eukaryotes	1.39
0.96	385166	77358	P	1239	Firmicutes		listed_all	84.52
0.69	275631	3610	C	186801	Clostridia
0.68	271785	105400	O	186802	Eubacteriales		Unclassified	75.71
0.29	117466	77179	F	186803	Lachnospiraceae		Loxodonta	0.62
0.03	13164	7395	F1	186928	unclassified Lachnospiraceae		Green plants	0.26
0	1058	1058	S	2763667	Lachnospiraceae bacterium NSJ-29		Fungi	0.01
0	635	635	S	2109691	Lachnospiraceae bacterium GAM79		human	0
0	553	553	S	2763672	Lachnospiraceae bacterium sunii NSJ-8		Arthropoda	0.5
0	494	494	S	1898203	Lachnospiraceae bacterium		Other eukaryotes	2.61
0	451	451	S	712982	Lachnospiraceae bacterium oral taxon 096		Bacteria	4.66
0	445	445	S	2709410	Lachnospiraceae bacterium MP1D12		Viruses	0.07
0	414	414	S	2109690	Lachnospiraceae bacterium Choco86		Archaea	0.08
0	367	110	S	39491	[Eubacterium] rectale		Other	15.48
0	201	201	S1	657317	[Eubacterium] rectale M104/1
0	56	56	S1	657318	[Eubacterium] rectale DSM 17629
0	332	332	S	699240	Clostridiales genomosp. BVAB1
0	214	214	S	2763669	Lachnospiraceae bacterium NSJ-38
0	203	203	S	2093742	Lachnospiraceae bacterium KM106-2
0	188	188	S	2763670	Lachnospiraceae bacterium NSJ-4
0	182	182	S	2594789	Lachnospiraceae bacterium KGMB03038
0	124	124	S	712991	Lachnospiraceae bacterium oral taxon 500
0	105	105	S	2785025	Lachnospiraceae bacterium TB5
0	3	3	S	397291	Lachnospiraceae bacterium A4
0	1	1	S	397286	Lachnospiraceae bacterium 14-2
0.01	5332	229	G	33042	Coprococcus
0.01	3879	3879	S	116085	Coprococcus catus
0	626	0	G1	2684943	unclassified Coprococcus
0	626	626	S	751585	Coprococcus sp. ART55/1
0	598	598	S	410072	Coprococcus comes
0.01	4532	1885	G	572511	Blautia
0	757	62	G1	2648079	unclassified Blautia
0	350	350	S	2479767	Blautia sp. SC05B48
0	231	231	S	2877527	Blautia sp. NBRC 113351
0	111	111	S	2779518	Blautia sp. LZLJ-3
0	3	3	S	689776	Blautia sp. Ser5
0	750	0	S	40520	Blautia obeum
0	750	750	S1	657314	Blautia obeum A2-162
0	323	323	S	33035	Blautia producta
0	322	0	G1	765820	environmental samples
0	322	322	S	765821	uncultured Blautia sp.
0	250	250	S	1796616	Blautia pseudococcoides
0	232	232	S	1912897	Blautia argi
0	12	12	S	1532	Blautia coccoides
0	1	0	S	53443	Blautia hydrogenotrophica
0	1	1	S1	476272	Blautia hydrogenotrophica DSM 10507
0.01	4489	1291	G	830	Butyrivibrio
0.01	2137	933	S	831	Butyrivibrio fibrisolvens
0	1204	1204	S1	657324	Butyrivibrio fibrisolvens 16/4
0	617	0	S	43305	Butyrivibrio proteoclasticus
0	617	617	S1	515622	Butyrivibrio proteoclasticus B316
0	444	444	S	185008	Butyrivibrio hungatei
0.01	3070	666	G	841	Roseburia
0	1212	1212	S	301301	Roseburia hominis
0	1185	1017	S	166486	Roseburia intestinalis
0	89	89	S1	536231	Roseburia intestinalis L1-82
0	55	55	S1	718255	Roseburia intestinalis XB6B4
0	24	24	S1	657315	Roseburia intestinalis M50/1
0	7	0	S	360807	Roseburia inulinivorans
0	7	7	S1	622312	Roseburia inulinivorans DSM 16841
0.01	2272	0	G	2569097	Anaerobutyricum
0.01	2272	2272	S	39488	Anaerobutyricum hallii
0	1874	31	G	46205	Pseudobutyrivibrio
0	1839	1839	S	185007	Pseudobutyrivibrio xylanivorans
0	2	2	S	46206	Pseudobutyrivibrio ruminis
0	2	0	G1	557191	environmental samples
0	2	2	S	557192	uncultured Pseudobutyrivibrio sp.
0	1495	224	G	1506553	Lachnoclostridium
0	511	511	S	29347	[Clostridium] scindens
0	375	375	S	1871021	Lachnoclostridium phocaeense
0	217	105	S	66219	Lachnoclostridium phytofermentans
0	112	112	S1	357809	Lachnoclostridium phytofermentans ISDg
0	164	0	S	89153	[Clostridium] hylemonae
0	164	164	S1	553973	[Clostridium] hylemonae DSM 15053
0	4	4	S	1512	[Clostridium] symbiosum
0	1105	111	G	2316020	Mediterraneibacter
0	714	0	S	33039	[Ruminococcus] torques
0	714	714	S1	657313	[Ruminococcus] torques L2-14
0	279	265	S	33038	[Ruminococcus] gnavus
0	12	12	S1	411470	[Ruminococcus] gnavus ATCC 29149
0	2	2	S1	935582	[Ruminococcus] gnavus E1
0	1	0	S	46228	[Ruminococcus] lactaris
0	1	1	S1	471875	[Ruminococcus] lactaris ATCC 29176
0	756	184	G	207244	Anaerostipes
0	323	323	S	649756	Anaerostipes hadrus
0	145	139	S	105841	Anaerostipes caccae
0	6	6	S1	411490	Anaerostipes caccae L1-92
0	104	104	S	1229621	Anaerostipes rhamnosivorans
0	526	76	G	2719231	Lacrimispora
0	255	130	S	84030	Lacrimispora saccharolytica
0	125	125	S1	717608	[Clostridium] cf. saccharolyticum K10
0	195	0	S	29370	Lacrimispora sphenoides
0	195	195	S1	1297793	[Clostridium] sphenoides JCM 1415
0	465	0	G	28050	Lachnospira
0	465	2	S	39485	Lachnospira eligens
0	463	463	S1	515620	[Eubacterium] eligens ATCC 27750
0	340	26	G	2719313	Enterocloster
0	211	211	S	208479	Enterocloster bolteae
0	95	95	S	1531	Enterocloster clostridioformis
0	8	0	S	333367	Enterocloster asparagiformis
0	8	8	S1	518636	[Clostridium] asparagiforme DSM 15981
0	308	66	G	1843210	Anaerocolumna
0	89	89	S	1727145	Anaerocolumna chitinilytica
0	77	77	S	433286	Anaerocolumna cellulosilytica
0	75	75	S	2696063	Anaerocolumna sedimenticola
0	1	1	S	1527	Anaerocolumna aminovalerica
0	188	0	G	2005359	Faecalicatena
0	188	0	G1	2635385	unclassified Faecalicatena
0	188	188	S	2823316	Faecalicatena sp. Marseille-Q4148
0	119	0	G	1164882	Lachnoanaerobaculum
0	119	119	S	617123	Lachnoanaerobaculum umeaense
0	94	37	G	698776	Cellulosilyticum
0	51	0	G1	2643091	unclassified Cellulosilyticum
0	51	51	S	2497860	Cellulosilyticum sp. WCF-2
0	5	0	S	29360	Cellulosilyticum lentocellum
0	5	5	S1	642492	Cellulosilyticum lentocellum DSM 5427
0	1	0	S	425254	Cellulosilyticum ruminicola
0	1	1	S1	1294025	Cellulosilyticum ruminicola JCM 14822
0	78	0	G	1663717	Herbinix
0	78	78	S	1679721	Herbinix luporum
0	33	0	F1	189703	environmental samples
0	33	33	S	297314	uncultured Lachnospiraceae bacterium
0	31	0	G	2039240	Anaerotignum
0	31	0	S	28446	Anaerotignum propionicum
0	31	31	S1	991789	Anaerotignum propionicum DSM 1682
0	7	0	G	2383	Epulopiscium
0	7	0	G1	2628445	unclassified Epulopiscium
0	7	7	S	420336	Epulopiscium sp. 'N.t. morphotype B'
0	6	0	G	84036	Syntrophococcus
0	6	6	S	84037	Syntrophococcus sucromutans
0	1	0	G	2316203	Catenibacillus
0	1	1	S	673271	Catenibacillus scindens
0	1	0	G	1506577	Tyzzerella
0	1	1	S	1524	[Clostridium] piliforme
0	1	0	G	31980	Acetitomaculum
0	1	1	S	2382	Acetitomaculum ruminis
0.08	32791	13203	F	216572	Oscillospiraceae
0.03	10453	3	G	216851	Faecalibacterium
0.03	10446	10255	S	853	Faecalibacterium prausnitzii
0	113	113	S1	718252	Faecalibacterium prausnitzii L2-6
0	78	78	S1	657322	Faecalibacterium prausnitzii SL3/3
0	4	0	G1	259314	environmental samples
0	4	4	S	259315	uncultured Faecalibacterium sp.
0.01	5017	471	G	459786	Oscillibacter
0.01	4283	1433	G1	2629304	unclassified Oscillibacter
0	1299	1299	S	2714353	Oscillibacter sp. MM35
0	847	847	S	2714355	Oscillibacter sp. MM50
0	371	371	S	2763056	Oscillibacter sp. NSJ-62
0	323	323	S	2714358	Oscillibacter sp. MM59
0	10	10	S	2109687	Oscillibacter sp. PEA192
0	263	6	S	351091	Oscillibacter valericigenes
0	257	257	S1	693746	Oscillibacter valericigenes Sjm18-20
0	1109	170	G	1263	Ruminococcus
0	401	5	G1	2608920	unclassified Ruminococcus
0	247	247	S	2564099	Ruminococcus sp. JE7A12
0	149	149	S	657323	Ruminococcus sp. SR1/5
0	216	216	S	1161942	Ruminococcus champanellensis
0	214	17	S	1264	Ruminococcus albus
0	194	194	S1	697329	Ruminococcus albus 7 = DSM 20455
0	3	3	S1	246199	Ruminococcus albus 8
0	79	79	S	1160721	Ruminococcus bicirculans
0	27	0	G1	129701	environmental samples
0	27	27	S	165186	uncultured Ruminococcus sp.
0	2	2	S	1265	Ruminococcus flavefaciens
0	735	0	G	946234	Flavonifractor
0	735	735	S	292800	Flavonifractor plautii
0	676	11	G	2591381	Dysosmobacter
0	624	0	G1	2644575	unclassified Dysosmobacter
0	624	624	S	2830675	Dysosmobacter sp. Marseille-Q4140
0	41	41	S	2093857	Dysosmobacter welbionis
0	319	0	G	1905344	Ruthenibacterium
0	319	319	S	1550024	Ruthenibacterium lactatiformans
0	292	4	F1	552397	Oscillospiraceae incertae sedis
0	220	165	S	39492	[Eubacterium] siraeum
0	33	33	S1	657319	[Eubacterium] siraeum 70/3
0	22	22	S1	717961	[Eubacterium] siraeum V10Sc8a
0	68	68	S	29343	[Clostridium] cellulosi
0	204	96	F1	473772	unclassified Oscillospiraceae
0	59	59	S	2799561	Ruminococcaceae bacterium BL-6
0	44	44	S	2799560	Ruminococcaceae bacterium BL-4
0	3	3	S	2666138	Ruminococcaceae bacterium LBM 19010
0	2	2	S	1572656	Ruminococcaceae bacterium CPB6
0	158	0	G	2834348	Caproicibacterium
0	158	158	S	2766537	Caproicibacterium amylolyticum
0	157	32	G	1738645	Caproiciproducens
0	108	51	G1	2643836	unclassified Caproiciproducens
0	36	36	S	2507162	Caproiciproducens sp. NJN-50
0	21	21	S	2721621	Caproiciproducens sp. 7D4C2
0	17	17	S	642589	Caproiciproducens galactitolivorans
0	146	0	G	2842531	Solibaculum
0	146	146	S	2780922	Solibaculum mannosilyticum
0	90	0	F1	707002	environmental samples
0	90	90	S	707003	uncultured Oscillospiraceae bacterium
0	58	0	G	35829	Acetivibrio
0	23	22	S	1515	Acetivibrio thermocellus
0	1	1	S1	203119	Acetivibrio thermocellus ATCC 27405
0	19	1	S	288965	Acetivibrio clariflavus
0	18	18	S1	720554	Acetivibrio clariflavus DSM 19732
0	15	15	S	1677857	Acetivibrio saccincola
0	1	0	G1	293325	environmental samples
0	1	1	S	293326	uncultured Acetivibrio sp.
0	50	0	G	253238	Ethanoligenens
0	50	50	S	253239	Ethanoligenens harbinense
0	33	2	G	1508657	Ruminiclostridium
0	26	26	S	2488810	Ruminiclostridium herbifermentans
0	5	0	S	1521	Ruminiclostridium cellulolyticum
0	5	5	S1	394503	Ruminiclostridium cellulolyticum H10
0	32	0	G	2304693	Pseudoclostridium
0	23	23	S	84032	Pseudoclostridium thermosuccinogenes
0	9	0	G1	2304698	environmental samples
0	9	9	S	2304699	uncultured Pseudoclostridium sp.
0	30	0	G	236752	Fastidiosipila
0	30	30	S	236753	Fastidiosipila sanguinis
0	16	0	G	2304691	Thermoclostridium
0	16	12	S	1510	Thermoclostridium stercorarium
0	4	0	S1	160385	Thermoclostridium stercorarium subsp. leptospartum
0	4	4	S2	1346611	Thermoclostridium stercorarium subsp. leptospartum DSM 9219
0	8	0	G	1637257	Mageeibacillus
0	8	0	S	884684	Mageeibacillus indolicus
0	8	8	S1	699246	Mageeibacillus indolicus UPII9-5
0	3	0	G	1017280	Pseudoflavonifractor
0	3	0	G1	1221378	environmental samples
0	3	3	S	1221379	uncultured Pseudoflavonifractor sp.
0	2	0	G	119852	Oscillospira
0	2	0	G1	512315	environmental samples
0	2	2	S	512316	uncultured Oscillospira sp.
0.02	7744	1101	F	31979	Clostridiaceae
0.01	4083	1795	G	1485	Clostridium
0	1721	37	G1	2614128	unclassified Clostridium
0	962	962	S	1042156	Clostridium sp. SY8519
0	591	591	S	1155388	Clostridium sp. C1
0	36	36	S	2507159	Clostridium sp. JN-9
0	31	31	S	641107	Clostridium sp. DL-VIII
0	20	20	S	704125	Clostridium sp. C5S11
0	15	15	S	2320868	Clostridium sp. CT4
0	12	12	S	755731	Clostridium sp. BNL1100
0	9	9	S	2212991	Clostridium sp. AWRP
0	7	7	S	2483110	Clostridium sp. JN-1
0	1	1	S	2779445	Clostridium sp. 'deep sea'
0	97	97	S	1520	Clostridium beijerinckii
0	95	0	S	1493	Clostridium cellulovorans
0	95	95	S1	573061	Clostridium cellulovorans 743B
0	37	37	S	1492	Clostridium butyricum
0	35	32	S	1491	Clostridium botulinum
0	3	3	S1	1415774	Clostridium botulinum 202F
0	31	26	S	1501	Clostridium pasteurianum
0	5	5	S1	86416	Clostridium pasteurianum BC1
0	30	30	S	1502	Clostridium perfringens
0	25	25	S	94869	Clostridium gasigenes
0	19	19	S	1509	Clostridium sporogenes
0	15	15	S	2068654	Clostridium fermenticellae
0	15	13	S	1561	Clostridium baratii
0	2	2	S1	1415775	Clostridium baratii str. Sullivan
0	14	14	S	1534	Clostridium kluyveri
0	14	14	S	1497	Clostridium formicaceticum
0	12	12	S	29341	Clostridium argentinense
0	12	12	S	1216932	Clostridium bornimense
0	12	12	S	1488	Clostridium acetobutylicum
0	11	11	S	1716543	Clostridium thermarum
0	10	0	S	238834	Clostridium estertheticum
0	10	10	S1	1552	Clostridium estertheticum subsp. estertheticum
0	9	1	S	1542	Clostridium novyi
0	8	8	S1	386415	Clostridium novyi NT
0	9	6	S	36745	Clostridium saccharoperbutylacetonicum
0	3	0	S1	1335640	Clostridium saccharoperbutylacetonicum N1-4
0	3	3	S2	931276	Clostridium saccharoperbutylacetonicum N1-4(HMT)
0	9	5	G1	59619	environmental samples
0	2	2	S	59620	uncultured Clostridium sp.
0	2	2	S	598553	Clostridium sp. enrichment culture clone 7-25
0	7	7	S	169679	Clostridium saccharobutylicum
0	6	6	S	1504	Clostridium septicum
0	6	6	S	46867	Clostridium chauvoei
0	6	6	S	182773	Clostridium isatidis
0	6	6	S	1519	Clostridium tyrobutyricum
0	5	5	S	1513	Clostridium tetani
0	4	4	S	1494	Clostridium cochlearium
0	4	4	S	2184719	Clostridium bovifaecis
0	3	3	S	36845	Clostridium intestinale
0	2	2	S	84022	Clostridium aceticum
0	2	2	S	394958	Clostridium taeniosporum
0	2	0	S	217159	Clostridium carboxidivorans
0	2	2	S1	536227	Clostridium carboxidivorans P7
0	2	2	S	1548	Clostridium scatologenes
0	1	1	S	332101	Clostridium drakei
0.01	2065	5	F1	189971	unclassified Clostridiaceae
0	1061	1061	S	2830657	Clostridiaceae bacterium Marseille-Q4143
0	980	980	S	2830659	Clostridiaceae bacterium Marseille-Q4149
0	19	19	S	2082193	Clostridiaceae bacterium 14S0207
0	372	16	G	1649459	Hungatella
0	201	5	S	154046	Hungatella hathewayi
0	196	196	S1	742737	Hungatella hathewayi WAL-18680
0	155	155	S	384636	Hungatella xylanolytica
0	29	2	G	1848399	Crassaminicella
0	23	1	G1	2633479	unclassified Crassaminicella
0	11	11	S	2599308	Crassaminicella sp. SY095
0	11	11	S	2855394	Crassaminicella sp. 143-21
0	4	4	S	1286698	Crassaminicella profunda
0	21	0	G	1266	Sarcina
0	21	0	G1	2619470	unclassified Sarcina
0	21	21	S	2726954	Sarcina sp. JB2
0	17	0	G	114627	Alkaliphilus
0	8	0	S	208226	Alkaliphilus metalliredigens
0	8	8	S1	293826	Alkaliphilus metalliredigens QYMF
0	5	0	S	461876	Alkaliphilus oremlandii
0	5	5	S1	350688	Alkaliphilus oremlandii OhILAs
0	4	0	G1	2646756	unclassified Alkaliphilus
0	4	4	S	2731219	Alkaliphilus sp. B6464
0	14	0	G	1769729	Hathewaya
0	14	14	S	1498	Hathewaya histolytica
0	13	0	G	44258	Caloramator
0	13	0	G1	2629145	unclassified Caloramator
0	13	13	S	2576307	Caloramator sp. E03
0	9	0	G	49082	Candidatus Arthromitus
0	9	6	G1	2638829	unclassified Candidatus Arthromitus
0	2	2	S	1041504	Candidatus Arthromitus sp. SFB-rat-Yit
0	1	0	S	49118	Candidatus Arthromitus sp. SFB-mouse
0	1	1	S1	1029718	Candidatus Arthromitus sp. SFB-mouse-Japan
0	7	0	G	1849822	Paraclostridium
0	7	7	S	1490	Paraclostridium bifermentans
0	7	0	G	390805	Geosporobacter
0	7	7	S	1424294	Geosporobacter ferrireducens
0	6	0	G	1890059	Serpentinicella
0	6	6	S	1734049	Serpentinicella alkaliphila
0.01	4129	1731	O1	39779	unclassified Eubacteriales
0	1293	1293	S	1898207	Clostridiales bacterium
0	607	607	S	2109688	Clostridiales bacterium CCNA10
0	373	373	S	245014	butyrate-producing bacterium SS3/4
0	47	47	S	245012	butyrate-producing bacterium SM4/1
0	35	35	S	2806438	Clostridiales bacterium FE2011
0	22	22	S	2806336	Clostridiales bacterium FE2010
0	21	21	S	105844	butyrate-producing bacterium L2-50
0.01	2838	57	O1	538999	Eubacteriales incertae sedis
0	1434	404	F	543314	Eubacteriales Family XIII. Incertae Sedis
0	572	437	G	86331	Mogibacterium
0	59	59	S	114527	Mogibacterium diversum
0	58	58	S	86332	Mogibacterium pumilum
0	18	0	G1	248676	environmental samples
0	18	18	S	278065	uncultured Mogibacterium sp.
0	254	159	G	2060094	Aminipila
0	43	43	S	2697030	Aminipila terrae
0	34	0	G1	2623050	unclassified Aminipila
0	34	34	S	2507160	Aminipila sp. JN-18
0	18	18	S	433296	Aminipila butyrica
0	132	0	S	143393	[Eubacterium] sulci
0	132	132	S1	888727	Eubacterium sulci ATCC 35585
0	64	0	S	76124	[Eubacterium] minutum
0	64	64	S1	888721	Eubacterium minutum ATCC 700079
0	8	0	G	109326	Anaerovorax
0	8	0	G1	427145	environmental samples
0	8	8	S	427146	uncultured Anaerovorax sp.
0	1024	0	G	1918454	Flintibacter
0	1024	0	G1	2610894	unclassified Flintibacter
0	1024	1024	S	2610895	Flintibacter sp. KGMB00164
0	256	0	G	2717089	Massilistercora
0	256	256	S	2086584	Massilistercora timonensis
0	32	0	F	543347	Clostridiales Family XVI. Incertae Sedis
0	32	0	G	178898	Carboxydocella
0	32	32	S	178899	Carboxydocella thermautotrophica
0	19	0	G	1392389	Intestinimonas
0	17	17	S	1297617	Intestinimonas butyriciproducens
0	2	0	G1	1689264	environmental samples
0	2	2	S	1689265	uncultured Intestinimonas sp.
0	12	12	S	384638	[Bacteroides] pectinophilus
0	3	0	F	539000	Clostridiales Family XVII. Incertae Sedis
0	3	2	G	73918	Thermaerobacter
0	1	0	G1	2619059	unclassified Thermaerobacter
0	1	1	S	2293838	Thermaerobacter sp. PB12/4term
0	1	0	G	1686313	Fenollaria
0	1	0	G1	1686314	environmental samples
0	1	1	S	1686315	uncultured Fenollaria sp.
0	514	11	F	186806	Eubacteriaceae
0	455	163	G	1730	Eubacterium
0	210	1	G1	2624479	unclassified Eubacterium
0	165	165	S	2841528	Eubacterium sp. MSJ-33
0	44	44	S	2764325	Eubacterium sp. NSJ-61
0	37	37	S	1736	Eubacterium limosum
0	16	16	S	53442	Eubacterium callanderi
0	14	14	S	39490	Eubacterium ramulus
0	7	7	S	2041044	Eubacterium maltosivorans
0	4	4	S	42322	Eubacterium ruminantium
0	2	0	G1	84372	environmental samples
0	2	2	S	165185	uncultured Eubacterium sp.
0	2	2	S	1528	Eubacterium barkeri
0	38	1	G	33951	Acetobacterium
0	25	0	S	33952	Acetobacterium woodii
0	25	25	S1	931626	Acetobacterium woodii DSM 1030
0	12	0	G1	2638182	unclassified Acetobacterium
0	12	12	S	2184575	Acetobacterium sp. KB-1
0	10	0	G	274470	Alkalibacter
0	10	0	G1	2619948	unclassified Alkalibacter
0	10	10	S	2815577	Alkalibacter sp. ES005
0	303	82	F	186807	Peptococcaceae
0	76	14	G	36853	Desulfitobacterium
0	46	30	S	49338	Desulfitobacterium hafniense
0	10	10	S1	272564	Desulfitobacterium hafniense DCB-2
0	6	6	S1	138119	Desulfitobacterium hafniense Y51
0	10	0	S	142877	Desulfitobacterium metallireducens
0	10	10	S1	871968	Desulfitobacterium metallireducens DSM 15288
0	3	0	S	36854	Desulfitobacterium dehalogenans
0	3	3	S1	756499	Desulfitobacterium dehalogenans ATCC 51507
0	3	0	S	233055	Desulfitobacterium dichloroeliminans
0	3	3	S1	871963	Desulfitobacterium dichloroeliminans LMG P-21439
0	27	0	G	51196	Syntrophobotulus
0	27	1	S	51197	Syntrophobotulus glycolicus
0	26	26	S1	645991	Syntrophobotulus glycolicus DSM 8271
0	26	9	G	1562	Desulfotomaculum
0	10	0	S	1564	Desulfotomaculum ruminis
0	10	10	S1	696281	Desulfotomaculum ruminis DSM 2154
0	4	1	S	1565	Desulfotomaculum nigrificans
0	3	3	S1	868595	Desulfotomaculum nigrificans CO-1-SRB
0	2	2	S	1833852	Desulfotomaculum ferrireducens
0	1	0	S	59610	Desulfotomaculum reducens
0	1	1	S1	349161	Desulfotomaculum reducens MI-1
0	24	2	G	79206	Desulfosporosinus
0	10	0	S	1563	Desulfosporosinus orientis
0	10	10	S1	768706	Desulfosporosinus orientis DSM 765
0	6	0	S	885581	Desulfosporosinus acidiphilus
0	6	6	S1	646529	Desulfosporosinus acidiphilus SJ4
0	5	0	S	339862	Desulfosporosinus youngiae
0	5	5	S1	768710	Desulfosporosinus youngiae DSM 17734
0	1	0	S	79209	Desulfosporosinus meridiei
0	1	1	S1	768704	Desulfosporosinus meridiei DSM 13257
0	19	0	G	51514	Dehalobacterium
0	19	19	S	51515	Dehalobacterium formicoaceticum
0	11	5	G	56112	Dehalobacter
0	5	3	S	55583	Dehalobacter restrictus
0	2	2	S1	871738	Dehalobacter restrictus DSM 9455
0	1	1	G1	2635733	unclassified Dehalobacter
0	11	0	G	2840454	Candidatus Formimonas
0	11	11	S	1761012	Candidatus Formimonas warabiya
0	8	0	G	278993	Thermincola
0	8	0	S	863643	Thermincola potens
0	8	8	S1	635013	Thermincola potens JR
0	6	0	G	191373	Pelotomaculum
0	6	0	S	110500	Pelotomaculum thermopropionicum
0	6	6	S1	370438	Pelotomaculum thermopropionicum SI
0	5	0	G	2282741	Desulfofundulus
0	5	0	S	58135	Desulfofundulus kuznetsovii
0	5	5	S1	760568	Desulfofundulus kuznetsovii DSM 6115
0	4	0	G	2282742	Desulfofarcimen
0	4	0	S	58138	Desulfofarcimen acetoxidans
0	4	4	S1	485916	Desulfofarcimen acetoxidans DSM 771
0	2	0	G	2651578	Thermoanaerosceptrum
0	2	2	S	1712410	Thermoanaerosceptrum fracticalcis
0	2	0	G	471826	Candidatus Desulforudis
0	2	1	S	471827	Candidatus Desulforudis audaxviator
0	1	1	S1	477974	Candidatus Desulforudis audaxviator MP104C
0	237	41	F	186804	Peptostreptococcaceae
0	45	0	F1	1411023	unclassified Peptostreptococcaceae
0	45	45	S	2081703	Peptostreptococcaceae bacterium oral taxon 929
0	36	0	G	2743582	Peptacetobacter
0	36	36	S	89152	Peptacetobacter hiranonis
0	36	0	G	1870884	Clostridioides
0	36	36	S	1496	Clostridioides difficile
0	36	8	G	1501226	Romboutsia
0	18	9	G1	2626894	unclassified Romboutsia
0	5	5	S	2708052	Romboutsia sp. 13154
0	4	4	S	2724150	Romboutsia sp. CE17
0	5	5	S	1115758	Romboutsia ilealis
0	5	5	S	1507512	Romboutsia hominis
0	13	0	G	1481960	Peptoclostridium
0	13	0	S	1731	Peptoclostridium acidaminophilum
0	13	13	S1	1286171	Peptoclostridium acidaminophilum DSM 3953
0	9	0	G	1257	Peptostreptococcus
0	9	9	S	1261	Peptostreptococcus anaerobius
0	9	0	G	186831	Acetoanaerobium
0	9	9	S	1511	Acetoanaerobium sticklandii
0	7	0	G	1849828	Paeniclostridium
0	7	7	S	1505	Paeniclostridium sordellii
0	5	0	G	44259	Filifactor
0	5	1	S	143361	Filifactor alocis
0	4	4	S1	546269	Filifactor alocis ATCC 35896
0	219	0	F	990719	Christensenellaceae
0	219	47	G	990721	Christensenella
0	121	17	G1	2649046	unclassified Christensenella
0	75	75	S	2086585	Christensenella sp. Marseille-P3954
0	29	29	S	2841518	Christensenella sp. MSJ-20
0	27	27	S	626937	Christensenella minuta
0	24	24	S	1805714	Christensenella massiliensis
0	72	3	F	2603322	Vallitaleaceae
0	47	0	G	2603323	Petrocella
0	47	47	S	2173034	Petrocella atlantisensis
0	22	4	G	1348611	Vallitalea
0	10	10	S	1348613	Vallitalea pronyensis
0	8	8	S	1185412	Vallitalea guaymasensis
0	22	3	F	68298	Syntrophomonadaceae
0	10	0	G	862	Syntrophomonas
0	10	0	S	863	Syntrophomonas wolfei
0	10	0	S1	370885	Syntrophomonas wolfei subsp. wolfei
0	10	10	S2	335541	Syntrophomonas wolfei subsp. wolfei str. Goettingen G311
0	8	0	G	2293313	Candidatus Syntrophocurvum
0	8	8	S	2293317	Candidatus Syntrophocurvum alkaliphilum
0	1	0	G	129001	Syntrophothermus
0	1	0	S	86170	Syntrophothermus lipocalidus
0	1	1	S1	643648	Syntrophothermus lipocalidus DSM 12680
0	13	0	F	2867375	Desulfallaceae
0	13	0	G	2867376	Desulfoscipio
0	13	0	S	102134	Desulfoscipio gibsoniae
0	13	13	S1	767817	Desulfoscipio gibsoniae DSM 7213
0	13	0	F	31984	Heliobacteriaceae
0	6	0	G	79598	Heliorestis
0	6	6	S	356322	Heliorestis convoluta
0	6	0	G	2831443	Heliomicrobium
0	6	0	S	35701	Heliomicrobium modesticaldum
0	6	6	S1	498761	Heliomicrobium modesticaldum Ice1
0	1	0	G	2697	Heliobacterium
0	1	1	S	28064	Heliobacterium mobile
0	10	0	F	543349	Symbiobacteriaceae
0	10	0	G	2733	Symbiobacterium
0	10	0	S	2734	Symbiobacterium thermophilum
0	10	10	S1	292459	Symbiobacterium thermophilum IAM 14863
0	9	0	F	1491775	Proteinivoraceae
0	9	0	G	2838170	Alkalicella
0	9	9	S	2731377	Alkalicella caledoniensis
0	5	0	F	2848916	Thermohalobacteraceae
0	5	0	G	171003	Caloranaerobacter
0	5	5	S	116090	Caloranaerobacter azorensis
0	164	3	O	68295	Thermoanaerobacterales
0	79	2	F	543371	Thermoanaerobacterales Family III. Incertae Sedis
0	51	41	G	44000	Caldicellulosiruptor
0	5	0	G1	2622462	unclassified Caldicellulosiruptor
0	5	5	S	2806205	Caldicellulosiruptor sp. YA01
0	2	0	S	55205	Caldicellulosiruptor owensensis
0	2	2	S1	632518	Caldicellulosiruptor owensensis OL
0	1	1	S	44001	Caldicellulosiruptor saccharolyticus
0	1	0	S	717609	Caldicellulosiruptor obsidiansis
0	1	1	S1	608506	Caldicellulosiruptor obsidiansis OB47
0	1	1	S	1222016	Caldicellulosiruptor changbaiensis
0	26	9	G	28895	Thermoanaerobacterium
0	9	0	S	29329	Thermoanaerobacterium xylanolyticum
0	9	9	S1	858215	Thermoanaerobacterium xylanolyticum LX-11
0	5	5	S	1517	Thermoanaerobacterium thermosaccharolyticum
0	3	0	G1	2622527	unclassified Thermoanaerobacterium
0	3	3	S	1550240	Thermoanaerobacterium sp. RBIITD
0	77	3	F	186814	Thermoanaerobacteraceae
0	24	8	G	1754	Thermoanaerobacter
0	10	10	S	2325	Thermoanaerobacter kivui
0	2	0	S	106578	Thermoanaerobacter siderophilus
0	2	2	S1	880478	Thermoanaerobacter siderophilus SR4
0	2	0	S	108150	Thermoanaerobacter italicus
0	2	2	S1	580331	Thermoanaerobacter italicus Ab9
0	1	0	S	583357	Thermoanaerobacter mathranii
0	1	0	S1	57481	Thermoanaerobacter mathranii subsp. mathranii
0	1	1	S2	583358	Thermoanaerobacter mathranii subsp. mathranii str. A3
0	1	0	S	46354	Thermoanaerobacter wiegelii
0	1	1	S1	697303	Thermoanaerobacter wiegelii Rt8.B1
0	24	0	G	140458	Thermacetogenium
0	24	0	S	85874	Thermacetogenium phaeum
0	24	24	S1	1089553	Thermacetogenium phaeum DSM 12270
0	13	0	G	189326	Gelria
0	13	0	G1	2699830	unclassified Gelria
0	13	13	S	2796927	Gelria sp. Kuro-4
0	9	0	F1	42857	Moorella group
0	8	0	G	44260	Moorella
0	5	5	S	1525	Moorella thermoacetica
0	3	3	S	55779	Moorella glycerini
0	1	0	G	42837	Ammonifex
0	1	0	S	42838	Ammonifex degensii
0	1	1	S1	429009	Ammonifex degensii KC4
0	2	0	G	129957	Carboxydothermus
0	2	0	S	129958	Carboxydothermus hydrogenoformans
0	2	2	S1	246194	Carboxydothermus hydrogenoformans Z-2901
0	1	0	G	202949	Thermanaeromonas
0	1	0	S	161154	Thermanaeromonas toyohensis
0	1	1	S1	698762	Thermanaeromonas toyohensis ToBE
0	1	0	G	249529	Caldanaerobacter
0	1	0	S	911092	Caldanaerobacter subterraneus
0	1	0	S1	119072	Caldanaerobacter subterraneus subsp. tengcongensis
0	1	1	S2	273068	Caldanaerobacter subterraneus subsp. tengcongensis MB4
0	3	0	F	543372	Thermoanaerobacterales Family IV. Incertae Sedis
0	3	0	G	252965	Mahella
0	3	1	S	252966	Mahella australiensis
0	2	2	S1	697281	Mahella australiensis 50-1 BON
0	2	0	F	227387	Thermodesulfobiaceae
0	2	0	G	227388	Thermodesulfobium
0	2	0	S	184064	Thermodesulfobium narugense
0	2	2	S1	747365	Thermodesulfobium narugense DSM 14796
0	36	5	O	53433	Halanaerobiales
0	15	4	F	972	Halanaerobiaceae
0	5	1	G	2330	Halanaerobium
0	2	0	S	2331	Halanaerobium praevalens
0	2	2	S1	572479	Halanaerobium praevalens DSM 2228
0	2	2	S	656519	Halanaerobium hydrogeniformans
0	3	0	G	32636	Halothermothrix
0	3	0	S	31909	Halothermothrix orenii
0	3	3	S1	373903	Halothermothrix orenii H 168
0	2	0	F1	321762	unclassified Halanaerobiaceae
0	2	2	S	2682810	Halanaerobiaceae bacterium NS-1
0	1	0	G	46466	Halocella
0	1	0	G1	2640322	unclassified Halocella
0	1	1	S	2382161	Halocella sp. SP3-1
0	13	0	O1	387655	Halanaerobiales incertae sedis
0	13	0	G	1769008	Anoxybacter
0	13	13	S	1323375	Anoxybacter fermentans
0	3	0	F	53434	Halobacteroidaceae
0	2	0	G	28186	Acetohalobium
0	2	0	S	28187	Acetohalobium arabaticum
0	2	2	S1	574087	Acetohalobium arabaticum DSM 5501
0	1	0	G	42417	Halobacteroides
0	1	0	S	42422	Halobacteroides halobius
0	1	1	S1	748449	Halobacteroides halobius DSM 5150
0	16	0	O	2770089	Thermosediminibacterales
0	11	0	F	2770092	Tepidanaerobacteraceae
0	6	0	G	499228	Tepidanaerobacter
0	6	0	S	499229	Tepidanaerobacter acetatoxydans
0	6	6	S1	1209989	Tepidanaerobacter acetatoxydans Re1
0	5	0	G	2770094	Biomaibacter
0	5	5	S	2316383	Biomaibacter acetigenes
0	5	0	F	2770093	Thermosediminibacteraceae
0	5	0	G	291988	Thermosediminibacter
0	5	0	S	291990	Thermosediminibacter oceani
0	5	5	S1	555079	Thermosediminibacter oceani DSM 16646
0	15	0	C1	348841	unclassified Clostridia
0	15	15	S	2044939	Clostridia bacterium
0	4	0	O	2786987	Koleobacterales
0	4	0	F	2786988	Koleobacteraceae
0	4	0	G	2786989	Koleobacter
0	4	4	S	2751313	Koleobacter methoxysyntrophicus
0	1	0	O	485256	Natranaerobiales
0	1	0	F	485255	Natranaerobiaceae
0	1	0	G	375928	Natranaerobius
0	1	0	S	375929	Natranaerobius thermophilus
0	1	1	S1	457570	Natranaerobius thermophilus JW/NM-WN-LF
0.04	17061	5705	C	91061	Bacilli
0.02	7250	3384	O	1385	Bacillales
0	1430	340	F	186822	Paenibacillaceae
0	1008	643	G	44249	Paenibacillus
0	159	71	G1	185978	unclassified Paenibacillus
0	10	10	S	2726185	Paenibacillus sp. UniB2
0	7	7	S	2777984	Paenibacillus sp. JNUCC-32
0	7	7	S	1536772	Paenibacillus sp. FSL R7-0273
0	6	6	S	2660554	Paenibacillus sp. B01
0	6	6	S	1870819	Paenibacillus sp. BIHB4019
0	6	6	S	1536773	Paenibacillus sp. FSL R7-0331
0	5	5	S	1906272	Paenibacillus sp. JZ16
0	5	5	S	1536774	Paenibacillus sp. FSL H7-0357
0	5	5	S	2859228	Paenibacillus sp. R14(2021)
0	4	4	S	1536775	Paenibacillus sp. FSL H7-0737
0	3	3	S	2748863	Paenibacillus sp. E222
0	3	3	S	715179	Paenibacillus sp. sptzw28
0	3	3	S	1536770	Paenibacillus sp. FSL R5-0345
0	2	2	S	2777983	Paenibacillus sp. JNUCC-31
0	2	2	S	2762320	Paenibacillus sp. PAMC21692
0	2	2	S	2871175	Paenibacillus sp. DR312
0	2	2	S	1532905	Paenibacillus sp. CAA11
0	2	2	S	2565926	Paenibacillus sp. HB172198
0	2	2	S	2023772	Paenibacillus sp. RUD330
0	2	2	S	1695218	Paenibacillus sp. 32O-W
0	1	1	S	1566358	Paenibacillus sp. IHBB 10380
0	1	1	S	1536771	Paenibacillus sp. FSL R5-0912
0	1	1	S	2211212	Paenibacillus sp. DCT19
0	1	1	S	1536769	Paenibacillus sp. FSL P4-0081
0	17	17	S	1616788	Paenibacillus bovis
0	16	16	S	169760	Paenibacillus stellifer
0	15	15	S	160799	Paenibacillus borealis
0	12	12	S	1406	Paenibacillus polymyxa
0	11	1	G1	2044880	Paenibacillus sonchi group
0	8	0	S	483937	Paenibacillus riograndensis
0	8	8	S1	1073571	Paenibacillus riograndensis SBR5
0	2	2	S	373687	Paenibacillus sonchi
0	9	9	S	375489	Paenibacillus cellulosilyticus
0	8	8	S	414771	Paenibacillus donghaensis
0	8	8	S	1462996	Paenibacillus yonginensis
0	7	7	S	1126833	Paenibacillus beijingensis
0	7	7	S	1473112	Paenibacillus guangzhouensis
0	7	7	S	2704462	Paenibacillus lycopersici
0	6	5	S	61624	Paenibacillus mucilaginosus
0	1	1	S1	997761	Paenibacillus mucilaginosus K02
0	6	6	S	248903	Paenibacillus xylanilyticus
0	5	5	S	49283	Paenibacillus thiaminolyticus
0	5	5	S	2707005	Paenibacillus lutimineralis
0	5	5	S	189425	Paenibacillus graminis
0	5	5	S	682956	Paenibacillus jilunlii
0	5	5	S	1338368	Paenibacillus lentus
0	4	4	S	1873425	Paenibacillus tritici
0	4	4	S	1333845	Paenibacillus sophorae
0	4	3	S	1464	Paenibacillus larvae
0	1	1	S1	1477	Paenibacillus larvae subsp. pulvifaciens
0	4	4	S	162209	Paenibacillus naphthalenovorans
0	3	3	S	1870820	Paenibacillus ihbetae
0	3	3	S	1178515	Paenibacillus swuensis
0	3	3	S	79263	Paenibacillus chitinolyticus
0	3	0	S	365617	Paenibacillus sabinae
0	3	3	S1	1268072	Paenibacillus sabinae T27
0	3	1	S	44251	Paenibacillus durus
0	2	2	S1	1333534	Paenibacillus durus ATCC 35681
0	3	3	S	44250	Paenibacillus alvei
0	2	2	S	189426	Paenibacillus odorifer
0	2	2	S	2495582	Paenibacillus albus
0	2	2	S	1763538	Paenibacillus crassostreae
0	2	2	S	171404	Paenibacillus agaridevorans
0	2	2	S	198119	Paenibacillus barcinonensis
0	2	2	S	1778678	Paenibacillus psychroresistens
0	2	2	S	2704463	Paenibacillus rhizovicinus
0	1	1	S	528191	Paenibacillus xylanexedens
0	1	1	S	253703	Paenibacillus antarcticus
0	1	1	S	1619311	Paenibacillus physcomitrellae
0	1	1	S	1401	Paenibacillus lautus
0	32	7	G	55080	Brevibacillus
0	10	10	S	54911	Brevibacillus choshinensis
0	9	7	G1	2684853	unclassified Brevibacillus
0	1	1	S	2778370	Brevibacillus sp. JNUCC-41
0	1	1	S	2496837	Brevibacillus sp. SCSIO 07484
0	3	3	S	1465	Brevibacillus laterosporus
0	2	1	S	1393	Brevibacillus brevis
0	1	1	S1	1200792	Brevibacillus brevis X23
0	1	1	S	51101	Brevibacillus agri
0	16	2	G	329857	Cohnella
0	10	0	G1	2636738	unclassified Cohnella
0	6	6	S	1619153	Cohnella sp. LGH
0	4	4	S	2728023	Cohnella sp. MFER-1
0	3	3	S	2507935	Cohnella abietis
0	1	1	S	2674991	Cohnella candidum
0	14	0	F1	85151	Aneurinibacillus group
0	14	12	G	55079	Aneurinibacillus
0	2	2	S	1500254	Aneurinibacillus soli
0	9	0	G	456492	Saccharibacillus
0	9	9	S	2583377	Saccharibacillus brassicae
0	8	0	G	76632	Thermobacillus
0	8	2	S	377615	Thermobacillus composti
0	6	6	S1	717605	Thermobacillus composti KWC4
0	3	0	F1	234447	unclassified Paenibacillaceae
0	3	3	S	1882832	Paenibacillaceae bacterium GAS479
0	1425	741	F	186817	Bacillaceae
0	360	160	G	1386	Bacillus
0	74	15	G1	185979	unclassified Bacillus (in: Bacteria)
0	7	7	S	2499213	Bacillus sp. BD59S
0	7	7	S	486398	Bacillus sp. S3
0	6	6	S	666686	Bacillus sp. 1NLA3E
0	5	5	S	2592382	Bacillus sp. M4U3P1
0	5	5	S	98228	Bacillus sp. OxB-1
0	4	4	S	1705566	Bacillus sp. FJAT-18017
0	4	4	S	1127744	Bacillus sp. JS
0	3	3	S	2779776	Bacillus sp. HD4P25
0	3	3	S	2567941	Bacillus sp. DSL-17
0	2	2	S	2587848	Bacillus sp. THAF10
0	2	2	S	1071078	Bacillus sp. NSP9.1
0	2	2	S	2589818	Bacillus sp. Cs-700
0	2	2	S	2014076	Bacillus sp. FJAT-42376
0	1	1	S	1581038	Bacillus sp. FJAT-22090
0	1	1	S	2709784	Bacillus sp. KH172YL63
0	1	1	S	2683680	Bacillus sp. ms-22
0	1	1	S	756828	Bacillus sp. WP8
0	1	1	S	352858	Bacillus sp. Y1
0	1	1	S	2846779	Bacillus sp. NP247
0	1	1	S	2011012	Bacillus sp. FJAT-45348
0	39	10	G1	86661	Bacillus cereus group
0	13	4	S	1396	Bacillus cereus
0	3	3	S1	526984	Bacillus cereus Rock3-29
0	2	2	S1	526986	Bacillus cereus Rock3-44
0	1	1	S1	288681	Bacillus cereus E33L
0	1	1	S1	1217984	Bacillus cereus FRI-35
0	1	1	S1	526983	Bacillus cereus Rock3-28
0	1	1	S1	526992	Bacillus cereus AH1271
0	7	3	S	1428	Bacillus thuringiensis
0	2	2	S1	1195464	Bacillus thuringiensis MC28
0	1	0	S1	180877	Bacillus thuringiensis serovar pulsiensis
0	1	1	S2	527028	Bacillus thuringiensis serovar pulsiensis BGSC 4CC1
0	1	1	S1	180850	Bacillus thuringiensis serovar indiana
0	5	5	S	1405	Bacillus mycoides
0	3	3	S	1890302	Bacillus wiedmannii
0	1	1	S	155322	Bacillus toyonensis
0	22	6	G1	653685	Bacillus subtilis group
0	9	2	G2	1938374	Bacillus amyloliquefaciens group
0	5	5	S	492670	Bacillus velezensis
0	2	2	S	1390	Bacillus amyloliquefaciens
0	2	2	S	1423	Bacillus subtilis
0	2	1	G2	653388	Bacillus mojavensis subgroup
0	1	1	S	72360	Bacillus mojavensis
0	1	1	S	72361	Bacillus vallismortis
0	1	1	S	227866	Bacillus tequilensis
0	1	1	S	1648923	Bacillus paralicheniformis
0	15	15	S	1783501	Bacillus freudenreichii
0	13	13	S	1441095	Bacillus gobiensis
0	11	10	S	1408	Bacillus pumilus
0	1	1	S1	315750	Bacillus pumilus SAFR-032
0	6	0	S	324767	Bacillus infantis
0	6	6	S1	1367477	Bacillus infantis NRRL B-14911
0	4	4	S	1742359	Bacillus dafuensis
0	3	3	S	1479	Bacillus smithii
0	3	3	S	1983719	Bacillus shivajii
0	3	3	S	1664069	Bacillus glycinifermentans
0	2	2	S	1547283	Bacillus weihaiensis
0	1	1	S	561879	Bacillus safensis
0	1	1	S	450367	[Brevibacterium] frigoritolerans
0	1	1	S	1455	Bacillus badius
0	1	1	S	1925021	Bacillus haynesii
0	1	0	G1	1792192	Bacillus altitudinis complex
0	1	1	S	293387	Bacillus altitudinis
0	52	19	G	400634	Lysinibacillus
0	17	0	G1	2636778	unclassified Lysinibacillus
0	5	5	S	2792480	Lysinibacillus sp. JNUCC-52
0	4	4	S	2081964	Lysinibacillus sp. B2A1
0	4	4	S	2070463	Lysinibacillus sp. SGAir0095
0	3	3	S	2792479	Lysinibacillus sp. JNUCC-51
0	1	1	S	2169540	Lysinibacillus sp. 2017
0	5	5	S	2086577	Lysinibacillus timonensis
0	3	3	S	33935	Lysinibacillus macroides
0	2	2	S	28031	Lysinibacillus fusiformis
0	2	2	S	759811	Lysinibacillus pakistanensis
0	1	1	S	1421	Lysinibacillus sphaericus
0	1	1	S	2590012	Lysinibacillus agricola
0	1	1	S	2115968	Lysinibacillus capsici
0	1	1	S	436516	Lysinibacillus parviboronicapiens
0	40	0	G	2675234	Alkalihalobacillus
0	31	0	S	300825	Alkalihalobacillus lehensis
0	31	31	S1	1246626	Alkalihalobacillus lehensis G1
0	4	4	S	199441	Alkalihalobacillus krulwichiae
0	3	3	S	79880	Alkalihalobacillus clausii
0	2	2	S	86665	Alkalihalobacillus halodurans
0	29	12	G	129337	Geobacillus
0	17	0	G1	2642459	unclassified Geobacillus
0	17	17	S	1963023	Geobacillus sp. 44B
0	25	9	G	84406	Virgibacillus
0	12	10	G1	2620237	unclassified Virgibacillus
0	1	1	S	2419842	Virgibacillus sp. Bac332
0	1	1	S	2419841	Virgibacillus sp. Bac330
0	1	1	S	1482	Virgibacillus halodenitrificans
0	1	1	S	163877	Virgibacillus necropolis
0	1	1	S	2017483	Virgibacillus phasianinus
0	1	1	S	302167	Virgibacillus dokdonensis
0	16	11	G	150247	Anoxybacillus
0	4	4	S	198467	Anoxybacillus gonensis
0	1	1	S	33934	Anoxybacillus flavithermus
0	15	0	G	2675230	Cytobacillus
0	7	6	S	665099	Cytobacillus oceanisediminis
0	1	1	S1	1196031	Cytobacillus oceanisediminis 2691
0	4	4	S	1670641	Cytobacillus ciccensis
0	3	3	S	859143	Cytobacillus kochii
0	1	1	S	859144	Cytobacillus gottheilii
0	14	1	G	2800373	Priestia
0	10	10	S	1404	Priestia megaterium
0	2	2	S	86664	Priestia flexa
0	1	1	S	1402861	Priestia filamentosa
0	13	2	G	2675231	Mesobacillus
0	9	9	S	279826	Mesobacillus foraminis
0	1	1	S	129985	Mesobacillus jeotgali
0	1	0	G1	2675270	unclassified Mesobacillus
0	1	1	S	2880221	Mesobacillus sp. S13
0	13	5	G	182709	Oceanobacillus
0	7	7	S	182710	Oceanobacillus iheyensis
0	1	1	S	2052660	Oceanobacillus zhaokaii
0	10	1	G	2837508	Rossellomorea
0	6	6	S	218284	Rossellomorea vietnamensis
0	3	3	S	189381	Rossellomorea marisflavi
0	9	0	G	459532	Terribacillus
[truncated: 13,899 more rows]

## Sheet: SAMAR03
Percentage of reads covered by the clade rooted at this taxon	Number of reads covered by the clade rooted at this taxon	Number of reads assigned directly to this taxon	A rank code, indicating (U)nclassified, (D)omain, (K)ingdom, (P)hylum, (C)lass, (O)rder, (F)amily, (G)enus, or (S)pecies. All other ranks are simply '-'.	NCBI taxonomy ID	indented scientific name
[truncated: 20,039 more rows]

[truncated: 5 more sheets: SAMAR05, SAMAR09, SAT02, SAT04, WNP01]
